# Supplementary material for: Comparative Transcriptome Analysis in Oilseed Rape (Brassica napus) Reveals Distinct Gene Expression Details between Nitrate and Ammonium Nutrition
Source: Genes (Basel). 2019 May 22;10(5):391. doi: 10.3390/genes10050391 (PMC6562433; doi:10.3390/genes10050391)
Supplement: Supplementary file 1 [file genes-10-00391-s001.zip]

Archive with 19 entries (18 files):
- Supplementary files/
- Supplementary files/Figure S1.tif
- Supplementary files/Figure S2.tif
- Supplementary files/Figure S3.TIF
- Supplementary files/Figure S4.TIF
- Supplementary files/Figure S5.TIF
- Supplementary files/Figure S6.TIF
- Supplementary files/Figure S7.TIF
- Supplementary files/Supplemental Figure and Table.docx
- Supplementary files/Table S1.xlsx
- Supplementary files/Table S2.xlsx
- Supplementary files/Table S3.xlsx
- Supplementary files/Table S4.xls
- Supplementary files/Table S5.xls
- Supplementary files/Table S6.xlsx
- Supplementary files/Table S7.xlsx
- Supplementary files/Table S8.xlsx
- Supplementary files/Table S9.xlsx
- Supplementary files/~$Table S6.xlsx
