# Supplementary material for: Comparative Transcriptome Analysis in Oilseed Rape (Brassica napus) Reveals Distinct Gene Expression Details between Nitrate and Ammonium Nutrition
Source: Genes (Basel). 2019 May 22;10(5):391. doi: 10.3390/genes10050391 (PMC6562433; doi:10.3390/genes10050391)
Supplement: Supplementary file 1 [file genes-10-00391-s001.zip › Supplementary files/Table S1.xlsx]

## Sheet: Sheet1
Table S1 List of primer sequences used for qRT-PCR analysis
Gene ID	Forward primer (5’-3’)	Reverse primer (5’-3’)
BnaACTIN7	CCCTGGAATTGCTGACCGTA	TGGAAAGTGCTGAGGGATGC
BnaA02g13640D	CGGAGCGACGGCTATTGTAT	CTCATGCTTGTAGAGTCTTTTCCC
BnaC08g18440D	CGGCAATCCAAACACCAGA	ATCACGCACTTCACTTCCTCC
BnaA09g24330D	GGTGACGATGGTGGTGAAGA	GCAGCCAGGAGGAAATAGAAT
BnaA05g35790D	TTCTGGCAGGTTCCACAATAC	TCCCAAAGCTCTTTAGTCCGT
BnaA03g44820D	GATGAGGCTGAGAAGGTGGA	TAGACATGCTTGAAGCTGGAAT
BnaA09g49050D	GACATCGGTAACGCTGGAGT	AAGCATAACAAGGAAGGCACA
BnaC02g16150D	TCGTGCCTACGCAGTTGAT	GCTGAAACAGACAGAGGCAAT
BnaC02g36720D	TGCTTGTCTTGTCGGTCTATTC	CCAGCAAACATCATCAGACCT
BnaA09g00320D	TTTTGTCTACCCGACCGTTTC	ATGTGAACAACTCCCGACCC
BnaC06g20690D	GCAAGTTCTGGTGCTGGTGT	ATGAGTTTATCAGGCTGGGTGT
BnaA09g08530D	CCATCGCAGGAAGCATCA	TCTCAGGCACATCAGGCAAC
BnaA04g07450D	AAACCGATTGAGGGTGACTG	GATGTGCTCCATGTGACGAAG
BnaA03g02040D	AACAGAAACTTCCGCCACG	GAATCCGATGTAGGAGACGAGA
BnaA03g55200D	GAACACCACCATCTACCCACTC	TCGTCTATGCCTACGCCACT
BnaC07g43790D	AGGGTGGAAGCTGAAGCAA	GAAGGCGGGATAGGAACAAT
