# Supplementary material for: Comparative Transcriptome Analysis in Oilseed Rape (Brassica napus) Reveals Distinct Gene Expression Details between Nitrate and Ammonium Nutrition
Source: Genes (Basel). 2019 May 22;10(5):391. doi: 10.3390/genes10050391 (PMC6562433; doi:10.3390/genes10050391)
Supplement: Supplementary file 1 [file genes-10-00391-s001.zip › Supplementary files/Table S2.xlsx]

## Sheet: Sheet1
Table S2. Summary of transcriptomic data.
Item	15			814
	CK	NT	AT	CK	NT	AT
Raw reads(bp)	78519690	76189730	74765068	71203154	67996134	92543240
Clean reads(bp)	76474884	74236004	72682964	69526330	66139042	90465100
Clean bases(G)	11.47	11.14	10.9	10.43	9.92	13.57
Clean GC(%)	0.4619	0.4677	0.4605	0.4605	0.4678	0.4614
Clean Q30(%)	0.9286	0.9377	0.9358	0.94	0.9375	0.9412
Total mapped	0.8972	0.8344	0.891	0.892	0.8344	0.8882
Uniquely mapped	0.7019	0.6505	0.6984	0.7034	0.6505	0.7002
Multiply mapped	0.1953	0.1839	0.1926	0.1886	0.1839	0.188
Unmapped reads	0.1028	0.1656	0.109	0.108	0.1656	0.1118
Number of detected genes in libraries	57749	60261	56295	56989	58473	57842
The numbers in the last row represent the genes that were detected in each library by alignment to the current annotated B. napus genome. CK, nitrogen-free treatment (control); NT, 100% NO3- treatment; AT, 100% NH4+ treatment.
