# Supplementary material for: Comparative Transcriptome Analysis in Oilseed Rape (Brassica napus) Reveals Distinct Gene Expression Details between Nitrate and Ammonium Nutrition
Source: Genes (Basel). 2019 May 22;10(5):391. doi: 10.3390/genes10050391 (PMC6562433; doi:10.3390/genes10050391)
Supplement: Supplementary file 1 [file genes-10-00391-s001.zip › Supplementary files/Table S3.xlsx]

## Sheet: All-DiffGene-anno
Table S3 Information for the 14355 significantly differentially expressed genes (DEGs) detected in the six cDNA libraries. The gene name, fragments per kilobase of exon per million fragments mapped (FPKM) values in the six libraries and annotated information of homologs in Arabidopsis thaliana are presented in this table
	Gene name	FPKM-CK		FPKM-NT		FPKM-AT		homologs in Ath	Blast_ evalue	Symbol	Short description
		15	814	15	814	15	814
1	BnaC01g38510D	1.1562	17.3043	1.55215	1.04372	3.22956	0.4974	AT3G12580.1	0	HSP70, ATHSP70	heat shock protein 70
2	BnaC01g40030D	5.94228	3.20074	16.5939	4.72084	12.1088	0.913446	AT3G04590.2	0		AT hook motif DNA-binding family protein
3	BnaC03g06750D	27.7381	20.9273	120.859	153.189	15.661	23.2863	AT5G15120.1	0		Protein of unknown function (DUF1637)
4	BnaA08g08760D	3.5794	2.27321	0.196806	0.343531	4.67562	3.45479	AT4G18425.1	0		Protein of unknown function (DUF679)
5	BnaCnng06540D	1.19462	0.906622	7.98837	6.06309	0.561687	0.927046	AT1G09010.1	0		glycoside hydrolase family 2 protein
6	BnaC09g12770D	4.89948	2.82712	8.50354	4.76628	4.67177	1.40742	AT1G63700.1	0	EMB71, YDA, MAPKKK4	Protein kinase superfamily protein
7	BnaC08g35240D	0.0386457	4.05073	0.0803054	0.0922196	0	0.163238	AT2G22240.1	0	ATMIPS2, MIPS2, ATIPS2	myo-inositol-1-phosphate synthase 2
8	BnaA03g57210D	1.09486	0.889527	13.2276	7.67332	0.864263	0.626725	AT4G05410.1	0	YAO	Transducin/WD40 repeat-like superfamily protein
9	BnaC05g46790D	0.128716	0.355379	0.301098	1.78934	0	0.107009	AT3G05030.1	0	NHX2, ATNHX2	sodium hydrogen exchanger 2
10	BnaA03g22490D	0.789369	0.259791	7.37362	4.63993	0.041908	0.50463	AT5G22110.1	0	ATDPB2, CYL2, DPB2	DNA polymerase epsilon subunit B2
11	BnaC09g12180D	4.75311	1.93638	10.2458	3.56709	3.06319	2.15329	AT1G64440.1	0	RHD1, REB1, UGE4	NAD(P)-binding Rossmann-fold superfamily protein
12	BnaC01g40620D	0.888999	1.11116	3.84776	1.57223	0.945738	0.263268	AT3G03630.1	0	CS26	cysteine synthase 26
13	BnaA07g15920D	0.914674	0	8.26189	0.502288	1.50283	0.613035	AT3G52940.1	0	FK, HYD2, ELL1	Ergosterol biosynthesis ERG4/ERG24 family
14	BnaA02g31320D	29.999	26.8731	182.524	158.687	26.0945	21.8705	AT1G50010.1	0	TUA2	tubulin alpha-2 chain
15	BnaCnng71550D	5.81699	7.56061	15.6909	19.7996	1.54904	5.49887	AT1G69530.3	0	ATEXPA1, EXP1, AT-EXP1, ATEXP1, ATHEXP ALPHA 1.2, EXPA1	expansin A1
16	BnaA05g27740D	54.264	89.7366	20.9519	56.208	61.0602	53.3402	AT3G11280.1	0		Duplicated homeodomain-like superfamily protein
17	BnaC07g10580D	1.24949	0.754412	22.0963	26.5232	0.734179	1.2753	AT1G28290.1	9e-34	AGP31	arabinogalactan protein 31
18	BnaA07g15910D	0.443933	0	8.98362	0.363802	1.26229	0.128811	AT3G52940.1	1e-173	FK, HYD2, ELL1	Ergosterol biosynthesis ERG4/ERG24 family
19	BnaA10g00710D	2.50703	1.82687	5.27839	9.94575	1.91489	1.25857	AT1G01110.2	0	IQD18	IQ-domain 18
20	BnaC02g44900D	6.26731	2.79767	3.63317	0.706334	4.26735	0.863677	AT5G04380.1	0		S-adenosyl-L-methionine-dependent methyltransferases superfamily protein
21	BnaA09g35340D	2.64975	1.89559	31.0726	18.1258	2.22713	1.47237	AT1G41880.1	6e-136		Ribosomal protein L35Ae family protein
22	BnaAnng29920D	0.162216	0.0837144	11.6488	2.32292	0.0853577	0.512812	AT3G01220.1	0	ATHB20, HB20	homeobox protein 20
23	BnaC03g18950D	9.98302	11.2829	0.38428	0.658223	6.62715	5.16709	AT2G34360.1	0		MATE efflux family protein
24	BnaAnng09380D	9.59855	8.42268	28.479	44.4461	4.60279	6.9809	AT3G11940.1	0	ATRPS5A, AML1, RPS5A	ribosomal protein 5A
25	BnaC09g12250D	100.666	83.7157	15.2519	13.7655	108.609	50.5518	AT1G64370.1	2e-97		unknown protein; Has 773 Blast hits to 375 proteins in 118 species: Archae - 0; Bacteria - 97; Metazoa - 421; Fungi - 108; Plants - 31; Viruses - 0; Other Eukaryotes - 116 (source: NCBI BLink).
26	BnaA07g08030D	2.04475	1.14406	12.8909	2.11906	3.48114	0.850716	AT1G29350.1	0		Kinase-related protein of unknown function (DUF1296)
27	BnaC04g06480D	60.1768	56.264	5.78466	3.0846	43.466	51.4286	AT2G38940.1	0	ATPT2, PHT1;4	phosphate transporter 1;4
28	BnaC05g46540D	3.86902	6.08052	2.75715	18.0302	3.97695	5.56063	AT3G05230.1	0		Signal peptidase subunit
29	BnaC08g14660D	0.531485	0.266231	4.70271	4.56179	0.364443	0.357283	AT1G10950.1	0	TMN1, AtTMN1	transmembrane nine 1
30	BnaA07g16600D	2.08979	1.84432	14.5635	12.5652	1.6011	1.78821	AT3G55010.1	0	ATPURM, PUR5	phosphoribosylformylglycinamidine cyclo-ligase, chloroplast / phosphoribosyl-aminoimidazole synthetase / AIR synthase (PUR5)
31	BnaA05g05860D	9.72159	9.29371	0.638195	1.25756	10.4925	8.72828	AT2G39710.1	0		Eukaryotic aspartyl protease family protein
32	BnaA05g22710D	79.3537	75.966	15.4564	22.2111	87.1679	76.894	AT3G17510.1	0	CIPK1, SnRK3.16	CBL-interacting protein kinase 1
33	BnaC02g13190D	0.859312	0.359002	5.06491	4.27632	0.965219	0.242337	AT5G55280.1	0	FTSZ1-1, ATFTSZ1-1, CPFTSZ	homolog of bacterial cytokinesis Z-ring protein FTSZ 1-1
34	BnaA01g29420D	10.1784	10.0731	3.18934	4.00965	1.34267	12.5604	AT3G14415.2	0		Aldolase-type TIM barrel family protein
35	BnaA08g15730D	2.30692	1.11492	3.6927	2.6015	2.03698	1.01396	AT4G37640.1	0	ACA2	calcium ATPase 2
36	BnaC04g54340D	5.31422	6.08178	1.55909	1.01257	7.80987	6.75785	AT2G30990.1	3e-100		Protein of unknown function (DUF688)
37	BnaA04g18550D	0.0801508	0.0639319	0.256765	0.0236096	2.44919	0.480309	AT1G63740.1	0		Disease resistance protein (TIR-NBS-LRR class) family
38	BnaA04g22540D	0.357003	0.596863	2.76675	3.2473	0.312413	0.773449	AT2G40120.1	0		Protein kinase superfamily protein
39	BnaC05g45580D	3.81761	9.03965	5.20444	8.42857	10.0373	9.63332	AT3G06190.1	0	ATBPM2, BPM2	BTB-POZ and MATH domain 2
40	BnaC01g42000D	5.58193	7.16	15.0256	21.8273	5.15347	6.715	AT5G16110.1	2e-28		unknown protein; FUNCTIONS IN: molecular_function unknown; INVOLVED IN: biological_process unknown; LOCATED IN: chloroplast; EXPRESSED IN: 24 plant structures; EXPRESSED DURING: 15 growth stages; BEST Arabidopsis thaliana protein match is: unknown protein (TAIR:AT3G02555.1); Has 133 Blast hits to 133 proteins in 18 species: Archae - 0; Bacteria - 0; Metazoa - 0; Fungi - 0; Plants - 133; Viruses -…
41	BnaA05g29630D	0.752708	0.759934	3.48087	3.33058	0.145326	0.295746	AT3G08600.1	0		Protein of unknown function (DUF1191)
42	BnaC07g11800D	0.0761467	0.155507	1.77165	1.57828	0.0598768	0.112239	AT1G27880.1	0		DEAD/DEAH box RNA helicase family protein
43	BnaC02g00060D	3.3251	4.7019	19.3989	15.8378	6.97144	3.42913	AT5G10840.1	0		Endomembrane protein 70 protein family
44	BnaC02g15470D	2.02503	2.4189	3.7597	2.00311	2.1104	1.64059	AT5G51920.1	0		Pyridoxal phosphate (PLP)-dependent transferases superfamily protein
45	BnaA03g09060D	0.589467	0.362675	2.10572	3.26466	0.416148	0.657367	AT5G60210.1	1e-103	RIP5	ROP interactive partner 5
46	BnaA07g36910D	17.3835	1.20427	25.3637	0.937822	35.9945	1.97345	AT1G25420.1	0		Regulator of Vps4 activity in the MVB pathway protein
47	BnaC01g13220D	0.489615	0	10.2129	6.20416	0.173227	0.982106	AT4G21870.1	8e-91		HSP20-like chaperones superfamily protein
48	BnaC05g36700D	18.3029	18.1794	33.0533	42.5401	25.4661	27.8397	AT3G16560.1	0		Protein phosphatase 2C family protein
49	BnaC07g17620D	0.624044	0.191145	5.41686	6.96884	0.237454	0.148317	AT5G44040.1	2e-96		unknown protein; BEST Arabidopsis thaliana protein match is: unknown protein (TAIR:AT1G04030.1); Has 1807 Blast hits to 1807 proteins in 277 species: Archae - 0; Bacteria - 0; Metazoa - 736; Fungi - 347; Plants - 385; Viruses - 0; Other Eukaryotes - 339 (source: NCBI BLink).
50	BnaCnng11270D	0.0770449	0	2.05489	1.12616	0	0.130296	AT5G41460.1	0		Protein of unknown function (DUF604)
51	BnaA09g39860D	4.54663	6.83563	1.00491	4.04675	2.99061	1.61722	AT3G62410.1	2e-101	CP12-2, CP12	CP12 domain-containing protein 2
52	BnaA10g14600D	19.2949	40.7512	21.205	25.0585	16.8792	28.5562	AT5G20960.1	0	AAO1, AO1, ATAO, AT-AO1, AOalpha, AtAO1	aldehyde oxidase 1
53	BnaA10g03700D	11.1679	15.5275	1.60536	4.73001	6.65976	14.5004	AT1G05540.1	0		Protein of unknown function (DUF295)
54	BnaC08g18420D	24.3576	33.0412	5.42515	11.2276	30.6689	33.2719	AT1G18870.1	0	ICS2, ATICS2	isochorismate synthase 2
55	BnaC05g48550D	7.96417	4.7781	41.9153	7.02716	11.1122	4.38482	AT3G02090.2	0	MPPBETA	Insulinase (Peptidase family M16) protein
56	BnaA06g03700D	0.789022	0.404295	7.99676	4.27941	0.387952	0.311213	AT1G48570.1	0		zinc finger (Ran-binding) family protein
57	BnaA09g28340D	2.16893	2.25812	10.0501	9.57256	1.85217	1.69361	AT1G24764.1	0	ATMAP70-2, MAP70-2	microtubule-associated proteins 70-2
58	BnaAnng07070D	5.0317	4.19552	49.9416	47.2282	3.71827	3.9282	AT5G47210.1	1e-131		Hyaluronan / mRNA binding family
59	BnaA05g27040D	0.482322	0.283342	3.68277	2.61993	0.484625	0.397662	AT5G22640.1	0	emb1211	MORN (Membrane Occupation and Recognition Nexus) repeat-containing protein
60	BnaA05g14130D	0.231871	0.251544	4.34873	2.08645	0.247454	0.0736004	AT1G53830.1	0	ATPME2, PME2	pectin methylesterase 2
61	BnaA09g31470D	1.83255	4.55107	18.6915	22.0895	2.08394	3.41266	AT3G50845.1	2e-152		Protein of unknown function (DUF59)
62	BnaA09g18890D	1.12835	0.537712	3.46613	1.87125	0.159753	0.478931	AT2G02010.1	0	GAD4	glutamate decarboxylase 4
63	BnaCnng52300D	2.65671	2.20632	28.1314	6.28455	1.35419	2.49959	AT2G22170.1	2e-177		Lipase/lipooxygenase, PLAT/LH2 family protein
64	BnaAnng05640D	0.316731	0.738553	3.51534	2.22099	0.539461	0.36566	AT5G45580.1	0		Homeodomain-like superfamily protein
65	BnaC05g44190D	0.179489	0.144686	1.50205	0.535696	0.167768	0.15222	AT3G07770.1	0	Hsp89.1, AtHsp90.6, AtHsp90-6	HEAT SHOCK PROTEIN 89.1
66	BnaC01g11050D	1.58577	2.83251	0.960283	0.560895	3.25083	5.29169	AT1G26620.1	2e-63		Plant protein of unknown function (DUF863)
67	BnaC05g46200D	0.0891994	1.46742	2.04631	1.76262	0.380758	0.752218	AT3G05590.1	0	RPL18	ribosomal protein L18
68	BnaC09g41010D	46.2078	42.8219	4.22031	6.40192	52.5237	60.6678	AT5G16840.2	0	BPA1	binding partner of acd11 1
69	BnaA07g35950D	0.428547	0.507249	1.96928	4.3503	0.227797	0.399885	AT2G19490.1	0		recA DNA recombination family protein
70	BnaCnng34340D	8.30894	4.40089	68.4363	59.1316	3.91061	5.72743	AT1G56110.1	0	NOP56	homolog of nucleolar protein NOP56
71	BnaCnng60400D	3.89799	4.77149	0.855345	0.79982	5.78846	4.01924	AT5G61560.1	0		U-box domain-containing protein kinase family protein
72	BnaC05g35900D	0.0580718	0.128107	1.37364	1.98885	0	0.0493177	AT3G17640.1	0		Leucine-rich repeat (LRR) family protein
73	BnaC03g32370D	106.63	98.3139	18.7306	24.402	97.801	95.0292	AT3G01650.1	0	RGLG1	RING domain ligase1
74	BnaA09g48680D	13.3262	6.49665	1.57551	1.55083	11.1169	4.42193	AT1G08860.1	0	BON3	Calcium-dependent phospholipid-binding Copine family protein
75	BnaC03g24120D	1.34419	1.24387	6.01303	4.14101	0.716095	0.290182	AT2G43340.1	6e-118		Protein of unknown function (DUF1685)
76	BnaC02g45930D	0.116111	0	5.2444	4.40653	0.0618856	0.350691	AT1G68040.1	0		S-adenosyl-L-methionine-dependent methyltransferases superfamily protein
77	BnaA10g28160D	17.3703	18.6095	3.83243	4.5365	17.2455	26.0801	AT1G21326.1	3e-77		VQ motif-containing protein
78	BnaC05g38830D	27.0822	28.1619	2.89301	4.9309	29.4408	39.6146	AT3G14770.1	0	SWEET2, AtSWEET2	Nodulin MtN3 family protein
79	BnaC07g36910D	8.05248	12.8912	4.11187	14.0305	5.58471	14.1565	AT4G21790.1	0	TOM1, ATTOM1	tobamovirus multiplication 1
80	BnaC06g23690D	147.268	580.195	19.7223	52.7647	129.029	489.523	AT1G73260.1	5e-109	ATKTI1, KTI1	kunitz trypsin inhibitor 1
81	BnaAnng02570D	2.79988	4.57286	0.0937641	1.52749	0.5646	5.48961	AT3G05330.1	0	ATN, ATTAN	cyclin family
82	BnaA03g56950D	1.57069	1.63372	9.32682	5.55158	1.66138	0.767794	AT2G45730.1	0		eukaryotic initiation factor 3 gamma subunit family protein
83	BnaC06g42950D	0.862701	0.999204	3.97662	3.72716	0.60507	0.785597	AT3G61520.1	0		Pentatricopeptide repeat (PPR) superfamily protein
84	BnaA07g35350D	0.100338	0.901841	2.2478	0.124804	0.533263	0.173739	AT1G80730.1	7e-168	ZFP1, ATZFP1	zinc-finger protein 1
85	BnaC03g10340D	10.8172	10.8655	36.5076	51.0272	7.05186	9.53731	AT5G20890.1	0		TCP-1/cpn60 chaperonin family protein
86	BnaA07g33910D	4.02883	1.16126	8.39624	9.97114	4.45568	1.94548	AT1G78060.1	0		Glycosyl hydrolase family protein
87	BnaA07g21560D	1.92477	0.237401	6.67002	0	2.50411	0.0922886	AT1G75840.1	0	ARAC5, ATGP3, ROP4, ATROP4	RAC-like GTP binding protein 5
88	BnaC03g37710D	1.00855	0.624429	20.305	16.3082	1.3017	2.44396	AT3G12610.1	0	DRT100	Leucine-rich repeat (LRR) family protein
89	BnaA04g23290D	1.51917	0.70497	11.8299	8.12546	0.731166	0.762939	AT2G40480.1	1e-58		Plant protein of unknown function (DUF827)
90	BnaAnng25320D	0.611467	0.416229	3.0771	3.18895	0.388228	0.60008	AT1G59540.1	0	ZCF125	P-loop containing nucleoside triphosphate hydrolases superfamily protein
91	BnaC07g49570D	0.779754	0.998516	6.29719	7.32296	0.954933	0.656011	AT5G26230.1	2e-115		unknown protein; FUNCTIONS IN: molecular_function unknown; INVOLVED IN: biological_process unknown; LOCATED IN: chloroplast; EXPRESSED IN: 22 plant structures; EXPRESSED DURING: 13 growth stages; Has 1807 Blast hits to 1807 proteins in 277 species: Archae - 0; Bacteria - 0; Metazoa - 736; Fungi - 347; Plants - 385; Viruses - 0; Other Eukaryotes - 339 (source: NCBI BLink).
92	BnaC06g36340D	0.814567	0.306092	7.11678	2.76194	0.300465	0.0895195	AT1G75680.1	0	AtGH9B7, GH9B7	glycosyl hydrolase 9B7
93	BnaA08g17550D	38.2503	53.0878	12.4603	29.3495	15.663	44.8007	AT1G30130.1	0		unknown protein; FUNCTIONS IN: molecular_function unknown; INVOLVED IN: biological_process unknown; LOCATED IN: endomembrane system; EXPRESSED IN: 23 plant structures; EXPRESSED DURING: 13 growth stages; CONTAINS InterPro DOMAIN/s: Protein of unknown function DUF1365 (InterPro:IPR010775); Has 1789 Blast hits to 1789 proteins in 449 species: Archae - 0; Bacteria - 824; Metazoa - 0; Fungi - 6; Plan…
94	BnaA09g52830D	0.314919	0.404134	4.05752	3.5205	0.222234	0.447423	AT2G18520.1	0		Tetratricopeptide repeat (TPR)-like superfamily protein
95	BnaC09g13240D	9.00375	3.23784	23.5547	11.262	5.40601	3.03396	AT1G62640.1	0	KAS III	3-ketoacyl-acyl carrier protein synthase III
96	BnaC01g29490D	13.4201	8.76041	1.36208	2.74255	7.10061	9.05827	AT1G61480.1	0		S-locus lectin protein kinase family protein
97	BnaA05g00280D	438.819	462.273	14.2466	15.606	497.572	527.901	AT2G47710.1	8e-161		Adenine nucleotide alpha hydrolases-like superfamily protein
98	BnaC05g10160D	40.7197	31.2769	3.75778	4.97369	39.8141	39.7863	AT1G13830.1	2e-118		Carbohydrate-binding X8 domain superfamily protein
99	BnaA01g22540D	1.86907	1.23314	12.9085	6.61834	0.997348	1.91308	AT1G60660.1	4e-118	B5 #5, ATCB5LP, CB5LP	cytochrome B5-like protein
100	BnaA03g45730D	102.25	46.843	57.4953	42.6783	73.355	44.0933	AT4G23100.1	0	RML1, PAD2, GSH1, CAD2, ATECS1, GSHA	glutamate-cysteine ligase
101	BnaCnng06320D	2.10209	0.255059	2.16418	0	2.13878	0.496881	AT3G03210.1	0		unknown protein; FUNCTIONS IN: molecular_function unknown; INVOLVED IN: biological_process unknown; LOCATED IN: endomembrane system; EXPRESSED IN: 24 plant structures; EXPRESSED DURING: 15 growth stages; Has 59 Blast hits to 59 proteins in 17 species: Archae - 0; Bacteria - 0; Metazoa - 0; Fungi - 0; Plants - 56; Viruses - 0; Other Eukaryotes - 3 (source: NCBI BLink).
102	BnaA10g12840D	2.24435	1.59584	49.7418	36.5899	0.447644	1.34751	AT5G59870.1	2e-137	HTA6	histone H2A 6
103	BnaAnng05100D	0.580702	0.398885	0	0.730794	0.180085	0.851564	AT5G67470.1	4e-159	ATFH6, FH6	formin homolog 6
104	BnaC08g45910D	0.379827	0.20337	1.51175	1.23371	0.202064	0.0634848	AT1G02970.1	0	WEE1, ATWEE1	WEE1 kinase homolog
105	BnaC02g05830D	0.131128	0.0473692	4.05478	5.95756	0.184786	0.0740922	AT5G14940.1	0		Major facilitator superfamily protein
106	BnaC07g23380D	4.03991	4.99601	0.399085	1.66088	4.68242	3.8292	AT3G26160.1	0	CYP71B17	cytochrome P450, family 71, subfamily B, polypeptide 17
107	BnaA03g57660D	0.0505556	0.0546254	1.27203	0	0	0.0479612	AT2G04160.1	0	AIR3	Subtilisin-like serine endopeptidase family protein
108	BnaA10g16150D	19.2999	12.1002	14.7387	9.36177	10.7224	13.1956	AT5G18860.1	0		inosine-uridine preferring nucleoside hydrolase family protein
109	BnaC03g29580D	1.09001	0.0765859	12.4784	4.73189	0.283655	0.353631	AT4G12470.1	3e-121	AZI1	azelaic acid induced 1
110	BnaC05g18810D	1.89115	0.272055	3.66761	0.992442	0.402204	0.37489	AT1G23460.1	0		Pectin lyase-like superfamily protein
111	BnaC08g31240D	87.3314	76.9617	13.4954	17.0431	84.0301	78.0436	AT3G61280.1	0		Arabidopsis thaliana protein of unknown function (DUF821)
112	BnaC07g33060D	16.0821	14.1794	1.50984	5.22322	21.5792	21.668	AT4G15530.5	0	PPDK	pyruvate orthophosphate dikinase
113	BnaA07g09050D	0.0782033	0	1.06331	1.33275	0	0	AT1G24070.1	0	ATCSLA10, CSLA10	cellulose synthase-like A10
114	BnaC03g51370D	13.1168	12.7015	53.2871	41.7775	11.4358	7.32865	AT5G62890.1	0		Xanthine/uracil permease family protein
115	BnaC04g45970D	2.40049	3.09355	2.24068	2.76978	1.61195	1.87942	AT2G38823.1	7e-87		unknown protein; BEST Arabidopsis thaliana protein match is: unknown protein (TAIR:AT3G54520.1); Has 35333 Blast hits to 34131 proteins in 2444 species: Archae - 798; Bacteria - 22429; Metazoa - 974; Fungi - 991; Plants - 531; Viruses - 0; Other Eukaryotes - 9610 (source: NCBI BLink).
116	BnaA01g01080D	5.40284	10.6168	0.617588	6.19568	0.43133	5.65643	AT4G36750.1	0		Quinone reductase family protein
117	BnaA05g20360D	0.241424	0.130871	2.39939	2.28323	0.213857	0.0677659	AT3G20560.1	0	ATPDIL5-3, PDI12, ATPDI12, PDIL5-3	PDI-like 5-3
118	BnaA01g24830D	0.978792	0.0935726	2.18709	0.620878	0.817605	0.109267	AT3G22190.1	8e-160	IQD5	IQ-domain 5
119	BnaA08g13900D	0.887867	0.774913	4.93525	6.46525	0.808677	0.541808	AT4G28020.1	0		unknown protein; CONTAINS InterPro DOMAIN/s: Uncharacterised protein family UPF0066 (InterPro:IPR001378); Has 30201 Blast hits to 17322 proteins in 780 species: Archae - 12; Bacteria - 1396; Metazoa - 17338; Fungi - 3422; Plants - 5037; Viruses - 0; Other Eukaryotes - 2996 (source: NCBI BLink).
120	BnaA03g30650D	33.7197	23.0356	284.626	237.05	25.5613	24.9903	AT3G09500.1	4e-139		Ribosomal L29 family protein
121	BnaA06g09200D	41.7951	41.6461	4.6579	7.24387	33.4106	25.105	AT1G14370.1	0	APK2A, PBL2	protein kinase 2A
122	BnaA02g09230D	0.436086	0.96951	0.918654	5.32838	0	1.32163	AT5G55140.1	1e-97		ribosomal protein L30 family protein
123	BnaA10g23170D	1.3829	0.565743	15.2277	18.8351	0.668048	0.437909	AT5G08180.1	2e-157		Ribosomal protein L7Ae/L30e/S12e/Gadd45 family protein
124	BnaA08g07300D	0.376158	0.404527	5.40682	4.08524	0.219033	0.399649	AT5G33300.1	0		chromosome-associated kinesin-related
125	BnaC01g06870D	0.986789	1.14608	9.96943	9.2084	0.329872	0.459002	AT4G31590.1	0	ATCSLC05, CSLC05, ATCSLC5, CSLC5	Cellulose-synthase-like C5
126	BnaC05g51780D	0.108917	0.120173	0.912465	2.54124	0	0.277643	AT3G21400.1	1e-114		unknown protein; FUNCTIONS IN: molecular_function unknown; INVOLVED IN: N-terminal protein myristoylation; EXPRESSED IN: 22 plant structures; EXPRESSED DURING: 13 growth stages; Has 29 Blast hits to 29 proteins in 12 species: Archae - 0; Bacteria - 0; Metazoa - 2; Fungi - 0; Plants - 27; Viruses - 0; Other Eukaryotes - 0 (source: NCBI BLink).
127	BnaC02g08740D	0	6.14796	0.0730473	0.778108	0.0742489	4.97215	AT5G19490.1	2e-144		Histone superfamily protein
128	BnaC02g46570D	0.923402	0.808396	12.85	10.7739	0.587394	0.913188	AT1G80600.1	0	WIN1	HOPW1-1-interacting 1
129	BnaA03g03810D	0.890559	3.6104	2.45406	11.8784	1.32224	3.22801	AT5G12190.1	9e-130		RNA-binding (RRM/RBD/RNP motifs) family protein
130	BnaA07g16750D	17.0572	22.5439	4.41772	7.62465	16.1138	25.4923	AT3G56140.1	0		Protein of unknown function (DUF399 and DUF3411)
131	BnaA07g09420D	10.5888	16.171	5.78909	20.6956	6.72853	17.3875	AT1G26630.1	2e-172	FBR12, ATELF5A-2, ELF5A-2	Eukaryotic translation initiation factor 5A-1 (eIF-5A 1) protein
132	BnaA03g32190D	0.0303814	0	1.83685	0.981653	0.129841	0.0779681	AT3G12270.1	0	ATPRMT3, PRMT3	protein arginine methyltransferase 3
133	BnaC04g19430D	10.0888	6.38644	1.62643	1.15674	4.12044	7.85305	AT1G62300.1	0	WRKY6, ATWRKY6	WRKY family transcription factor
134	BnaA05g02710D	0.309199	0.116991	5.14439	4.94288	0	0.179863	AT2G42260.1	2e-99	UVI4, PYM	uv-b-insensitive 4
135	BnaC04g52560D	1.0926	1.46338	20.6607	14.0116	1.31319	1.54571	AT2G42710.1	0		Ribosomal protein L1p/L10e family
136	BnaA03g45260D	0.16759	1.33404	0.787247	3.13395	0.311815	0.894474	AT4G22290.1	0		Ubiquitin-specific protease family C19-related protein
137	BnaC04g33400D	4.6044	5.46246	53.8707	52.5335	4.91073	6.29762	AT4G39200.1	4e-143		Ribosomal protein S25 family protein
138	BnaA08g16010D	0.201542	0.983454	2.66665	1.62315	0.321588	0.417435	AT4G38100.1	2e-122		unknown protein; LOCATED IN: chloroplast thylakoid membrane; EXPRESSED IN: 23 plant structures; EXPRESSED DURING: 13 growth stages; BEST Arabidopsis thaliana protein match is: unknown protein (TAIR:AT4G01150.1); Has 30201 Blast hits to 17322 proteins in 780 species: Archae - 12; Bacteria - 1396; Metazoa - 17338; Fungi - 3422; Plants - 5037; Viruses - 0; Other Eukaryotes - 2996 (source: NCBI BLink…
139	BnaA06g06750D	2.21242	2.29801	31.2537	38.2027	2.75646	2.92728	AT1G10950.1	0	TMN1, AtTMN1	transmembrane nine 1
140	BnaA06g26790D	0.293377	0.217924	0.642696	0.102293	0.371787	0.165808	AT5G24280.1	0	GMI1	gamma-irradiation and mitomycin c induced 1
141	BnaC02g09220D	0	1.91509	0	3.69952	0	1.01627	AT5G19910.2	3e-126	MED31	SOH1 family protein
142	BnaA06g34930D	97.6002	81.6729	13.0148	9.45507	95.0574	67.5393	AT2G01450.1	0	ATMPK17, MPK17	MAP kinase 17
143	BnaC09g43370D	41.1524	30.4486	0.56696	0.947518	19.0468	11.4817	AT2G29150.1	0		NAD(P)-binding Rossmann-fold superfamily protein
144	BnaC07g39150D	1.48908	0.767417	6.31343	5.10586	1.02158	0.599111	AT4G24830.1	0		arginosuccinate synthase family
145	BnaC08g06400D	2.71494	1.95657	0.277361	0.500029	1.24637	2.77427	AT1G23660.1	5e-13		Domain of unknown function DUF220
146	BnaA03g54150D	0.874066	0.59666	4.56063	4.13596	0.356696	0.692806	AT4G37630.1	0	CYCD5;1	cyclin d5;1
147	BnaA07g31980D	14.0256	20.2877	3.66578	16.4389	10.0065	23.2311	AT1G75220.1	0		Major facilitator superfamily protein
148	BnaC07g38760D	46.5343	50.2194	3.9501	9.38157	44.8275	30.6788	AT4G24160.1	0		alpha/beta-Hydrolases superfamily protein
149	BnaA09g00570D	0.622416	0.599001	10.799	0.110946	1.43572	0.45909	AT4G02090.1	0		unknown protein; FUNCTIONS IN: molecular_function unknown; INVOLVED IN: N-terminal protein myristoylation; LOCATED IN: cellular_component unknown; EXPRESSED IN: root; Has 132 Blast hits to 132 proteins in 12 species: Archae - 0; Bacteria - 0; Metazoa - 0; Fungi - 0; Plants - 132; Viruses - 0; Other Eukaryotes - 0 (source: NCBI BLink).
150	BnaA03g19630D	46.4779	32.8358	306.703	283.012	21.2639	27.1599	AT2G41840.1	0		Ribosomal protein S5 family protein
151	BnaC05g09740D	16.7919	11.7947	92.3082	70.0403	11.3672	9.59021	AT1G12000.1	0		Phosphofructokinase family protein
152	BnaA05g26770D	3.06219	2.29695	16.4713	18.1169	2.14725	1.63519	AT3G12270.1	0	ATPRMT3, PRMT3	protein arginine methyltransferase 3
153	BnaA08g23780D	31.5181	50.3208	281.724	402.52	33.2568	53.8036	AT1G15690.1	0	AVP1, ATAVP3, AVP-3, AtVHP1;1	Inorganic H pyrophosphatase family protein
154	BnaCnng08720D	1.58349	0.63057	6.0714	3.9732	0.576365	0.525248	AT1G01540.2	0		Protein kinase superfamily protein
155	BnaC08g13790D	39.332	32.0857	260.03	243.888	29.0446	27.4466	AT1G09690.1	0		Translation protein SH3-like family protein
156	BnaA04g05720D	0.280957	0.268267	2.32378	1.50941	0.528677	0.335968	AT3G52115.1	0	ATGR1, ATCOM1, COM1, GR1	gamma response gene 1
157	BnaC02g42930D	0.119498	0.13051	0.210967	0.217763	0	0	AT5G64120.1	0		Peroxidase superfamily protein
158	BnaC09g23090D	5.90835	3.57145	42.2445	42.413	2.66931	4.82551	AT4G22380.1	2e-122		Ribosomal protein L7Ae/L30e/S12e/Gadd45 family protein
159	BnaA03g31750D	77.1626	54.5688	277.341	287.028	50.5618	46.417	AT3G11510.1	0		Ribosomal protein S11 family protein
160	BnaA08g25470D	2.82433	0.369463	8.22837	2.5298	0.770223	0.699142	AT1G11080.2	0	scpl31	serine carboxypeptidase-like 31
161	BnaC09g04990D	3.28901	0.912257	9.33229	11.0472	1.73675	2.13381	AT5G23100.1	5e-85		Protein of unknown function, DUF617
162	BnaA09g19650D	0.492151	0.330802	4.70478	3.64517	0.314137	0.256269	AT3G25980.1	0	MAD2	DNA-binding HORMA family protein
163	BnaC03g26280D	0.252445	0	4.1626	1.79221	0.114355	0.0609949	AT1G07270.1	0		Cell division control, Cdc6
164	BnaA02g20810D	50.3783	107.671	14.7739	20.5643	34.7613	111.058	AT4G02860.1	0		Phenazine biosynthesis PhzC/PhzF protein
165	BnaA03g55420D	5.04756	2.88636	5.58858	6.15209	10.413	3.03251	AT5G06610.1	0		Protein of unknown function (DUF620)
166	BnaC03g08610D	0	0	2.98339	0	0.0704987	0	AT5G17820.1	0		Peroxidase superfamily protein
167	BnaA01g18740D	2.31144	0.533322	223.09	248.443	0.606867	2.25824	AT4G15160.1	8e-94		Bifunctional inhibitor/lipid-transfer protein/seed storage 2S albumin superfamily protein
168	BnaA03g52270D	34.43	33.5993	11.0157	2.54768	59.5573	50.8737	AT4G32950.1	0		Protein phosphatase 2C family protein
169	BnaC05g04630D	2.42698	2.12634	10.7366	14.1661	1.38278	1.66129	AT1G06720.1	0		P-loop containing nucleoside triphosphate hydrolases superfamily protein
170	BnaA03g53160D	3.72952	5.58493	0.472341	0.928927	3.21234	6.80988	AT4G35070.1	9e-38		SBP (S-ribonuclease binding protein) family protein
171	BnaCnng09290D	0.110561	0.173914	1.0587	0.991084	0.138392	0.109132	AT3G48190.1	0	ATM, ATATM	ataxia-telangiectasia mutated
172	BnaC06g34170D	1362.01	993.759	268.674	393.026	731.338	1308.62	AT1G73260.1	1e-125	ATKTI1, KTI1	kunitz trypsin inhibitor 1
173	BnaAnng21610D	9.04614	7.02191	33.6148	28.0303	7.54195	5.67995	AT1G04870.2	0	PRMT10, ATPRMT10	protein arginine methyltransferase 10
174	BnaA09g25030D	1.70447	1.18495	7.19616	4.08232	0.743897	1.17375	AT1G31650.1	0	ATROPGEF14, ROPGEF14	RHO guanyl-nucleotide exchange factor 14
175	BnaA01g02030D	2.17973	1.09528	7.17529	7.79832	0.671784	1.33011	AT4G35390.1	0	AGF1	AT-hook protein of GA feedback 1
176	BnaC02g22610D	80.2369	31.9063	152.221	63.3758	75.2453	27.6557	AT1G74050.1	0		Ribosomal protein L6 family protein
177	BnaA10g02140D	0.10136	0.0850546	4.04225	4.32855	0.0852348	0.134091	AT1G03780.3	0	TPX2	targeting protein for XKLP2
178	BnaC05g13990D	1.14782	0.693552	13.4545	13.6716	0.930895	0.759768	AT1G18250.2	0	ATLP-1	Pathogenesis-related thaumatin superfamily protein
179	BnaC02g01050D	3.54431	4.5266	3.26324	4.45253	8.8696	4.18057	AT5G08660.1	0		Protein of unknown function (DUF668)
180	BnaC07g34350D	0.245948	0.865092	5.2272	6.43664	0.196209	0.258277	AT4G17460.1	0	HAT1	Homeobox-leucine zipper protein 4 (HB-4) / HD-ZIP protein
181	BnaC04g41120D	182.115	159.899	44.1489	68.7042	156.259	152.336	AT2G30490.1	0	ATC4H, C4H, CYP73A5, REF3	cinnamate-4-hydroxylase
182	BnaC07g37710D	14.5635	27.1574	1.663	3.22668	22.4317	26.1124	AT4G22920.1	0	ATNYE1, NYE1	non-yellowing 1
183	BnaA01g09540D	15.0992	9.65614	128.317	119.018	9.94847	9.03366	AT4G18730.1	0	RPL16B	ribosomal protein L16B
184	BnaC03g55250D	0.205937	0.399563	1.73926	1.14941	0.478368	0.445168	AT3G45260.1	0		C2H2-like zinc finger protein
185	BnaA08g19000D	4.97031	2.64845	54.3262	53.7146	2.31214	2.93884	AT1G27400.1	0		Ribosomal protein L22p/L17e family protein
186	BnaC09g42760D	288.35	287.53	43.5589	77.8602	334.29	295.742	AT5G14780.1	0	FDH	formate dehydrogenase
187	BnaA01g28650D	0.270488	0.11899	4.61774	3.09244	0.400569	0.460524	AT1G28030.1	0		2-oxoglutarate (2OG) and Fe(II)-dependent oxygenase superfamily protein
188	BnaC02g41520D	1.45127	0.315184	7.7471	8.38083	0.0439005	0.755298	AT5G23940.1	0	EMB3009, PEL3, DCR	HXXXD-type acyl-transferase family protein
189	BnaCnng67210D	0.288639	0.155136	8.8801	4.31464	0.0923987	0.0718777	AT1G63100.1	0		GRAS family transcription factor
190	BnaCnng18540D	1.06952	0.492081	2.04593	1.78035	0.53823	0.190989	AT3G03460.1	4e-107		unknown protein; BEST Arabidopsis thaliana protein match is: unknown protein (TAIR:AT5G17510.1); Has 19732 Blast hits to 8747 proteins in 456 species: Archae - 0; Bacteria - 449; Metazoa - 7438; Fungi - 2099; Plants - 1550; Viruses - 53; Other Eukaryotes - 8143 (source: NCBI BLink).
191	BnaA04g16670D	31.8433	15.1801	209.404	264.51	23.6117	22.9755	AT2G28780.1	0		unknown protein; INVOLVED IN: biological_process unknown; LOCATED IN: mitochondrion; EXPRESSED IN: inflorescence meristem, root, flower; EXPRESSED DURING: petal differentiation and expansion stage; CONTAINS InterPro DOMAIN/s: Protein of unknown function DUF939, bacterial (InterPro:IPR010343); BEST Arabidopsis thaliana protein match is: unknown protein (TAIR:AT3G09450.1); Has 671 Blast hits to 667…
192	BnaC03g42960D	0.55255	0.219811	3.33023	2.39981	0.281575	0.145286	AT3G22780.1	0	TSO1, ATTSO1	Tesmin/TSO1-like CXC domain-containing protein
193	BnaA02g09320D	24.4464	36.4633	4.98759	15.6269	31.348	32.14	AT5G55050.1	0		GDSL-like Lipase/Acylhydrolase superfamily protein
194	BnaA02g17000D	2.84209	2.76575	84.6656	144.059	0.486291	1.58168	AT1G19000.1	8e-53		Homeodomain-like superfamily protein
195	BnaC01g44580D	0.939754	0	6.14027	1.05585	0	0.041432	AT3G16240.1	0	DELTA-TIP, TIP2;1, DELTA-TIP1, AQP1, ATTIP2;1	delta tonoplast integral protein
196	BnaA03g16360D	6.2415	2.84765	21.9395	16.2326	1.92191	3.30576	AT2G35860.1	0	FLA16	FASCICLIN-like arabinogalactan protein 16 precursor
197	BnaA08g08960D	32.6358	38.4824	5.48788	4.32445	42.9366	45.2529	AT4G18950.1	0		Integrin-linked protein kinase family
198	BnaAnng37740D	0	0	3.32632	1.37452	0.302517	0.0598694	AT3G54390.1	0		sequence-specific DNA binding transcription factors
199	BnaA09g02120D	7.05165	0.553472	0	0	0	1.40977	AT3G27690.1	0	LHCB2.4, LHCB2.3, LHCB2	photosystem II light harvesting complex gene 2.3
200	BnaAnng23660D	0.769557	0.721068	4.4662	9.99664	1.37838	1.47915	AT1G70210.1	0	CYCD1;1, ATCYCD1;1	CYCLIN D1;1
201	BnaC01g22040D	0.120512	0.679533	5.45848	5.7889	0.904735	0.315838	AT4G16141.1	7e-47		GATA type zinc finger transcription factor family protein
202	BnaA03g49550D	0.402859	0	5.86653	4.92401	0	0.579672	AT4G29410.1	7e-156		Ribosomal L28e protein family
203	BnaC03g44680D	0.793231	0.0941654	8.16939	6.56161	0.0937028	0.432849	AT3G25190.1	0		Vacuolar iron transporter (VIT) family protein
204	BnaA03g08820D	0.0798132	0	3.16435	1.08569	0	0.0687783	AT5G60660.1	0	PIP2F, PIP2;4	plasma membrane intrinsic protein 2;4
205	BnaA10g05120D	55.472	32.2131	3.89296	7.47985	39.6391	25.3968	AT1G47510.1	0	AT5PTASE11, 5PTASE11	inositol polyphosphate 5-phosphatase 11
206	BnaC03g48340D	0.585218	0.689501	6.60639	5.13736	0.891758	0.604821	AT2G18330.1	0		AAA-type ATPase family protein
207	BnaC05g45790D	0.745959	2.4952	16.374	12.1112	2.2594	1.52005	AT3G06035.1	8e-167		Glycoprotein membrane precursor GPI-anchored
208	BnaA05g02490D	0.699698	0.282695	0.137593	0.0261051	2.37407	0.815934	AT2G41850.1	0	PGAZAT, ADPG2	polygalacturonase abscission zone A. thaliana
209	BnaA10g25610D	15.2199	19.5396	73.3936	66.2484	17.2036	13.6584	AT5G04600.1	0		RNA-binding (RRM/RBD/RNP motifs) family protein
210	BnaC01g17780D	0.845041	0.5825	7.36572	4.17295	0.392928	0.588188	AT4G25870.1	0		Core-2/I-branching beta-1,6-N-acetylglucosaminyltransferase family protein
211	BnaA03g30120D	12.7254	19.0385	12.5216	34.0069	6.07913	13.6533	AT3G07640.1	0		unknown protein; Has 27 Blast hits to 27 proteins in 10 species: Archae - 0; Bacteria - 0; Metazoa - 0; Fungi - 0; Plants - 27; Viruses - 0; Other Eukaryotes - 0 (source: NCBI BLink).
212	BnaA10g18910D	37.0895	27.4535	243.282	232.18	26.1305	20.5334	AT5G15200.1	0		Ribosomal protein S4
213	BnaA01g30630D	12.5111	6.74294	53.8024	31.5435	2.36191	9.97951	AT3G12390.1	0		Nascent polypeptide-associated complex (NAC), alpha subunit family protein
214	BnaA03g06740D	0	0.0733394	4.65052	0.161191	0	0	AT5G17820.1	0		Peroxidase superfamily protein
215	BnaC03g03510D	177.267	165.214	27.948	44.0461	156.134	131.57	AT5G23360.1	3e-111		GRAM domain-containing protein / ABA-responsive protein-related
216	BnaA03g06290D	16.0688	5.45032	49.6311	7.75766	35.0855	6.40612	AT5G16880.1	0		Target of Myb protein 1
217	BnaA02g02320D	0.599369	0.474342	2.46576	2.20589	0.289266	0.276963	AT5G14790.1	0		ARM repeat superfamily protein
218	BnaC05g23620D	0.54303	0.191073	6.63298	5.47334	0.170646	0.116545	AT1G30600.1	0		Subtilase family protein
219	BnaA04g21450D	2609.26	2643.05	213.765	242.447	3043.69	2486.39	AT4G02850.1	6e-125		phenazine biosynthesis PhzC/PhzF family protein
220	BnaA04g21390D	4.22048	3.13401	16.4527	17.1815	2.65699	2.77258	AT2G37400.1	2e-110		Tetratricopeptide repeat (TPR)-like superfamily protein
221	BnaA05g03220D	5.17537	6.04362	9.24879	8.32477	4.37626	2.46552	AT2G43190.1	0		ribonuclease P family protein
222	BnaC02g43940D	4.2139	5.93798	22.3891	16.7183	6.77106	1.93305	AT5G65683.1	0		Zinc finger (C3HC4-type RING finger) family protein
223	BnaA06g14340D	2.62168	5.34994	21.3388	23.3129	2.45367	3.07642	AT1G20270.1	0		2-oxoglutarate (2OG) and Fe(II)-dependent oxygenase superfamily protein
224	BnaA06g08310D	7.20235	8.85174	0.815137	0.165966	7.42414	12.699	AT1G12240.1	0	ATBETAFRUCT4, VAC-INV	Glycosyl hydrolases family 32 protein
225	BnaA05g17290D	6.35741	6.33101	24.8944	22.8372	4.8398	3.89509	AT3G22300.1	1e-100	RPS10	ribosomal protein S10
226	BnaC01g09550D	50.713	31.9418	10.8682	9.56453	30.0562	57.8913	AT4G28940.1	0		Phosphorylase superfamily protein
227	BnaAnng31190D	4.51536	7.88186	47.4297	58.0681	4.53749	8.31425	AT5G60390.1	3e-139		GTP binding Elongation factor Tu family protein
228	BnaC06g37850D	0.0735924	0.0801464	1.1909	0.220744	0	0.0311328	AT1G77110.1	0	PIN6	Auxin efflux carrier family protein
229	BnaA08g23680D	4.63519	27.2091	2.76233	3.12084	7.15961	4.90191	AT1G16030.1	0	Hsp70b	heat shock protein 70B
230	BnaA06g13780D	9.2427	29.8325	12.755	48.4885	12.1201	14.6442	AT1G19600.1	0		pfkB-like carbohydrate kinase family protein
231	BnaA09g07080D	43.041	46.7495	17.6677	14.1681	46.5329	44.2198	AT5G65110.1	0	ACX2, ATACX2	acyl-CoA oxidase 2
232	BnaC07g15880D	8.73734	3.36332	2.65242	2.82197	2.31661	3.8863	AT5G67430.1	0		Acyl-CoA N-acyltransferases (NAT) superfamily protein
233	BnaC03g60160D	2.68108	1.50253	8.91666	10.3525	0.775761	0.943287	AT4G38740.1	2e-162	ROC1	rotamase CYP 1
234	BnaC02g02640D	2.48108	2.77402	15.0269	14.9048	2.81961	2.50818	AT5G04600.1	0		RNA-binding (RRM/RBD/RNP motifs) family protein
235	BnaA09g45270D	122.452	121.504	18.2859	30.603	137.758	221.402	AT1G15040.1	0		Class I glutamine amidotransferase-like superfamily protein
236	BnaA07g28180D	20.2738	23.9256	110.281	99.2205	18.9903	14.6992	AT1G69620.1	6e-131	RPL34	ribosomal protein L34
237	BnaC08g47770D	2.24352	2.49135	30.3479	23.9674	2.25154	2.62717	AT4G12720.4	2e-127	NUDT7	MutT/nudix family protein
238	BnaA10g10200D	0.224448	0.202076	1.96068	0.828535	0.658565	0.474138	AT5G56090.1	0	COX15	cytochrome c oxidase 15
239	BnaA01g26860D	5.35822	6.19394	34.9803	18.0969	13.161	3.75089	AT3G18190.1	0		TCP-1/cpn60 chaperonin family protein
240	BnaC05g46630D	3.09613	3.32202	0.27773	0.373113	3.9199	3.32454	AT3G05155.1	0		Major facilitator superfamily protein
241	BnaA04g23880D	13.7055	12.0541	1.5862	2.20305	13.4386	7.51319	AT2G41380.1	0		S-adenosyl-L-methionine-dependent methyltransferases superfamily protein
242	BnaA02g32900D	1.19262	2.43748	1.36186	0.339305	0.775243	0.942115	AT5G23370.1	0		GRAM domain-containing protein / ABA-responsive protein-related
243	BnaAnng06240D	11.898	7.03734	82.1437	80.6713	3.27105	5.81129	AT5G08180.1	2e-141		Ribosomal protein L7Ae/L30e/S12e/Gadd45 family protein
244	BnaC07g15270D	835.936	894.024	106.223	145.523	997.835	1037.82	AT1G20630.1	0	CAT1	catalase 1
245	BnaC04g49590D	1.41393	0.982083	2.14499	3.04056	0.655102	3.43059	AT2G44390.1	2e-73		Cysteine/Histidine-rich C1 domain family protein
246	BnaA05g04560D	1.39387	1.07471	1.31218	0.939106	1.93275	1.30044	AT1G65680.1	0	ATEXPB2, EXPB2, ATHEXP BETA 1.4	expansin B2
247	BnaA07g28790D	2.0988	1.41248	7.47565	0.913601	8.79557	0.634002	AT1G70670.1	2e-178		Caleosin-related family protein
248	BnaC05g48050D	0.0497362	0	0.0787803	0.117787	0.105804	0	AT3G03770.1	0		Leucine-rich repeat protein kinase family protein
249	BnaCnng05910D	11.3795	1.45778	12.0898	0.659582	9.41501	2.90798	AT3G02740.1	0		Eukaryotic aspartyl protease family protein
250	BnaA05g07200D	2.23578	3.98327	0.181902	3.13706	0.717908	6.08373	AT2G37280.1	0	PDR5, ATPDR5	pleiotropic drug resistance 5
251	BnaA05g00920D	0.0469448	0	1.27177	0.344976	0.0499156	0	AT2G46970.1	0	PIL1	phytochrome interacting factor 3-like 1
252	BnaC01g40290D	2.87136	33.0919	14.1518	29.5687	19.158	7.13161	AT3G03980.1	9e-172		NAD(P)-binding Rossmann-fold superfamily protein
253	BnaC04g31980D	0.447755	0.572286	5.69116	5.59379	0.0857696	0.272451	AT5G40030.1	0		Protein kinase superfamily protein
254	BnaAnng01670D	59.1044	91.8075	5.25148	10.1911	62.4567	108.784	AT5G06300.1	0		Putative lysine decarboxylase family protein
255	BnaA03g09530D	0.213051	0.236866	4.30098	6.51883	0	0.184581	AT5G59320.1	3e-109	LTP3	lipid transfer protein 3
256	BnaCnng68400D	0.854501	0	0.0602066	0	0	0	AT5G15020.1	7e-85	SNL2	SIN3-like 2
257	BnaA03g58070D	78.3734	20.6868	112.191	28.8981	147.279	12.7899	AT4G17030.1	0	ATEXLB1, EXPR, AT-EXPR, ATEXPR1, ATHEXP BETA 3.1, EXLB1	expansin-like B1
258	BnaC07g30620D	0.166507	0.0355438	1.24377	0.59931	0.0354349	0.0553552	AT5G23700.1	0		unknown protein; BEST Arabidopsis thaliana protein match is: unknown protein (TAIR:AT3G48860.2); Has 30201 Blast hits to 17322 proteins in 780 species: Archae - 12; Bacteria - 1396; Metazoa - 17338; Fungi - 3422; Plants - 5037; Viruses - 0; Other Eukaryotes - 2996 (source: NCBI BLink).
259	BnaC09g28290D	1.41564	1.15739	9.38019	7.51646	1.37259	1.03936	AT5G52180.1	2e-136		LOCATED IN: endomembrane system; EXPRESSED IN: 22 plant structures; EXPRESSED DURING: 13 growth stages; CONTAINS InterPro DOMAIN/s: Transmembrane protein 161AB, predicted (InterPro:IPR019395); Has 82 Blast hits to 82 proteins in 35 species: Archae - 0; Bacteria - 0; Metazoa - 47; Fungi - 0; Plants - 33; Viruses - 0; Other Eukaryotes - 2 (source: NCBI BLink).
260	BnaUnng00250D	0.613731	0.133294	5.57608	4.31631	0.216982	0.45354	AT5G41880.1	0	POLA3, POLA4	DNA primases;DNA primases
261	BnaA05g35900D	0.240441	0.0422755	5.30328	1.12565	0.0430784	0.0856206	AT1G51850.1	0		Leucine-rich repeat protein kinase family protein
262	BnaC01g44220D	0.885353	1.30211	5.80925	6.93122	0.870321	1.12955	AT2G17550.1	0		unknown protein; Has 264 Blast hits to 258 proteins in 65 species: Archae - 5; Bacteria - 5; Metazoa - 66; Fungi - 16; Plants - 107; Viruses - 0; Other Eukaryotes - 65 (source: NCBI BLink).
263	BnaC05g42840D	27.8183	20.6178	14.6352	2.71768	66.7337	55.862	AT3G10260.3	0		Reticulon family protein
264	BnaAnng37660D	9.4333	6.25252	4.69768	4.04955	4.65579	5.00094	AT1G15180.1	0		MATE efflux family protein
265	BnaA03g60750D	1.48381	0.0284972	4.27908	0	2.29547	0	AT1G56440.2	0	TPR5	Tetratricopeptide repeat (TPR)-like superfamily protein
266	BnaA07g10570D	49.3808	75.7322	7.95946	22.6686	20.6891	89.28	AT1G22280.3	0	PAPP2C	phytochrome-associated protein phosphatase type 2C
267	BnaC02g25080D	0.431775	0.77441	4.10128	5.0827	0.637133	0.522806	AT1G78630.1	0	emb1473	Ribosomal protein L13 family protein
268	BnaA01g09240D	0.58915	0.228962	1.06952	1.95079	0.402806	0.142799	AT4G18470.1	0	SNI1	negative regulator of systemic acquired resistance (SNI1)
269	BnaC02g44430D	23.0116	9.82226	4.1592	2.86009	17.5956	11.8245	AT5G57510.1	1e-143		unknown protein; Has 27 Blast hits to 27 proteins in 9 species: Archae - 0; Bacteria - 0; Metazoa - 0; Fungi - 0; Plants - 27; Viruses - 0; Other Eukaryotes - 0 (source: NCBI BLink).
270	BnaC05g21140D	3.62604	1.22804	31.0048	14.0983	6.9818	1.89711	AT1G24360.1	0		NAD(P)-binding Rossmann-fold superfamily protein
271	BnaC03g07900D	1.1434	4.75147	0.349302	1.21411	1.22646	2.68325	AT5G16680.1	2e-56		RING/FYVE/PHD zinc finger superfamily protein
272	BnaA05g06170D	0.711971	0.788816	10.5237	8.24237	0.297204	1.21203	AT2G38970.1	0		Zinc finger (C3HC4-type RING finger) family protein
273	BnaA06g03290D	1.3625	0.681928	4.71749	0.507508	1.70084	1.00873	AT1G49040.1	0	SCD1	stomatal cytokinesis defective / SCD1 protein (SCD1)
274	BnaA08g24010D	32.4863	42.6199	105.852	32.7962	71.1984	31.106	AT1G14400.1	0	UBC1, ATUBC1	ubiquitin carrier protein 1
275	BnaC03g68440D	3.04023	1.80314	9.81202	10.2487	1.11251	1.86444	AT1G50110.1	0		D-aminoacid aminotransferase-like PLP-dependent enzymes superfamily protein
276	BnaA04g02630D	6.32319	4.56906	19.7005	23.7706	3.75228	3.57372	AT3G56590.2	0		hydroxyproline-rich glycoprotein family protein
277	BnaUnng00050D	4.71469	3.76743	0.630789	1.4646	4.32774	2.58411	AT5G37490.1	0		ARM repeat superfamily protein
278	BnaA03g46220D	0.948324	0.404521	2.66625	2.40012	0.615136	0.270104	AT4G23740.1	3e-119		Leucine-rich repeat protein kinase family protein
279	BnaC02g32680D	0.411246	0.33828	5.41182	3.83911	0.16892	0.214819	AT5G46740.1	0	UBP21	ubiquitin-specific protease 21
280	BnaA09g05320D	0.0779235	0.0419828	1.15777	1.02731	0.0821591	0.0651324	AT5G23400.1	0		Leucine-rich repeat (LRR) family protein
281	BnaC08g42330D	0.150152	0.166361	5.41411	1.48282	0.239751	0.127911	AT1G10820.2	0		Protein of unknown function (DUF3755)
282	BnaA06g38070D	0.0374098	0	1.98441	0.990278	0	0	AT1G12740.2	0	CYP87A2	cytochrome P450, family 87, subfamily A, polypeptide 2
283	BnaCnng24140D	0.570948	1.3495	0.749467	0.958206	3.11475	2.36791	AT3G08940.2	0	LHCB4.2	light harvesting complex photosystem II
284	BnaA03g18760D	0.51163	0.384659	3.01348	2.26717	0.355591	0.28013	AT2G39800.1	0	P5CS1, ATP5CS	delta1-pyrroline-5-carboxylate synthase 1
285	BnaA01g08490D	0.156255	0.0822946	3.24947	3.04592	0.0208785	0.166133	AT2G07170.1	0		ARM repeat superfamily protein
286	BnaCnng20110D	1.00209	0.68649	1.9552	1.25527	2.47005	1.02934	AT5G11100.1	0	SYTD, ATSYTD, NTMC2TYPE2.2, NTMC2T2.2, SYT4	Calcium-dependent lipid-binding (CaLB domain) family protein
287	BnaA06g39400D	3.80702	1.32003	11.9115	2.67892	2.75485	2.59422	AT5G26667.1	0	PYR6	P-loop containing nucleoside triphosphate hydrolases superfamily protein
288	BnaC04g45070D	13.5226	11.5497	0.485929	0.661358	14.2077	11.8046	AT2G37330.1	0	ALS3	aluminum sensitive 3
289	BnaA06g12390D	1.62345	0.38137	12.6796	15.8757	0	1.24065	AT1G18250.2	0	ATLP-1	Pathogenesis-related thaumatin superfamily protein
290	BnaA09g38390D	0	0.0202171	0.860521	0	0	0	AT3G60330.1	0	AHA7, HA7	H(+)-ATPase 7
291	BnaCnng50210D	0.11985	0.326334	3.46123	2.12451	0.254421	0.203882	AT3G52940.1	0	FK, HYD2, ELL1	Ergosterol biosynthesis ERG4/ERG24 family
292	BnaA06g20980D	0.171603	0.313158	3.23227	2.92905	0.121611	0.194527	AT3G49320.1	0		Metal-dependent protein hydrolase
293	BnaC04g05870D	0.204633	0.101962	2.99299	3.71075	0.0958747	0.234948	AT2G39560.1	9e-172		Putative membrane lipoprotein
294	BnaAnng39840D	1.98036	0.61668	15.3846	5.58039	0.588866	0.761917	AT1G77520.1	2e-163		O-methyltransferase family protein
295	BnaA01g08920D	18.9209	11.1726	114.392	88.3986	9.5376	9.84618	AT4G18100.1	3e-164		Ribosomal protein L32e
296	BnaC09g52200D	0	0.156419	3.0414	0	0	0.121378	AT2G01520.1	4e-139	MLP328	MLP-like protein 328
297	BnaA05g22070D	41.3335	34.843	245.09	244.33	40.3574	43.1272	AT3G18130.1	0	RACK1C_AT	receptor for activated C kinase 1C
298	BnaA06g22310D	0.137201	0.225769	0.361684	1.75331	0	0.0586028	AT5G62840.1	0		Phosphoglycerate mutase family protein
299	BnaC03g29610D	2.29074	1.00663	24.8799	11.2886	0.120787	0.438456	AT4G12550.1	3e-79	AIR1	Auxin-Induced in Root cultures 1
300	BnaC07g24220D	3.4705	5.48005	0.97056	0.712727	3.85709	6.57657	AT3G27330.1	0		zinc finger (C3HC4-type RING finger) family protein
301	BnaAnng18410D	0.848406	0.296109	6.14911	1.84747	0.0720441	0.199949	AT5G03260.1	0	LAC11	laccase 11
302	BnaC03g34940D	476.072	529.265	83.5097	144.932	627.827	587.108	AT3G06850.1	0	BCE2, LTA1, DIN3	2-oxoacid dehydrogenases acyltransferase family protein
303	BnaA06g17180D	89.69	77.924	41.3343	42.7668	90.255	103.306	AT3G47730.1	0	ATATH1, ATH1, ABCA2	ATP-binding cassette A2
304	BnaA05g30330D	4.13881	2.96008	17.2267	7.90216	1.11924	2.39891	AT3G07270.1	0		GTP cyclohydrolase I
305	BnaC02g23240D	0.956865	0.713489	4.45986	2.97254	0.911046	0.464358	AT1G80260.1	0	emb1427	Spc97 / Spc98 family of spindle pole body (SBP) component
306	BnaCnng27820D	1.99143	1.38058	12.7929	10.7152	1.76869	1.31486	AT3G21540.1	0		transducin family protein / WD-40 repeat family protein
307	BnaC03g67720D	0.396961	0.183777	1.87563	2.24715	0.36286	0.428091	AT4G31270.1	0		sequence-specific DNA binding transcription factors
308	BnaC09g46690D	9.74679	7.79465	35.2247	36.3453	8.58064	7.78267	AT5G10010.1	0		unknown protein; FUNCTIONS IN: molecular_function unknown; INVOLVED IN: biological_process unknown; LOCATED IN: nucleolus; EXPRESSED IN: 25 plant structures; EXPRESSED DURING: 15 growth stages; BEST Arabidopsis thaliana protein match is: unknown protein (TAIR:AT5G64910.1); Has 33260 Blast hits to 16857 proteins in 1270 species: Archae - 88; Bacteria - 3040; Metazoa - 11915; Fungi - 3137; Plants -…
309	BnaC03g77080D	260.137	281.431	26.7867	46.0541	236.85	211.413	AT4G34150.1	5e-155		Calcium-dependent lipid-binding (CaLB domain) family protein
310	BnaA06g23360D	8.88267	6.1469	63.1618	59.447	4.01995	4.84704	AT5G64240.2	0	AtMC3, MC3	metacaspase 3
311	BnaA06g36070D	1.73359	0.49984	18.2815	13.1233	0.57336	0.706457	AT5G46280.1	0	MCM3	Minichromosome maintenance (MCM2/3/5) family protein
312	BnaC05g36400D	0	0	0.808722	0.256095	0.057603	0	AT3G17040.1	0	HCF107	high chlorophyll fluorescent 107
313	BnaAnng17430D	1.28058	1.44906	4.89851	10.2135	0.194211	2.71319	AT5G18380.1	6e-42		Ribosomal protein S5 domain 2-like superfamily protein
314	BnaC09g24970D	4.84499	7.79358	7.67264	10.8756	11.6744	7.91382	AT4G06744.1	0		Leucine-rich repeat (LRR) family protein
315	BnaA03g39110D	0.943648	0.437283	12.7209	9.41401	0.249161	0.72743	AT2G16440.1	0	MCM4	Minichromosome maintenance (MCM2/3/5) family protein
316	BnaC03g71520D	67.3449	52.4286	297.177	262.44	42.3771	49.9005	AT5G60390.1	0		GTP binding Elongation factor Tu family protein
317	BnaC04g38030D	7.51408	7.69979	4.40401	3.19481	3.26355	6.72063	AT2G25800.1	0		Protein of unknown function (DUF810)
318	BnaA03g54320D	2.48368	2.0886	0.64366	0	1.54416	1.73657	AT4G37800.1	0	XTH7	xyloglucan endotransglucosylase/hydrolase 7
319	BnaC03g75240D	0.173224	0.373935	3.56788	3.1144	0.360046	0.240537	AT3G48210.1	0		CONTAINS InterPro DOMAIN/s: Kinetochore-Ndc80 complex, subunit Spc25 (InterPro:IPR013255); Has 194 Blast hits to 194 proteins in 72 species: Archae - 0; Bacteria - 4; Metazoa - 72; Fungi - 39; Plants - 62; Viruses - 0; Other Eukaryotes - 17 (source: NCBI BLink).
320	BnaA03g49640D	0.0407398	0.177873	0	1.81937	0	0.103396	AT4G29720.1	0	ATPAO5, PAO5	polyamine oxidase 5
321	BnaC01g40370D	4.41391	3.63944	7.12662	4.35861	5.2445	0.828282	AT3G03940.1	0		Protein kinase family protein
322	BnaA10g28960D	2.91348	3.47071	5.00149	4.62978	2.91052	2.96831	AT5G56940.1	3e-120		Ribosomal protein S16 family protein
323	BnaA07g15220D	11.0454	6.49679	25.3355	7.26396	5.89734	8.09014	AT5G41040.1	0		HXXXD-type acyl-transferase family protein
324	BnaA02g36920D	1.41207	1.93343	11.0609	7.2368	1.03924	1.48401	AT2G03350.1	0		Protein of unknown function, DUF538
325	BnaA07g16720D	0.0270262	0.0290802	0.143199	0.16109	0	0.0229768	AT3G56100.1	0	MRLK, IMK3	meristematic receptor-like kinase
326	BnaCnng41700D	1.14913	1.67752	8.28631	7.46295	1.38961	1.50238	AT5G47820.1	0	FRA1	P-loop containing nucleoside triphosphate hydrolases superfamily protein
327	BnaA10g14240D	61.7189	36.9536	73.9788	35.2594	78.8851	24.7963	AT5G22060.1	0	ATJ2, J2	DNAJ homologue 2
328	BnaA01g03020D	30.3677	39.4632	0.269087	0.531351	17.5182	19.2698	AT4G34131.1	0	UGT73B3	UDP-glucosyl transferase 73B3
329	BnaC03g09650D	0	0	2.01573	0.344206	0	0	AT5G19520.1	0	MSL9, ATMSL9	mechanosensitive channel of small conductance-like 9
330	BnaC03g30500D	12.3602	12.9136	97.6079	80.6612	9.22254	10.4435	AT4G02930.1	0		GTP binding Elongation factor Tu family protein
331	BnaCnng59310D	200.208	198.017	55.5906	60.7641	295.905	317.963	AT1G30700.1	0		FAD-binding Berberine family protein
332	BnaC08g04100D	0.120636	0.0469367	0	3.19606	0	0.114635	AT1G47900.1	0		Plant protein of unknown function (DUF869)
333	BnaA01g33870D	7.06644	10.2215	24.882	49.87	4.12666	6.77065	AT3G03920.1	3e-121		H/ACA ribonucleoprotein complex, subunit Gar1/Naf1 protein
334	BnaC08g44520D	34.038	22.7019	25.7677	12.6507	34.7302	26.7234	AT1G05960.2	0		ARM repeat superfamily protein
335	BnaC02g00130D	8.72373	14.9754	3.70625	6.46811	29.9804	12.3389	AT5G10770.1	0		Eukaryotic aspartyl protease family protein
336	BnaA01g22940D	0.36301	0.286106	0.928615	1.58489	0.657307	0.263976	AT1G62150.1	4e-58		Mitochondrial transcription termination factor family protein
337	BnaC03g50030D	4.96739	4.36262	23.4568	15.0933	3.1237	4.17626	AT5G03850.1	1e-53		Nucleic acid-binding, OB-fold-like protein
338	BnaC04g43820D	0.300596	0.0802915	3.8692	3.58305	0	0.122861	AT2G33400.1	4e-91		unknown protein; BEST Arabidopsis thaliana protein match is: unknown protein (TAIR:AT1G04030.1); Has 3875 Blast hits to 2949 proteins in 323 species: Archae - 6; Bacteria - 281; Metazoa - 960; Fungi - 593; Plants - 281; Viruses - 98; Other Eukaryotes - 1656 (source: NCBI BLink).
339	BnaA03g51220D	1.29099	1.04659	5.71409	4.7054	0.904299	0.764798	AT4G30990.2	0		ARM repeat superfamily protein
340	BnaA01g12080D	24.5125	30.9466	9.28992	6.15649	35.6159	23.5393	AT4G22260.1	0	IM, IM1	Alternative oxidase family protein
341	BnaA05g08130D	2.13936	2.40128	55.4954	19.1532	3.97945	1.97007	AT2G36160.1	2e-161		Ribosomal protein S11 family protein
342	BnaA01g28520D	6.55643	11.0444	1.98886	1.73526	2.64329	13.91	AT3G15760.1	1e-93		unknown protein; FUNCTIONS IN: molecular_function unknown; INVOLVED IN: biological_process unknown; LOCATED IN: endomembrane system; EXPRESSED IN: 22 plant structures; EXPRESSED DURING: 10 growth stages; BEST Arabidopsis thaliana protein match is: unknown protein (TAIR:AT1G52565.1); Has 42 Blast hits to 42 proteins in 10 species: Archae - 0; Bacteria - 0; Metazoa - 0; Fungi - 0; Plants - 42; Viru…
343	BnaA05g24610D	6.54589	2.25982	43.6099	36.4965	4.26746	1.84023	AT3G14940.1	0	ATPPC3, PPC3	phosphoenolpyruvate carboxylase 3
344	BnaCnng02480D	0.372713	0.0859458	3.77368	0.827878	0.226942	0.133978	AT4G00230.1	0	XSP1	xylem serine peptidase 1
345	BnaCnng14850D	25.1425	11.0108	55.2206	23.5135	31.1885	8.49339	AT1G63160.1	0	RFC2	replication factor C 2
346	BnaA03g09040D	0.412044	0.281747	1.14767	2.05547	0.174676	0.216494	AT5G60230.2	0	SEN2, ATSEN2	splicing endonuclease 2
347	BnaC04g56080D	0.181908	0	0.575612	0.877564	0	0.077794	AT5G39940.1	0		FAD/NAD(P)-binding oxidoreductase family protein
348	BnaA05g14190D	3.7241	0.192896	3.24101	0.053222	2.44163	0.114677	AT1G43781.1	5e-137		Pseudogene of AT1G53790; F-box family protein
349	BnaC05g48560D	6.44062	1.23038	82.8712	8.47944	5.88263	0.681907	AT3G02080.1	7e-171		Ribosomal protein S19e family protein
350	BnaC02g10680D	14.4551	10.3065	68.1246	59.7862	10.4163	9.86096	AT5G58420.1	0		Ribosomal protein S4 (RPS4A) family protein
351	BnaC04g07760D	15.5016	27.4394	7.77155	15.9081	11.6305	12.7641	AT2G37630.1	3e-173	ATPHAN, AS1, ATMYB91, MYB91	myb-like HTH transcriptional regulator family protein
352	BnaA01g15250D	51.9933	49.9005	7.24571	11.1659	23.7037	55.9213	AT4G26080.1	0	ABI1, AtABI1	Protein phosphatase 2C family protein
353	BnaC05g47950D	37.5058	6.68198	127.769	3.84531	39.1289	14.0906	AT3G03270.1	2e-142		Adenine nucleotide alpha hydrolases-like superfamily protein
354	BnaA08g25530D	0.475263	0.196621	4.97225	2.48045	0.788677	0.182648	AT1G10930.1	0	ATSGS1, RECQ4A, ATRECQ4A	DNA helicase (RECQl4A)
355	BnaA07g29470D	49.7264	79.1407	15.1421	10.8314	60.9788	74.3043	AT1G71697.1	0	ATCK1, CK, CK1	choline kinase 1
356	BnaA09g33630D	1.90904	1.45599	7.2887	6.83243	1.12283	0.919379	AT3G53320.1	0		unknown protein; BEST Arabidopsis thaliana protein match is: unknown protein (TAIR:AT2G37070.1); Has 11044 Blast hits to 5993 proteins in 551 species: Archae - 8; Bacteria - 1486; Metazoa - 4078; Fungi - 1814; Plants - 348; Viruses - 112; Other Eukaryotes - 3198 (source: NCBI BLink).
357	BnaAnng23390D	10.3022	11.7147	12.962	21.594	4.45485	18.8556	AT5G04590.1	0	SIR	sulfite reductase
358	BnaC09g34880D	0.22036	0.0782864	0.303038	0.790299	0.233087	0.0605116	AT5G59600.1	0		Tetratricopeptide repeat (TPR)-like superfamily protein
359	BnaA08g24910D	2.61972	0	78.835	94.39	0	0	AT1G12100.1	7e-116		Bifunctional inhibitor/lipid-transfer protein/seed storage 2S albumin superfamily protein
360	BnaC06g20710D	1.54323	0.917152	5.38301	4.39645	1.1441	0.743071	AT1G77720.1	0	PPK1	putative protein kinase 1
361	BnaC08g32540D	46.3252	31.1082	245.805	203.873	40.0226	30.0597	AT3G62870.1	0		Ribosomal protein L7Ae/L30e/S12e/Gadd45 family protein
362	BnaA09g29240D	1.40571	0.677027	5.60787	2.05638	0	0.218866	AT1G26770.2	0	ATEXPA10, AT-EXP10, ATEXP10, ATHEXP ALPHA 1.1, EXP10, EXPA10	expansin A10
363	BnaC06g21160D	3.39394	2.13625	20.4248	15.9777	2.74999	2.80787	AT1G77030.1	0		hydrolases, acting on acid anhydrides, in phosphorus-containing anhydrides;ATP-dependent helicases;nucleic acid binding;ATP binding;RNA binding;helicases
364	BnaC02g16550D	11.7408	10.8562	5.79749	2.95773	18.7673	3.28924	AT5G66930.3	2e-134		unknown protein; FUNCTIONS IN: molecular_function unknown; INVOLVED IN: biological_process unknown; LOCATED IN: cellular_component unknown; EXPRESSED IN: 24 plant structures; EXPRESSED DURING: 15 growth stages; CONTAINS InterPro DOMAIN/s: Protein of unknown function DUF1649 (InterPro:IPR012445); Has 247 Blast hits to 247 proteins in 111 species: Archae - 0; Bacteria - 0; Metazoa - 89; Fungi - 83;…
365	BnaA08g16110D	5.6083	2.94586	1.03597	0.510196	2.80116	3.57092	AT4G39940.1	0	AKN2, APK2	APS-kinase 2
366	BnaC02g16720D	2.40765	1.67546	5.57377	5.26604	5.39456	0.649093	AT5G67420.1	3e-126	LBD37, ASL39	LOB domain-containing protein 37
367	BnaA04g25570D	5.63258	5.05747	46.6601	41.318	2.66046	3.52653	AT2G44120.2	0		Ribosomal protein L30/L7 family protein
368	BnaCnng20530D	0.673579	3.53559	6.11066	9.02341	2.35987	2.15951	AT5G04330.1	0		Cytochrome P450 superfamily protein
369	BnaA06g22050D	1.13635	0.303642	14.6791	8.97942	0.249259	0.744225	AT5G62550.1	0		unknown protein; FUNCTIONS IN: molecular_function unknown; INVOLVED IN: biological_process unknown; LOCATED IN: plasma membrane; EXPRESSED IN: 17 plant structures; EXPRESSED DURING: 9 growth stages; Has 14949 Blast hits to 9947 proteins in 971 species: Archae - 43; Bacteria - 3248; Metazoa - 4424; Fungi - 1542; Plants - 562; Viruses - 55; Other Eukaryotes - 5075 (source: NCBI BLink).
370	BnaA10g13640D	0.423778	0.139181	1.94884	1.57476	0.0905603	0.757291	AT5G22940.1	0	F8H	FRA8 homolog
371	BnaC08g17310D	21.1328	19.8193	154.697	104.608	22.5532	22.2248	AT1G17290.1	0	AlaAT1	alanine aminotransferas
372	BnaA02g35470D	0.122964	0.609377	3.13807	0.979443	0.26041	0.417508	AT5G56080.1	0	ATNAS2, NAS2	nicotianamine synthase 2
373	BnaA03g20590D	0.40597	1.01826	5.67371	7.40259	0.496355	0.642323	AT2G44040.1	0		Dihydrodipicolinate reductase, bacterial/plant
374	BnaC09g01930D	14.023	8.37878	126.09	61.8992	5.37807	6.50826	AT3G28900.1	6e-141		Ribosomal protein L34e superfamily protein
375	BnaC06g36460D	0.660394	0.810715	25.3502	6.40825	0.148731	0.2358	AT1G75780.1	0	TUB1	tubulin beta-1 chain
376	BnaA02g07330D	1.37953	2.1742	9.20149	6.27994	1.17419	0.715228	AT5G58990.1	2e-132		unknown protein; BEST Arabidopsis thaliana protein match is: unknown protein (TAIR:AT5G52370.1); Has 1807 Blast hits to 1807 proteins in 277 species: Archae - 0; Bacteria - 0; Metazoa - 736; Fungi - 347; Plants - 385; Viruses - 0; Other Eukaryotes - 339 (source: NCBI BLink).
377	BnaA01g26560D	17.1001	12.814	108.334	81.2463	10.1398	12.5116	AT3G18740.1	1e-122		Ribosomal protein L7Ae/L30e/S12e/Gadd45 family protein
378	BnaA05g03140D	11.797	12.17	12.1677	24.6825	5.36783	12.1676	AT2G42880.1	0	ATMPK20, MPK20	MAP kinase 20
379	BnaA05g29400D	0.238821	0.17015	0.664229	0.940138	0.0848269	0.0450024	AT3G08820.1	0		Pentatricopeptide repeat (PPR) superfamily protein
380	BnaA04g06460D	70.5019	48.3535	296.522	181.095	43.9291	32.4354	AT4G13930.1	0	SHM4	serine hydroxymethyltransferase 4
381	BnaC08g37320D	0.583437	0.132044	7.45923	6.63669	0.372545	0.204469	AT3G10110.1	7e-157	MEE67	Mitochondrial import inner membrane translocase subunit Tim17/Tim22/Tim23 family protein
382	BnaA01g24920D	30.5882	29.6784	8.67947	4.28218	32.9696	35.7241	AT3G21710.2	0		unknown protein; Has 35333 Blast hits to 34131 proteins in 2444 species: Archae - 798; Bacteria - 22429; Metazoa - 974; Fungi - 991; Plants - 531; Viruses - 0; Other Eukaryotes - 9610 (source: NCBI BLink).
383	BnaA03g00140D	0	0	3.86251	0.29663	0	0	AT5G01790.1	5e-104		unknown protein; FUNCTIONS IN: molecular_function unknown; INVOLVED IN: biological_process unknown; LOCATED IN: chloroplast; EXPRESSED IN: 19 plant structures; EXPRESSED DURING: 13 growth stages; Has 121 Blast hits to 121 proteins in 12 species: Archae - 0; Bacteria - 0; Metazoa - 0; Fungi - 0; Plants - 121; Viruses - 0; Other Eukaryotes - 0 (source: NCBI BLink).
384	BnaC05g48130D	1.96279	0.190911	0.671048	0.157993	3.27161	1.08904	AT3G03610.1	0		ELMO/CED-12 family protein
385	BnaC02g07930D	0.110636	0.370906	0.231498	5.15524	0	0.3859	AT3G03920.1	9e-72		H/ACA ribonucleoprotein complex, subunit Gar1/Naf1 protein
386	BnaA10g21930D	0.67702	3.48528	1.28256	3.68835	0.153088	3.7174	AT5G10320.1	0		unknown protein; Has 54 Blast hits to 53 proteins in 19 species: Archae - 0; Bacteria - 4; Metazoa - 0; Fungi - 0; Plants - 50; Viruses - 0; Other Eukaryotes - 0 (source: NCBI BLink).
387	BnaC03g16450D	0.551051	0.133362	11.312	9.43599	0.195564	0.362085	AT5G50740.3	0		Heavy metal transport/detoxification superfamily protein
388	BnaC09g04120D	4.19166	4.31365	30.8662	35.6649	3.06613	2.7876	AT5G25160.1	1e-93	ZFP3	zinc finger protein 3
389	BnaC05g44360D	2.99797	5.89197	26.3672	10.8369	7.13251	5.70507	AT3G07580.2	1e-58		unknown protein; FUNCTIONS IN: molecular_function unknown; INVOLVED IN: biological_process unknown; LOCATED IN: endomembrane system; EXPRESSED IN: 18 plant structures; EXPRESSED DURING: 12 growth stages; BEST Arabidopsis thaliana protein match is: unknown protein (TAIR:AT5G48335.1).
390	BnaA02g19450D	7.82433	7.88888	31.4641	25.0547	5.13652	5.35816	AT1G80750.1	0		Ribosomal protein L30/L7 family protein
391	BnaC09g28950D	5.38814	3.48544	21.7371	33.6701	3.96569	3.72069	AT5G52882.1	0		P-loop containing nucleoside triphosphate hydrolases superfamily protein
392	BnaC06g20620D	2.94919	3.76283	31.3082	26.6807	2.00901	2.53868	AT1G77940.1	3e-134		Ribosomal protein L7Ae/L30e/S12e/Gadd45 family protein
393	BnaA04g07190D	4.12539	4.92433	0.703876	0.664471	7.32906	5.79104	AT4G12910.1	0	scpl20	serine carboxypeptidase-like 20
394	BnaC04g45710D	0.0566577	0	3.16607	1.93475	0.0602017	0.0473142	AT2G38160.1	2e-135		unknown protein; BEST Arabidopsis thaliana protein match is: unknown protein (TAIR:AT2G40070.2); Has 972 Blast hits to 731 proteins in 211 species: Archae - 0; Bacteria - 236; Metazoa - 194; Fungi - 201; Plants - 218; Viruses - 32; Other Eukaryotes - 91 (source: NCBI BLink).
395	BnaA05g16720D	2.70751	2.34987	24.8602	10.239	3.18096	1.27106	AT3G23000.1	0	CIPK7, SnRK3.10, PKS7, ATSRPK1, ATSR2	CBL-interacting protein kinase 7
396	BnaA09g29660D	0.287745	0.0311517	1.35225	0.822633	0.122874	0.0487632	AT1G27210.1	0		ARM repeat superfamily protein
397	BnaA03g06270D	4.3808	2.70063	7.7683	2.55112	8.49904	3.02707	AT2G20790.1	0		clathrin adaptor complexes medium subunit family protein
398	BnaA05g03300D	0.194278	0.203485	0.681066	0.878103	0.1053	0.116802	AT5G09950.1	0		Tetratricopeptide repeat (TPR)-like superfamily protein
399	BnaC07g36190D	0.0985859	0.31877	0.657385	2.6138	0.208528	0.0825733	AT4G20020.1	7e-180		unknown protein; BEST Arabidopsis thaliana protein match is: unknown protein (TAIR:AT5G44780.1); Has 28928 Blast hits to 16023 proteins in 1033 species: Archae - 4; Bacteria - 4155; Metazoa - 15463; Fungi - 2938; Plants - 3091; Viruses - 205; Other Eukaryotes - 3072 (source: NCBI BLink).
400	BnaC01g07280D	4.68408	2.32713	6.31069	1.93276	8.80605	5.71092	AT4G31170.1	0		Protein kinase superfamily protein
401	BnaA10g28080D	1.11779	0.0769872	20.9557	13.8851	0.299014	0.417348	AT1G06360.1	0		Fatty acid desaturase family protein
402	BnaA09g42760D	0.576106	5.85741	1.83241	0.412251	0.406706	0.585465	AT2G22240.1	0	ATMIPS2, MIPS2, ATIPS2	myo-inositol-1-phosphate synthase 2
403	BnaC05g45490D	3.48808	8.45283	4.32577	7.99967	9.14434	6.84818	AT3G06330.1	0		RING/U-box superfamily protein
404	BnaA07g22320D	1.01608	0.389976	10.2844	7.06604	1.15506	0.410376	AT1G74260.1	0	PUR4	purine biosynthesis 4
405	BnaC02g21070D	18.8536	12.4006	12.7957	7.37969	9.23188	7.75305	AT1G72140.1	0		Major facilitator superfamily protein
406	BnaC04g12030D	3.62614	0.631836	1.08873	0.634895	0.551486	2.41266	AT1G65960.2	0	GAD2	glutamate decarboxylase 2
407	BnaAnng15830D	2.08097	2.11084	6.69607	9.09035	2.56971	1.41532	AT1G07250.1	0	UGT71C4	UDP-glucosyl transferase 71C4
408	BnaA09g00540D	1.20777	0.187992	14.7676	7.37881	0.323998	0.423775	AT4G02060.1	0	PRL, MCM7	Minichromosome maintenance (MCM2/3/5) family protein
409	BnaC08g42540D	0	0	2.27888	2.40245	0	0	AT1G09800.1	0		Pseudouridine synthase family protein
410	BnaA09g14050D	2.96198	3.47572	6.61947	4.18842	7.91811	1.6329	AT1G60900.1	0		U2 snRNP auxilliary factor, large subunit, splicing factor
411	BnaA10g10290D	0.258589	3.55432	1.07932	2.58255	0.548879	0.866598	AT5G56140.1	0		RNA-binding KH domain-containing protein
412	BnaAnng32450D	0	0	2.29235	0.284171	0	0.0503034	AT1G79580.1	0	SMB, ANAC033	NAC (No Apical Meristem) domain transcriptional regulator superfamily protein
413	BnaC09g48670D	1.39307	1.08993	3.31977	2.99683	2.30442	1.22773	AT5G06870.1	0	PGIP2, ATPGIP2	polygalacturonase inhibiting protein 2
414	BnaC06g28260D	8.06813	3.58771	10.4962	7.45149	2.82403	2.91147	AT1G67170.1	0		unknown protein; BEST Arabidopsis thaliana protein match is: unknown protein (TAIR:AT3G14750.1); Has 5478 Blast hits to 4354 proteins in 533 species: Archae - 87; Bacteria - 653; Metazoa - 2554; Fungi - 380; Plants - 418; Viruses - 16; Other Eukaryotes - 1370 (source: NCBI BLink).
415	BnaC03g52550D	0.412468	0.670865	3.70684	2.00256	0.851629	0.347083	AT3G49240.1	0	emb1796	Pentatricopeptide repeat (PPR) superfamily protein
416	BnaA02g34000D	4.90495	4.08815	9.34659	15.8722	3.28352	2.89588	AT5G64000.1	0	SAL2, ATSAL2	Inositol monophosphatase family protein
417	BnaC05g47710D	5.74882	1.35259	0.477721	0.814884	5.77835	1.8833	AT3G03880.1	1e-84		Protein of unknown function (DUF1639)
418	BnaC08g14630D	0.865093	0.378992	3.32727	2.03194	0.401253	0.42775	AT1G10930.1	0	ATSGS1, RECQ4A, ATRECQ4A	DNA helicase (RECQl4A)
419	BnaC04g49200D	0.028858	0.153475	1.75902	0.617225	0	0.14564	AT2G43690.1	0		Concanavalin A-like lectin protein kinase family protein
420	BnaC02g04160D	0.551445	1.3897	5.69075	2.87132	2.94399	1.0299	AT5G11980.1	0		conserved oligomeric Golgi complex component-related / COG complex component-related
421	BnaC04g49100D	28.9491	33.8961	187.035	70.2835	57.5564	22.4302	AT2G43610.1	0		Chitinase family protein
422	BnaA06g00780D	10.8583	8.55726	1.65976	1.18281	8.01826	8.46382	AT1G53670.1	0	MSRB1, ATMSRB1	methionine sulfoxide reductase B 1
423	BnaA09g54200D	1.69002	1.21678	6.75247	7.60951	1.29668	1.83234	AT1G31650.1	0	ATROPGEF14, ROPGEF14	RHO guanyl-nucleotide exchange factor 14
424	BnaC02g08730D	0.380049	3.87777	1.05618	10.8486	0.31351	2.96193	AT5G19485.1	0		transferases;nucleotidyltransferases
425	BnaC02g41800D	1.26587	0.984765	4.7983	3.05571	1.14985	0.334331	AT5G08130.5	1e-13	BIM1	basic helix-loop-helix (bHLH) DNA-binding superfamily protein
426	BnaA01g27470D	97.2259	77.5467	23.5819	18.9989	102.126	107.459	AT3G17000.1	0	UBC32	ubiquitin-conjugating enzyme 32
427	BnaC02g05000D	0.605323	1.40828	3.65538	2.13785	1.75426	0.762786	AT5G13760.1	0		Plasma-membrane choline transporter family protein
428	BnaA03g18720D	1.59782	1.39973	8.91932	6.5486	1.38139	1.19225	AT2G39750.1	0		S-adenosyl-L-methionine-dependent methyltransferases superfamily protein
429	BnaC05g44450D	1.36578	4.53536	11.3076	3.54921	4.97722	4.5485	AT3G07510.1	4e-154		unknown protein; BEST Arabidopsis thaliana protein match is: unknown protein (TAIR:AT2G01580.1); Has 133 Blast hits to 133 proteins in 14 species: Archae - 0; Bacteria - 4; Metazoa - 0; Fungi - 0; Plants - 129; Viruses - 0; Other Eukaryotes - 0 (source: NCBI BLink).
430	BnaCnng20790D	0.32218	0.0875144	22.7627	14.189	0	0.0668114	AT4G38410.1	3e-43		Dehydrin family protein
431	BnaA06g22800D	0.0565941	0.123909	7.63806	2.33886	0	0	AT5G63650.1	0	SNRK2-5, SNRK2.5, SRK2H	SNF1-related protein kinase 2.5
432	BnaC02g04520D	1.09074	1.58749	1.6688	1.84725	2.85658	1.43477	AT5G13160.1	0	PBS1	Protein kinase superfamily protein
433	BnaA05g01120D	5.65035	2.60911	7.96412	5.20072	3.70474	4.54373	AT2G46760.1	0		D-arabinono-1,4-lactone oxidase family protein
434	BnaA06g26430D	9.63428	11.1463	2.4749	3.80055	15.7473	12.7942	AT5G23870.3	0		Pectinacetylesterase family protein
435	BnaA03g50100D	19.0864	15.7206	13.7722	9.88142	21.0339	15.3035	AT4G30350.1	0		Double Clp-N motif-containing P-loop nucleoside triphosphate hydrolases superfamily protein
436	BnaC08g35620D	14.6151	7.70494	7.27097	6.27992	9.61206	9.79742	AT2G21510.1	0		DNAJ heat shock N-terminal domain-containing protein
437	BnaA07g02730D	0.534321	0.453133	3.48763	1.93798	0.615037	0.539457	AT2G17550.1	0		unknown protein; Has 264 Blast hits to 258 proteins in 65 species: Archae - 5; Bacteria - 5; Metazoa - 66; Fungi - 16; Plants - 107; Viruses - 0; Other Eukaryotes - 65 (source: NCBI BLink).
438	BnaC07g13680D	2.60136	1.54228	7.16349	9.91544	0.729709	1.53829	AT1G22490.1	0		basic helix-loop-helix (bHLH) DNA-binding superfamily protein
439	BnaA02g01300D	6.43493	11.4865	3.40331	2.22274	9.07422	13.2657	AT5G12900.1	0		unknown protein; FUNCTIONS IN: molecular_function unknown; INVOLVED IN: biological_process unknown; LOCATED IN: chloroplast; EXPRESSED IN: 21 plant structures; EXPRESSED DURING: 13 growth stages; BEST Arabidopsis thaliana protein match is: unknown protein (TAIR:AT1G12330.1); Has 1807 Blast hits to 1807 proteins in 277 species: Archae - 0; Bacteria - 0; Metazoa - 736; Fungi - 347; Plants - 385; Vi…
440	BnaC02g04950D	3.3091	2.0769	36.63	24.395	2.67783	1.27666	AT5G13710.1	0	SMT1, CPH	sterol methyltransferase 1
441	BnaA10g22770D	4.95993	5.10147	9.39527	14.3256	3.50993	8.36677	AT5G08670.1	0		ATP synthase alpha/beta family protein
442	BnaA07g30540D	11.1973	9.49865	2.62286	1.59601	8.71257	16.8881	AT1G73010.1	0	ATPS2, PS2	phosphate starvation-induced gene 2
443	BnaA10g30430D	5.52269	3.02942	3.61907	1.94641	1.34184	2.90431	AT5G06090.1	0	ATGPAT7, GPAT7	glycerol-3-phosphate acyltransferase 7
444	BnaA02g18830D	9.35659	16.3216	14.1429	9.60984	13.2124	7.49889	AT1G78240.1	0	TSD2, QUA2, OSU1	S-adenosyl-L-methionine-dependent methyltransferases superfamily protein
445	BnaA03g41920D	32.2772	28.8854	25.2883	11.8958	35.2138	38.4038	AT4G15470.1	0		Bax inhibitor-1 family protein
446	BnaA08g12770D	153.5	176.86	26.9831	37.9555	153.995	149.208	AT4G30960.1	0	CIPK6, SIP3, SNRK3.14, ATCIPK6	SOS3-interacting protein 3
447	BnaC05g51120D	2.87066	2.31815	3.58485	2.15629	1.61932	1.86094	AT1G28110.1	0	SCPL45	serine carboxypeptidase-like 45
448	BnaC08g16060D	2.06673	3.10396	0.0604939	0.793901	2.68513	4.81953	AT1G14270.1	0		CAAX amino terminal protease family protein
449	BnaC04g02990D	60.9918	81.0426	12.0734	6.55796	39.4968	104.603	AT2G43510.1	4e-87	ATTI1, TI1	trypsin inhibitor protein 1
450	BnaC05g43840D	9.46495	12.4964	15.6653	6.4784	14.9531	14.9876	AT3G08730.1	0	ATPK1, ATPK6, ATS6K1, PK6, PK1, S6K1	protein-serine kinase 1
451	BnaA02g01890D	4.65247	5.57104	2.81563	1.66165	4.44089	8.33206	AT5G13820.1	0	TBP1, ATBP-1, ATBP1, ATTBP1, HPPBF-1	telomeric DNA binding protein 1
452	BnaC05g47660D	3.6652	0.210879	2.25475	0.158812	8.21063	2.16634	AT3G03890.1	0		FMN binding
453	BnaC04g40550D	120.827	108.003	16.7716	24.8432	82.3261	86.0925	AT2G29460.1	0	ATGSTU4, GST22, GSTU4	glutathione S-transferase tau 4
454	BnaC09g10330D	0.959791	0.508356	2.98372	1.64761	1.2526	0.384664	AT2G20290.1	0	XIG, ATXIG	myosin-like protein XIG
455	BnaUnng04440D	0.713227	0.526988	0.354155	0.899352	0.278903	0.0948779	AT5G58700.1	0	ATPLC4, PLC4	phosphatidylinositol-speciwc phospholipase C4
456	BnaA03g02910D	0.902507	0.66427	10.3188	7.15827	0.637904	0.429919	AT5G44050.1	0		MATE efflux family protein
457	BnaA07g25210D	0.217204	0.161273	0.875449	1.21722	0.194589	0.0306768	AT1G65060.1	0	4CL3	4-coumarate:CoA ligase 3
458	BnaCnng28670D	51.5858	49.9103	5.06676	24.7059	21.7396	51.0464	AT3G22750.1	0		Protein kinase superfamily protein
459	BnaA01g03820D	7.36429	26.7697	1.16981	5.85265	8.02858	20.3529	AT4G33050.2	0	EDA39	calmodulin-binding family protein
460	BnaC03g08660D	16.4319	17.694	4.07221	7.73408	14.3781	20.5059	AT4G36140.1	0		disease resistance protein (TIR-NBS-LRR class), putative
461	BnaA05g26750D	55.9638	66.631	51.083	82.9967	59.9422	56.4268	AT3G12290.1	0		Amino acid dehydrogenase family protein
462	BnaA08g05350D	1.68428	0.392657	10.3828	6.73927	0.294003	1.0532	AT4G14550.1	0	IAA14, SLR	indole-3-acetic acid inducible 14
463	BnaC02g22020D	5.60114	5.34601	18.3248	23.5247	3.40567	3.72328	AT1G73230.1	0		Nascent polypeptide-associated complex NAC
464	BnaCnng20650D	2.18948	4.82955	24.1247	24.6044	2.61032	1.03254	AT1G20270.1	0		2-oxoglutarate (2OG) and Fe(II)-dependent oxygenase superfamily protein
465	BnaA03g38330D	0.908268	0.335415	4.91171	5.51836	0.56855	1.24264	AT2G12646.1	0		PLATZ transcription factor family protein
466	BnaCnng32080D	1.30751	1.60165	0.0485263	0	1.29141	2.00463	AT3G14440.1	0	NCED3, ATNCED3, STO1, SIS7	nine-cis-epoxycarotenoid dioxygenase 3
467	BnaC04g52990D	57.6375	70.5509	10.8048	9.3656	74.9548	78.0688	AT2G43510.1	2e-71	ATTI1, TI1	trypsin inhibitor protein 1
468	BnaA09g50210D	0.841756	0.908121	3.70794	4.50189	0.820799	0.667488	AT1G05830.1	0	ATX2, SDG30	trithorax-like protein 2
469	BnaA03g31790D	0.710597	1.36984	2.12603	0.329384	0.755938	1.61586	AT3G11580.1	2e-179		AP2/B3-like transcriptional factor family protein
470	BnaC08g23440D	0.788665	0.049976	8.51805	5.05394	0	0.192515	AT3G52110.1	1e-142		unknown protein; Has 191 Blast hits to 174 proteins in 54 species: Archae - 0; Bacteria - 7; Metazoa - 45; Fungi - 7; Plants - 40; Viruses - 0; Other Eukaryotes - 92 (source: NCBI BLink).
471	BnaC01g15510D	13.3303	0.798977	134.044	56.914	0.43243	0.528887	AT4G23690.1	0		Disease resistance-responsive (dirigent-like protein) family protein
472	BnaA07g01600D	0.0711503	0.426989	1.0087	4.53669	0.0754332	0.0606978	AT2G18850.1	0		SET domain-containing protein
473	BnaA10g23260D	3.09298	7.85508	51.033	55.4227	4.90053	6.74327	AT5G08100.1	0		N-terminal nucleophile aminohydrolases (Ntn hydrolases) superfamily protein
474	BnaC08g10450D	0.939952	0.148352	15.0996	11.2897	0.14199	0.345135	AT4G15830.1	0		ARM repeat superfamily protein
475	BnaA09g08790D	0.158296	0.257327	1.98567	2.78287	0	0.0667569	AT2G16630.1	7e-149		Pollen Ole e 1 allergen and extensin family protein
476	BnaC08g09270D	1.92169	2.32714	0.44687	0.101415	1.49687	2.32876	AT1G31130.1	0		unknown protein; FUNCTIONS IN: molecular_function unknown; INVOLVED IN: biological_process unknown; LOCATED IN: cellular_component unknown; EXPRESSED IN: 23 plant structures; EXPRESSED DURING: 13 growth stages; BEST Arabidopsis thaliana protein match is: unknown protein (TAIR:AT4G19950.1); Has 246 Blast hits to 244 proteins in 29 species: Archae - 2; Bacteria - 16; Metazoa - 0; Fungi - 0; Plants …
477	BnaCnng33000D	67.0562	58.8935	653.49	820.749	26.8974	68.5716	AT2G19590.1	0	ACO1, ATACO1	ACC oxidase 1
478	BnaC06g43500D	0	0.0737116	1.92584	0.407666	0	0	AT1G66470.1	0	RHD6	ROOT HAIR DEFECTIVE6
479	BnaA04g16590D	12.7723	10.4321	14.7205	11.9848	8.00572	8.15295	AT2G28660.1	0		Chloroplast-targeted copper chaperone protein
480	BnaAnng19580D	2.42659	1.33591	1.92959	0	18.9141	7.20894	AT1G05340.1	2e-64		unknown protein; FUNCTIONS IN: molecular_function unknown; INVOLVED IN: biological_process unknown; LOCATED IN: chloroplast; EXPRESSED IN: 14 plant structures; EXPRESSED DURING: 7 growth stages; BEST Arabidopsis thaliana protein match is: unknown protein (TAIR:AT2G32210.1); Has 189 Blast hits to 189 proteins in 27 species: Archae - 0; Bacteria - 0; Metazoa - 0; Fungi - 21; Plants - 168; Viruses -…
481	BnaCnng66880D	1.21713	1.58275	10.5033	15.094	1.29369	1.23378	AT2G16780.1	0	MSI2, MSI02, NFC02, NFC2	Transducin family protein / WD-40 repeat family protein
482	BnaA01g32150D	24.9319	35.8602	139.252	189.18	24.7472	30.5732	AT3G09680.1	4e-175		Ribosomal protein S12/S23 family protein
483	BnaA09g36620D	9.34671	16.6509	3.41776	15.6014	5.34464	14.0845	AT3G57280.1	1e-154		Transmembrane proteins 14C
484	BnaA02g13140D	31.5981	25.3658	176.815	173.621	27.3261	17.5034	AT1G67430.1	0		Ribosomal protein L22p/L17e family protein
485	BnaCnng52210D	1.43528	2.19969	7.05088	6.69768	2.84345	1.01142	AT3G07050.1	0		GTP-binding family protein
486	BnaCnng30910D	52.2024	14.8259	24.7076	15.6028	23.6586	11.0604	AT5G48970.1	0		Mitochondrial substrate carrier family protein
487	BnaA05g05120D	2.26025	0.497529	9.15628	3.71849	1.19707	0.253958	AT2G45790.1	0	ATPMM, PMM	phosphomannomutase
488	BnaC04g07600D	4.76839	5.10357	4.99046	4.99344	2.03087	2.95639	AT2G37900.1	0		Major facilitator superfamily protein
489	BnaA05g27170D	73.5641	74.7835	9.31352	19.1829	90.7624	83.476	AT3G11930.3	2e-163		Adenine nucleotide alpha hydrolases-like superfamily protein
490	BnaC02g41910D	1.15071	0.909512	6.82393	6.22193	1.13306	1.34187	AT5G60980.2	6e-171		Nuclear transport factor 2 (NTF2) family protein with RNA binding (RRM-RBD-RNP motifs) domain
491	BnaC07g05830D	8.58333	5.99444	12.2868	39.0154	2.31323	6.55016	AT2G16740.1	5e-163	UBC29	ubiquitin-conjugating enzyme 29
492	BnaC03g60640D	2.41668	1.93199	13.7525	9.81419	1.23776	1.423	AT4G39770.1	0	TPPH	Haloacid dehalogenase-like hydrolase (HAD) superfamily protein
493	BnaA09g40910D	2.82008	4.12749	1.1391	2.91794	1.41541	4.57709	AT2G25530.1	0		AFG1-like ATPase family protein
494	BnaC04g16980D	2.20579	2.65136	12.8711	18.1573	1.85607	2.95068	AT3G26330.1	4e-155	CYP71B37	cytochrome P450, family 71, subfamily B, polypeptide 37
495	BnaC04g14750D	0.40008	0.643298	0.59744	1.94008	0.182253	0.579845	AT2G30070.1	0	ATKT1, ATKT1P, ATKUP1, KUP1, KT1	potassium transporter 1
496	BnaA01g33500D	45.9218	57.4168	25.7819	84.0762	20.0222	64.6699	AT4G38130.1	0	HD1, ATHD1, HDA1, RPD3A, HDA19, ATHDA19	histone deacetylase 1
497	BnaC08g32940D	3.15446	4.75092	0.557524	4.10052	1.9259	3.74574	AT3G53690.1	2e-140		RING/U-box superfamily protein
498	BnaC01g22230D	2.06817	1.08676	6.70182	5.97967	1.09555	0.817529	AT5G49555.1	0		FAD/NAD(P)-binding oxidoreductase family protein
499	BnaA03g30310D	21.2066	15.1511	1.11953	0.185685	16.0442	13.4818	AT3G08040.1	4e-148	FRD3, MAN1, ATFRD3	MATE efflux family protein
500	BnaAnng35580D	85.5291	116.465	135.841	196.932	102.32	121.262	AT2G21660.1	2e-117	ATGRP7, CCR2, GR-RBP7, GRP7	cold, circadian rhythm, and rna binding 2
501	BnaC03g57660D	5.27263	3.56358	47.1538	42.2967	3.96729	3.23279	AT1G27400.1	0		Ribosomal protein L22p/L17e family protein
502	BnaC03g45960D	94.318	98.8089	198.019	195.758	135.809	68.2969	AT2G15890.1	2e-147	MEE14	maternal effect embryo arrest 14
503	BnaA09g52640D	0.308924	0.223778	1.62125	0.752657	0.0545676	0.130351	AT5G66710.1	0		Protein kinase superfamily protein
504	BnaC05g36520D	5.32841	4.24116	40.7749	36.5696	3.42182	4.14309	AT3G16810.1	0	APUM24, PUM24	pumilio 24
505	BnaC06g07780D	0.37081	0.20314	14.37	3.09877	0.260694	0.313095	AT1G33800.1	0		Protein of unknown function (DUF579)
506	BnaA09g55490D	15.8703	11.8208	1.89164	0.986062	10.6456	6.79392	AT3G60120.1	0	BGLU27	beta glucosidase 27
507	BnaA06g13070D	0	0	3.93088	1.56208	0.0705259	0.0278286	AT1G18880.1	0		Major facilitator superfamily protein
508	BnaA02g17670D	204.038	279.02	46.8194	32.5401	190.307	173.641	AT1G76680.2	0	OPR1	12-oxophytodienoate reductase 1
509	BnaA01g11680D	0.184121	0.2164	1.79379	1.46183	0.0659979	0.05282	AT4G21880.1	0		Pentatricopeptide repeat (PPR) superfamily protein
510	BnaA04g04310D	24.8395	27.793	5.48373	5.35857	30.9937	33.2379	AT3G54140.1	0	ATPTR1, PTR1	peptide transporter 1
511	BnaC01g02910D	87.7969	36.8226	16.5608	17.447	162.549	47.1219	AT4G35770.1	4e-119	SEN1, ATSEN1, DIN1	Rhodanese/Cell cycle control phosphatase superfamily protein
512	BnaC01g19430D	11.3957	15.387	1.10086	0.581286	15.0319	30.0538	AT4G27260.1	0	GH3.5, WES1	Auxin-responsive GH3 family protein
513	BnaA08g03720D	2.19226	4.21701	14.0724	18.1611	3.79213	3.82483	AT1G47670.1	0		Transmembrane amino acid transporter family protein
514	BnaA04g17100D	169.894	141.348	83.1248	95.352	209.791	313.966	AT2G30670.1	0		NAD(P)-binding Rossmann-fold superfamily protein
515	BnaC01g32970D	6.19541	7.83732	1.59644	5.90743	3.86567	7.94785	AT3G19895.1	0		RING/U-box superfamily protein
516	BnaA07g11570D	110.225	68.8078	300.333	145.36	173.9	88.2926	AT1G20260.1	0		ATPase, V1 complex, subunit B protein
517	BnaA07g23350D	77.674	68.3628	21.823	21.8631	127.774	55.8231	AT1G71880.1	0	SUC1, ATSUC1	sucrose-proton symporter 1
518	BnaC03g10560D	2.96828	4.94224	0.526744	0.600764	5.73479	4.61788	AT5G21280.1	1e-91		hydroxyproline-rich glycoprotein family protein
519	BnaC05g47320D	0.403693	0.249343	2.09617	1.20043	0.3904	0.199715	AT3G04340.1	0	emb2458	FtsH extracellular protease family
520	BnaC02g39900D	72.9011	47.6198	331.802	292.062	45.9153	43.48	AT5G27850.1	0		Ribosomal protein L18e/L15 superfamily protein
521	BnaC05g47780D	4.76276	1.3273	3.99993	0.840521	4.65634	1.68511	AT3G03440.1	0		ARM repeat superfamily protein
522	BnaCnng53900D	3.19942	1.49032	14.947	2.58986	2.9886	1.58003	AT3G03250.1	4e-174	UGP, UGP1, AtUGP1	UDP-GLUCOSE PYROPHOSPHORYLASE 1
523	BnaC08g42180D	0.914411	0.629806	3.78988	4.9529	0.460625	0.743835	AT1G11130.1	0	SUB, SCM, SRF9	Leucine-rich repeat protein kinase family protein
524	BnaC07g14860D	13.3322	10.8108	62.888	54.1492	10.6108	11.1507	AT1G20050.1	4e-180	HYD1	C-8,7 sterol isomerase
525	BnaA07g13760D	0	0.0152112	0.920153	0.572181	0	0.0237485	AT2G28260.1	0	ATCNGC15, CNGC15	cyclic nucleotide-gated channel 15
526	BnaA05g00940D	199.911	219.827	26.8426	53.5572	208.16	222.477	AT2G46950.1	0	CYP709B2	cytochrome P450, family 709, subfamily B, polypeptide 2
527	BnaC08g17210D	0.0531285	0	0.551625	1.41283	0.056211	0.0445325	AT1G17140.1	0	ICR1, RIP1	interactor of constitutive active rops 1
528	BnaA10g12820D	0.520499	0.9678	10.7625	15.5687	0.371125	0.899767	AT5G59850.1	3e-154		Ribosomal protein S8 family protein
529	BnaC02g02600D	3.01924	9.89831	21.1079	27.4587	12.971	5.03821	AT5G04740.1	0		ACT domain-containing protein
530	BnaC01g00790D	15.6629	13.1621	3.42873	3.81173	6.20995	9.78639	AT4G39940.1	0	AKN2, APK2	APS-kinase 2
531	BnaCnng51680D	0	2.07876	0	6.64845	0	1.34675	AT1G50010.1	0	TUA2	tubulin alpha-2 chain
532	BnaA02g09270D	0.722392	1.56747	0	1.35729	0	1.43203	AT5G55120.1	0	VTC5	galactose-1-phosphate guanylyltransferase (GDP)s;GDP-D-glucose phosphorylases;quercetin 4'-O-glucosyltransferases
533	BnaAnng37270D	2.80095	1.49189	34.2145	54.1501	1.0744	1.30388	AT2G28790.1	0		Pathogenesis-related thaumatin superfamily protein
534	BnaA04g19980D	0.571915	0	4.03288	2.27126	0.121019	0.0995072	AT2G34140.1	2e-107		Dof-type zinc finger DNA-binding family protein
535	BnaC09g14920D	17.9174	8.66778	30.9904	12.3194	20.9537	7.03967	AT1G59950.1	0		NAD(P)-linked oxidoreductase superfamily protein
536	BnaC08g17760D	4.07437	5.47285	30.0688	21.5168	2.347	6.90678	AT1G48630.1	2e-54	RACK1B_AT	receptor for activated C kinase 1B
537	BnaC03g23280D	0.286157	1.0467	13.7997	14.6084	0	0.806762	AT2G41310.1	0	ATRR3, ARR8, RR3	response regulator 3
538	BnaA01g15050D	0.33785	0	2.35016	0.940563	0.0901618	0.218612	AT4G25870.1	0		Core-2/I-branching beta-1,6-N-acetylglucosaminyltransferase family protein
539	BnaC05g44230D	4.79816	6.04818	4.65364	2.31843	10.647	8.54802	AT3G07740.4	0	ADA2A	homolog of yeast ADA2 2A
540	BnaC05g31850D	1.3983	0.995377	8.84594	7.83279	0.774663	0.826254	AT3G20240.1	0		Mitochondrial substrate carrier family protein
541	BnaA02g27600D	0.334319	0.209537	3.47757	3.36368	0.3545	0.160485	AT3G25700.1	0		Eukaryotic aspartyl protease family protein
542	BnaA09g54670D	1.09192	1.89327	2.11239	1.1434	1.31634	0.536545	AT3G51400.1	0		Arabidopsis protein of unknown function (DUF241)
543	BnaC08g43260D	0	0	4.02072	0.518417	0	0.0445327	AT1G08250.1	0	ADT6	arogenate dehydratase 6
544	BnaC07g33900D	0	0	2.90728	1.95148	0.209818	0	AT4G16610.1	7e-123		C2H2-like zinc finger protein
545	BnaC01g40050D	15.5272	12.8691	17.0795	7.66677	33.7423	5.06238	AT3G04570.1	1e-141	AHL19	AT-hook motif nuclear-localized protein 19
546	BnaC06g23920D	93.7712	49.339	37.4366	19.647	70.4993	62.9391	AT1G72890.2	3e-99		Disease resistance protein (TIR-NBS class)
547	BnaC08g45160D	22.0474	16.8029	64.6654	27.2226	24.4935	18.3017	AT1G07140.1	0	SIRANBP	Pleckstrin homology (PH) domain superfamily protein
548	BnaA03g14830D	5.69123	6.49812	38.3246	33.4576	3.9902	5.96855	AT2G32060.1	4e-149		Ribosomal protein L7Ae/L30e/S12e/Gadd45 family protein
549	BnaAnng41370D	63.1601	54.5331	6.94807	11.4624	46.5862	49.5669	AT1G25400.1	2e-165		unknown protein; BEST Arabidopsis thaliana protein match is: unknown protein (TAIR:AT1G68440.1); Has 21 Blast hits to 21 proteins in 6 species: Archae - 0; Bacteria - 0; Metazoa - 0; Fungi - 0; Plants - 21; Viruses - 0; Other Eukaryotes - 0 (source: NCBI BLink).
550	BnaC03g74680D	1.01586	0.977155	11.3303	9.82721	1.36648	1.36535	AT5G63550.2	0		DEK domain-containing chromatin associated protein
551	BnaA01g20470D	1.30856	0.708905	6.10328	5.84031	0.38277	0.795205	AT3G48750.1	0	CDKA;1, CDC2AAT, CDK2, CDC2, CDC2A, CDKA1	cell division control 2
552	BnaA09g26580D	5.50577	3.59078	21.1965	20.868	3.75645	4.04709	AT1G29900.1	0	CARB	carbamoyl phosphate synthetase B
553	BnaC05g47500D	3.05867	0.629886	0.0671703	0.155809	3.37168	1.77892	AT3G04060.1	0	anac046, NAC046	NAC domain containing protein 46
554	BnaA03g35760D	1.52397	0.264985	12.7951	11.6611	1.36272	1.84208	AT3G20390.1	2e-163		endoribonuclease L-PSP family protein
555	BnaA03g17310D	28.3593	18.7218	159.572	123.446	17.4272	18.568	AT2G37600.1	1e-115		Ribosomal protein L36e family protein
556	BnaA03g46530D	12.8766	10.9738	1.08628	1.46252	4.70871	6.47101	AT4G24220.1	0	VEP1, AWI31	NAD(P)-binding Rossmann-fold superfamily protein
557	BnaA06g26320D	23.8427	45.0505	0.575631	0.850783	51.3483	34.4548	AT5G23660.1	0	MTN3, SWEET12, AtSWEET12	homolog of Medicago truncatula MTN3
558	BnaC08g23350D	4.09814	0.645665	20.5393	14.9696	4.70701	4.75277	AT3G52040.1	2e-89		unknown protein; Has 37 Blast hits to 37 proteins in 15 species: Archae - 0; Bacteria - 0; Metazoa - 0; Fungi - 0; Plants - 37; Viruses - 0; Other Eukaryotes - 0 (source: NCBI BLink).
559	BnaA09g06580D	1.24112	2.11739	0.333905	0	1.0197	2.80775	AT5G63450.1	0	CYP94B1	cytochrome P450, family 94, subfamily B, polypeptide 1
560	BnaA10g11920D	73.1182	58.6952	427.336	406.178	53.9556	56.5271	AT5G58420.1	0		Ribosomal protein S4 (RPS4A) family protein
561	BnaC06g22530D	1.09129	0.617981	4.45341	4.39405	0.324486	0.464001	AT1G75200.1	0		flavodoxin family protein / radical SAM domain-containing protein
562	BnaCnng01720D	0.428134	0.0287991	1.98969	0	1.3581	0	AT4G00950.1	0	MEE47	Protein of unknown function (DUF688)
563	BnaC01g32190D	4.18657	3.97631	7.90411	28.0264	1.17052	2.26937	AT3G21190.1	0		O-fucosyltransferase family protein
564	BnaC03g31960D	0	0	1.59483	1.72673	0.0251006	0.178934	AT4G00730.1	0	ANL2, AHDP	Homeobox-leucine zipper family protein / lipid-binding START domain-containing protein
565	BnaA05g17210D	0.413309	0.148369	2.40221	2.00117	0.146282	0.175309	AT3G22420.2	0	WNK2, ZIK3	with no lysine (K) kinase 2
566	BnaA03g50050D	80.0345	30.3504	9.69296	15.1626	231.29	45.0583	AT4G30270.1	0	MERI5B, MERI-5, XTH24, SEN4	xyloglucan endotransglucosylase/hydrolase 24
567	BnaA02g33900D	3.42872	2.5041	12.8	13.2985	3.72166	1.45103	AT5G63780.1	8e-144	SHA1	RING/FYVE/PHD zinc finger superfamily protein
568	BnaC07g14700D	63.5023	79.7076	7.53157	17.4213	66.8879	76.6074	AT1G21000.1	0		PLATZ transcription factor family protein
569	BnaC09g17940D	8.0516	8.24478	19.0661	11.5888	11.2307	3.17432	AT5G44130.1	1e-143	FLA13	FASCICLIN-like arabinogalactan protein 13 precursor
570	BnaA05g01430D	0.106639	0.254735	2.8966	1.40289	0.0856751	0.113621	AT2G46380.1	0		Protein of unknown function (DUF3133)
571	BnaA10g16260D	0.329865	0.0398198	3.42187	2.73095	0.081166	0.0318122	AT5G18700.1	0	RUK, EMB3013	Protein kinase family protein with ARM repeat domain
572	BnaC07g33760D	23.5213	31.9264	3.01713	4.21893	32.3477	27.8459	AT4G16520.1	2e-143	ATG8F	Ubiquitin-like superfamily protein
573	BnaA03g57220D	1.92979	0.437141	3.57742	0.138323	2.70513	0.386292	AT4G05330.1	0	AGD13	ARF-GAP domain 13
574	BnaA05g12150D	9.97856	7.42423	49.1054	42.3545	5.75004	7.29653	AT2G30260.1	0	U2B''	U2 small nuclear ribonucleoprotein B
575	BnaC03g14170D	2.88425	1.9741	11.4695	17.5504	2.39199	2.411	AT5G55510.1	0		Mitochondrial import inner membrane translocase subunit Tim17/Tim22/Tim23 family protein
576	BnaA05g28720D	9.00438	8.0768	0.844564	3.05476	7.64351	7.06452	AT3G09830.1	0		Protein kinase superfamily protein
577	BnaC09g06600D	7.35868	6.08156	85.4724	50.5397	6.59883	5.40242	AT5G64740.1	0	CESA6, IXR2, E112, PRC1	cellulose synthase 6
578	BnaC02g10380D	1.48212	0.728015	7.44865	8.24957	0.447653	0.855446	AT5G59010.1	0		Protein kinase protein with tetratricopeptide repeat domain
579	BnaA03g33070D	1.38394	1.42216	17.7492	16.6912	0.823911	1.31149	AT3G13860.1	0	HSP60-3A	heat shock protein 60-3A
580	BnaA04g08150D	0.338462	0.199	1.25876	1.62022	0.295317	0.154941	AT5G37590.1	0		Tetratricopeptide repeat (TPR)-like superfamily protein
581	BnaA05g07210D	24.56	12.7945	115.459	84.0818	15.6636	5.74525	AT2G37270.1	0	ATRPS5B, RPS5B	ribosomal protein 5B
582	BnaCnng38960D	0.285598	0.236444	14.8538	14.3469	0.152299	0.679205	AT1G52700.1	0		alpha/beta-Hydrolases superfamily protein
583	BnaC02g02250D	1.24793	1.60353	2.35865	2.36307	2.71804	1.25969	AT5G05570.1	0		transducin family protein / WD-40 repeat family protein
584	BnaA01g16300D	31.0629	36.2604	5.73298	3.24389	42.3828	51.0624	AT4G27260.1	0	GH3.5, WES1	Auxin-responsive GH3 family protein
585	BnaA03g12780D	13.9685	18.0063	4.15562	2.26561	16.7861	15.1537	AT5G52120.1	0	AtPP2-A14, PP2-A14	phloem protein 2-A14
586	BnaA07g32310D	8.32357	4.30719	63.6052	29.0681	8.63418	2.9877	AT1G76090.1	0	SMT3	sterol methyltransferase 3
587	BnaA02g21770D	4.17562	5.32314	19.5244	18.724	3.41324	3.76808	AT3G57150.1	0	NAP57, AtNAP57, CBF5, AtCBF5	homologue of NAP57
588	BnaA04g27550D	0.416063	0.513002	2.56737	4.55596	0.815902	0.249549	AT3G57920.1	1e-127	SPL15	squamosa promoter binding protein-like 15
589	BnaC03g63440D	0.774299	0.593067	3.15677	6.48989	0.165226	0.263108	AT4G19810.1	0		Glycosyl hydrolase family protein with chitinase insertion domain
590	BnaA10g23500D	0.201311	0.0542762	50.5277	5.63101	0.106557	0.0840119	AT5G07030.1	0		Eukaryotic aspartyl protease family protein
591	BnaA02g34120D	270.142	404.153	21.0203	33.5505	260.719	233.938	AT5G64260.1	0	EXL2	EXORDIUM like 2
592	BnaC01g41100D	0.0607017	0.131637	1.74193	1.03556	0	0	AT4G21340.1	0	B70	basic helix-loop-helix (bHLH) DNA-binding superfamily protein
593	BnaC09g22090D	2.31829	3.56447	0.250704	0.577844	2.40624	2.16542	AT2G03710.1	0	SEP4, AGL3	K-box region and MADS-box transcription factor family protein
594	BnaC08g49000D	8.08254	5.47303	80.842	87.3115	8.0436	9.46683	AT3G61490.1	0		Pectin lyase-like superfamily protein
595	BnaCnng59460D	23.0837	32.1874	4.34888	2.6802	21.5797	40.3241	AT5G59730.1	1e-124	ATEXO70H7, EXO70H7	exocyst subunit exo70 family protein H7
596	BnaA06g31240D	1.05951	0.717581	4.42958	3.52602	0.716636	0.754951	AT3G55160.1	0		unknown protein; EXPRESSED IN: 11 plant structures; EXPRESSED DURING: 4 anthesis, F mature embryo stage, petal differentiation and expansion stage, E expanded cotyledon stage, D bilateral stage; CONTAINS InterPro DOMAIN/s: Protein of unknown function DUF2428, death-receptor-like (InterPro:IPR019442); Has 357 Blast hits to 330 proteins in 163 species: Archae - 0; Bacteria - 0; Metazoa - 144; Fungi…
597	BnaA02g13780D	29.2229	26.7925	9.1502	7.9802	25.4234	12.4544	AT1G68390.1	0		Core-2/I-branching beta-1,6-N-acetylglucosaminyltransferase family protein
598	BnaC05g24600D	0.378801	0.421562	5.23098	4.94928	0.402632	1.09366	AT1G32470.1	0		Single hybrid motif superfamily protein
599	BnaA01g11880D	13.5216	12.3811	1.9818	3.97827	17.1637	11.5897	AT4G22070.1	0	WRKY31, ATWRKY31	WRKY DNA-binding protein 31
600	BnaA03g35660D	0.191575	0.051871	3.40065	2.61543	0.204102	0	AT3G20260.1	0		Protein of unknown function (DUF1666)
601	BnaC03g35930D	62.2893	39.2394	252.14	252.595	46.4424	42.1088	AT3G09500.1	1e-149		Ribosomal L29 family protein
602	BnaA01g07360D	14.5487	8.28789	31.0542	30.445	6.10491	15.3495	AT4G29480.1	1e-142		Mitochondrial ATP synthase subunit G protein
603	BnaA05g25160D	21.9528	48.7975	19.1164	18.1025	41.911	51.7804	AT3G14280.1	4e-139		unknown protein; Has 51 Blast hits to 51 proteins in 13 species: Archae - 0; Bacteria - 0; Metazoa - 0; Fungi - 0; Plants - 51; Viruses - 0; Other Eukaryotes - 0 (source: NCBI BLink).
604	BnaCnng61850D	9.34409	8.95726	10.2907	7.32604	9.37469	6.35164	AT5G44400.1	0		FAD-binding Berberine family protein
605	BnaA08g27820D	11.5241	7.37263	9.27108	4.59684	18.6975	10.1359	AT1G04310.1	0	ERS2	ethylene response sensor 2
606	BnaA08g20060D	2.12857	1.65714	8.83195	9.59317	1.33478	0.855845	AT1G27020.1	0		unknown protein; BEST Arabidopsis thaliana protein match is: unknown protein (TAIR:AT1G27030.1); Has 514 Blast hits to 514 proteins in 175 species: Archae - 0; Bacteria - 311; Metazoa - 0; Fungi - 0; Plants - 65; Viruses - 0; Other Eukaryotes - 138 (source: NCBI BLink).
607	BnaA09g08130D	1.82201	2.96696	18.4365	12.0133	4.18453	2.72048	AT5G66040.1	2e-87	STR16	sulfurtransferase protein 16
608	BnaA06g03870D	45.7028	46.6731	9.42795	8.38564	37.6799	30.7991	AT1G48320.1	8e-131		Thioesterase superfamily protein
609	BnaC06g28830D	13.6009	8.21063	19.1651	10.4575	3.79628	7.17113	AT1G67730.1	7e-174	YBR159, KCR1, ATKCR1	beta-ketoacyl reductase 1
610	BnaA01g29500D	1.11347	0.799267	14.1175	10.2837	1.06481	1.03644	AT3G14220.1	0		GDSL-like Lipase/Acylhydrolase superfamily protein
611	BnaC04g06550D	7.15362	10.6928	0.82396	1.43854	8.8146	13.6513	AT2G38790.1	7e-113		unknown protein; Has 21 Blast hits to 21 proteins in 5 species: Archae - 0; Bacteria - 0; Metazoa - 0; Fungi - 0; Plants - 19; Viruses - 0; Other Eukaryotes - 2 (source: NCBI BLink).
612	BnaC04g00350D	159.605	133.026	74.7181	143.834	155.366	177.985	AT2G47160.2	0	BOR1	HCO3- transporter family
613	BnaC06g14360D	24.1057	25.7669	147.005	127.975	17.7276	22.1182	AT3G52990.1	0		Pyruvate kinase family protein
614	BnaA07g24010D	66.941	72.5003	8.86911	7.09041	97.2337	51.0323	AT1G70000.1	3e-102		myb-like transcription factor family protein
615	BnaA09g13720D	0.187459	0.149715	0.965036	1.65	0.17523	0.531816	AT1G61400.1	0		S-locus lectin protein kinase family protein
616	BnaC02g08350D	0.226258	2.53869	0.452889	2.85348	0.24287	2.03057	AT5G18830.3	0	SPL7	squamosa promoter binding protein-like 7
617	BnaAnng23230D	0.870783	0.129803	0.0832373	0.0475952	0.505024	0.50667	AT5G67370.1	0		Protein of unknown function (DUF1230)
618	BnaC02g42200D	2.45925	2.49973	13.957	16.3443	1.76926	2.27912	AT5G23300.1	0	PYRD	pyrimidine d
619	BnaA03g38220D	3.12564	3.486	22.9856	12.9394	2.58927	2.65726	AT2G05990.1	0	MOD1, ENR1	NAD(P)-binding Rossmann-fold superfamily protein
620	BnaCnng40530D	0.0888869	0.492118	0.14077	0	1.03907	0.789316	AT1G78850.1	0		D-mannose binding lectin protein with Apple-like carbohydrate-binding domain
621	BnaA05g35970D	48.0248	22.5036	2.41174	2.03748	19.6625	10.7025	AT1G32350.1	0	AOX1D	alternative oxidase 1D
622	BnaA10g24540D	0.446373	0.251761	2.59893	0.734163	0.291975	0	AT5G05970.2	0	NEDD1	Transducin/WD40 repeat-like superfamily protein
623	BnaC09g09210D	0.589006	0.214378	2.55107	0.636002	1.73168	0.167754	AT2G17040.1	0	anac036, NAC036	NAC domain containing protein 36
624	BnaCnng20130D	0.564345	1.61849	6.40066	14.2878	1.78173	2.2186	AT5G11160.1	0	APT5	adenine phosphoribosyltransferase 5
625	BnaC03g61750D	0.993387	0.87466	9.84216	9.04402	1.17945	0.868364	AT4G37240.1	5e-153		unknown protein; FUNCTIONS IN: molecular_function unknown; INVOLVED IN: N-terminal protein myristoylation; LOCATED IN: cellular_component unknown; EXPRESSED IN: 22 plant structures; EXPRESSED DURING: 13 growth stages; BEST Arabidopsis thaliana protein match is: unknown protein (TAIR:AT2G23690.1); Has 30201 Blast hits to 17322 proteins in 780 species: Archae - 12; Bacteria - 1396; Metazoa - 17338;…
626	BnaA07g35490D	0.494634	0.164333	6.0447	7.77232	0.157743	0.0424435	AT1G80560.1	0	ATIMD2, IMD2	isopropylmalate dehydrogenase 2
627	BnaA06g33300D	8.47707	6.40259	32.5357	22.5901	5.52979	5.48574	AT3G25860.1	0	LTA2, PLE2	2-oxoacid dehydrogenases acyltransferase family protein
628	BnaC03g44530D	4.25737	2.57293	24.4764	16.5944	2.37701	2.48743	AT3G25500.1	0	AFH1, FH1, AHF1, ATFH1	formin homology 1
629	BnaC08g17850D	6.55272	10.351	1.21331	3.26284	1.34104	8.15606	AT1G18210.1	6e-138		Calcium-binding EF-hand family protein
630	BnaA09g43430D	1.1449	0.939234	4.78759	2.3252	0.109973	0.272418	AT2G21100.1	1e-174		Disease resistance-responsive (dirigent-like protein) family protein
631	BnaCnng72260D	62.6348	74.8771	16.4536	24.526	79.5174	155.697	AT3G47340.1	0	ASN1, DIN6, AT-ASN1	glutamine-dependent asparagine synthase 1
632	BnaC03g51290D	4.35659	3.99754	3.53214	1.77458	4.41394	3.06853	AT5G62960.1	0		unknown protein; BEST Arabidopsis thaliana protein match is: unknown protein (TAIR:AT1G10660.1); Has 35333 Blast hits to 34131 proteins in 2444 species: Archae - 798; Bacteria - 22429; Metazoa - 974; Fungi - 991; Plants - 531; Viruses - 0; Other Eukaryotes - 9610 (source: NCBI BLink).
633	BnaA02g12300D	9.24907	12.0019	1.261	1.53232	6.13308	11.3854	AT1G50110.1	5e-141		D-aminoacid aminotransferase-like PLP-dependent enzymes superfamily protein
634	BnaC09g01270D	7.30038	9.84387	4.59747	3.24303	3.37875	2.28069	AT3G26980.1	6e-146	MUB4	membrane-anchored ubiquitin-fold protein 4 precursor
635	BnaA03g35570D	7.61165	6.35437	33.7092	30.3485	7.18091	6.0383	AT3G20050.1	0	ATTCP-1, TCP-1	T-complex protein 1 alpha subunit
636	BnaA01g30370D	1.01542	0.209786	5.68435	0.818559	0.563178	0.202877	AT3G12700.1	0		Eukaryotic aspartyl protease family protein
637	BnaC02g06060D	0.832567	2.98091	2.58391	3.13787	3.48564	1.82316	AT5G15450.1	0	APG6, CLPB3, CLPB-P	casein lytic proteinase B3
638	BnaA06g04750D	49.7954	44.9677	4.09678	2.56904	53.2635	43.3912	AT1G08310.2	0		alpha/beta-Hydrolases superfamily protein
639	BnaC03g28030D	1.71231	2.10882	0.399243	0.232738	2.24163	2.72373	AT4G08150.1	1e-175	KNAT1, BP, BP1	KNOTTED-like from Arabidopsis thaliana
640	BnaA07g12900D	1.41599	0.887657	7.70222	8.09422	0.574442	1.01559	AT2G26730.1	0		Leucine-rich repeat protein kinase family protein
641	BnaA07g29670D	0.588186	0.645154	4.34784	7.05209	0.739453	1.58653	AT1G71870.1	0		MATE efflux family protein
642	BnaA01g16010D	0.240982	0.0657117	1.80358	1.3164	0.193628	0.256261	AT4G26900.1	0	AT-HF, HISN4	HIS HF
643	BnaA10g21810D	0.7432	0.224008	3.64489	2.56571	0.14401	0.232072	AT5G10440.1	0	CYCD4;2	cyclin d4;2
644	BnaAnng02010D	16.476	14.6141	11.545	8.85901	14.2046	15.4581	AT1G35470.2	0		SPla/RYanodine receptor (SPRY) domain-containing protein
645	BnaA07g32840D	2.50098	1.95218	0.276721	0	2.43639	1.55902	AT1G76520.1	0		Auxin efflux carrier family protein
646	BnaA07g36480D	60.9035	40.2302	15.606	10.0816	87.1848	68.9343	AT1G29050.1	0	TBL38	TRICHOME BIREFRINGENCE-LIKE 38
647	BnaC04g31690D	16.6532	19.1608	2.67653	4.03962	26.4564	31.8067	AT5G39610.1	0	ATNAC2, ORE1, ANAC092, ATNAC6, NAC2, NAC6	NAC domain containing protein 6
648	BnaA01g13220D	1.05681	0.426564	6.75719	7.47348	0.815558	0.607971	AT4G23540.1	0		ARM repeat superfamily protein
649	BnaA03g04300D	19.6697	15.6146	1.12426	1.97507	20.0752	14.0094	AT5G13360.3	0		Auxin-responsive GH3 family protein
650	BnaA05g05380D	4.50631	10.6687	18.5495	36.399	4.20606	6.28513	AT2G40410.2	0		Staphylococcal nuclease homologue
651	BnaC02g22700D	1.07734	0.516104	6.99096	4.17882	0.769609	0.710461	AT1G74160.1	0		unknown protein; BEST Arabidopsis thaliana protein match is: unknown protein (TAIR:AT1G18620.1); Has 3407 Blast hits to 2217 proteins in 314 species: Archae - 0; Bacteria - 264; Metazoa - 1296; Fungi - 318; Plants - 346; Viruses - 34; Other Eukaryotes - 1149 (source: NCBI BLink).
652	BnaC02g04000D	7.72485	9.48212	22.0092	19.6406	18.4517	8.23971	AT5G11710.1	0		ENTH/VHS family protein
653	BnaA04g00620D	5.60847	4.49286	17.943	33.0051	2.67881	5.83982	AT3G61590.1	0	HWS, HS	Galactose oxidase/kelch repeat superfamily protein
654	BnaC09g28020D	0.750777	0.717421	10.0151	7.58015	0.338081	0.537673	AT5G51560.1	0		Leucine-rich repeat protein kinase family protein
655	BnaCnng19590D	0.344427	0.29874	3.05343	5.7197	0.0665548	0.291383	AT5G57800.1	0	FLP1, YRE, CER3, WAX2	Fatty acid hydroxylase superfamily
656	BnaCnng70120D	0.574656	0.677618	5.28611	1.31919	0.426259	0.429315	AT1G69780.1	1e-176	ATHB13	Homeobox-leucine zipper protein family
657	BnaA09g10820D	39.742	29.2537	7.35756	12.9672	35.1719	36.1811	AT1G74100.1	1e-161	SOT16, ATSOT16, CORI-7, ATST5A	sulfotransferase 16
658	BnaC05g33920D	0.17072	0.0712546	1.88138	1.75456	1.07719	0.147883	AT3G19050.1	0	POK2	phragmoplast orienting kinesin 2
659	BnaAnng21550D	0.143649	0.0528783	1.30836	1.06346	0	0	AT5G59790.1	4e-177		Domain of unknown function (DUF966)
660	BnaC05g14990D	1.65434	2.12546	7.23928	8.75662	1.76223	0.786444	AT1G19330.3	0		unknown protein; FUNCTIONS IN: molecular_function unknown; INVOLVED IN: biological_process unknown; LOCATED IN: cellular_component unknown; EXPRESSED IN: 22 plant structures; EXPRESSED DURING: 13 growth stages; BEST Arabidopsis thaliana protein match is: unknown protein (TAIR:AT1G75060.1).
661	BnaC04g02610D	0.566806	0.509852	5.07882	3.60015	0.336022	0.29455	AT2G42320.1	0		nucleolar protein gar2-related
662	BnaA08g11390D	57.6994	66.0318	11.691	7.93659	57.542	59.6998	AT4G34135.1	0	UGT73B2	UDP-glucosyltransferase 73B2
663	BnaC08g12890D	5.32245	3.64291	23.1957	21.0399	4.06454	2.962	AT4G28200.1	0		FUNCTIONS IN: molecular_function unknown; INVOLVED IN: RNA processing; LOCATED IN: intracellular; EXPRESSED IN: 22 plant structures; EXPRESSED DURING: 13 growth stages; CONTAINS InterPro DOMAIN/s: RNA-processing protein, HAT helix (InterPro:IPR003107), U3 small nucleolar RNA-associated protein 6 (InterPro:IPR013949); Has 492 Blast hits to 480 proteins in 206 species: Archae - 0; Bacteria - 2; Met…
664	BnaC07g08410D	12.5251	21.3091	26.2666	22.7935	30.259	22.3973	AT3G23180.1	0		HR-like lesion-inducing protein-related
665	BnaA03g27550D	1.23452	0.651935	41.1652	9.36817	0.319648	0.435416	AT3G01260.1	0		Galactose mutarotase-like superfamily protein
666	BnaC02g04910D	7.411	13.555	10.2981	12.0658	22.339	9.91396	AT5G13640.1	0	ATPDAT, PDAT, PDAT1	phospholipid:diacylglycerol acyltransferase
667	BnaA08g22100D	0.62638	0.613565	7.79927	3.87998	0.294933	0.759752	AT1G19300.1	0	GATL1, PARVUS, GLZ1, ATGATL1	Nucleotide-diphospho-sugar transferases superfamily protein
668	BnaC06g15320D	3.00417	1.76861	22.2338	18.7063	0.799094	2.15021	AT3G54600.1	0		Class I glutamine amidotransferase-like superfamily protein
669	BnaCnng54040D	5.19025	2.62403	13.5133	6.3422	4.17714	1.58849	AT1G63110.1	0		GPI transamidase subunit PIG-U
670	BnaCnng39140D	0.140814	0.527897	0.0729182	9.73204	0.0375511	1.23459	AT3G09260.1	0	PYK10, PSR3.1, BGLU23, LEB	Glycosyl hydrolase superfamily protein
671	BnaC01g16790D	2.95011	2.42775	18.6178	24.3012	1.96088	2.43303	AT4G24950.1	1e-33		unknown protein; Has 4 Blast hits to 4 proteins in 2 species: Archae - 0; Bacteria - 0; Metazoa - 0; Fungi - 0; Plants - 4; Viruses - 0; Other Eukaryotes - 0 (source: NCBI BLink).
672	BnaAnng08320D	0.497224	0.156752	3.20865	3.79731	0.226319	0.855376	AT4G35930.1	6e-95		F-box family protein
673	BnaA07g14730D	13.4781	17.2142	2.6037	3.01563	21.8904	17.8194	AT5G39610.1	0	ATNAC2, ORE1, ANAC092, ATNAC6, NAC2, NAC6	NAC domain containing protein 6
674	BnaA01g31480D	0.0594872	0.0640809	35.3175	4.17924	0	0.100937	AT3G10720.2	0		Plant invertase/pectin methylesterase inhibitor superfamily
675	BnaA04g26410D	15.5275	14.7877	10.924	6.38057	13.0176	12.1986	AT2G45760.1	7e-88	BAP2, BAL	BON association protein 2
676	BnaA09g46240D	25.5852	42.1883	1.69714	5.10647	44.6509	30.0894	AT1G13470.1	0		Protein of unknown function (DUF1262)
677	BnaC02g07020D	0.140665	0	3.54896	0.839328	0.0298238	0.165529	AT5G17160.1	4e-124		unknown protein; BEST Arabidopsis thaliana protein match is: unknown protein (TAIR:AT3G03130.1); Has 14330 Blast hits to 10381 proteins in 896 species: Archae - 94; Bacteria - 2881; Metazoa - 4019; Fungi - 1576; Plants - 515; Viruses - 110; Other Eukaryotes - 5135 (source: NCBI BLink).
678	BnaC02g43900D	3.74269	6.12638	3.70363	3.74106	6.73752	0.147466	AT4G03300.1	2e-11		transposable element gene
679	BnaC07g40480D	5.44025	9.95169	1.70226	6.2793	3.29719	6.24657	AT4G26950.1	5e-108		Protein of unknown function, DUF584
680	BnaA03g33320D	0.766071	0.569427	12.5193	9.12538	0.909194	0.370764	AT3G14260.1	0		Protein of unknown function (DUF567)
681	BnaA01g04050D	0	0	5.62228	2.42132	0	0.0932591	AT4G32890.1	0	GATA9	GATA transcription factor 9
682	BnaC09g05590D	2.05663	0.904043	6.12805	1.65586	0.759168	0.866307	AT5G62360.1	1e-180		Plant invertase/pectin methylesterase inhibitor superfamily protein
683	BnaA09g41580D	210.487	169.105	37.0559	42.8437	181.729	239.924	AT2G24180.1	0	CYP71B6	cytochrome p450 71b6
684	BnaC02g04370D	1.07676	1.73057	5.67704	3.94728	2.05823	0.915323	AT5G12850.1	3e-111		CCCH-type zinc finger protein with ARM repeat domain
685	BnaA07g22910D	0.329003	0.0474049	0.901431	0	0.844784	0.0122392	AT1G72960.1	0		Root hair defective 3 GTP-binding protein (RHD3)
686	BnaC03g33930D	1.80511	1.11583	7.58655	6.48307	0.988253	1.06641	AT3G04820.1	0		Pseudouridine synthase family protein
687	BnaCnng70190D	1.13324	1.011	15.1654	15.431	1.38532	0.965092	AT4G23500.1	0		Pectin lyase-like superfamily protein
688	BnaC08g06970D	1.38993	0.76464	2.14392	1.42233	0.423027	1.44271	AT1G34340.1	0		alpha/beta-Hydrolases superfamily protein
689	BnaAnng34370D	22.0436	23.8636	1.58373	3.326	22.4216	22.8972	AT1G60750.1	0		NAD(P)-linked oxidoreductase superfamily protein
690	BnaA03g58470D	0.497549	6.15064	0.14663	0.171081	1.21032	0.0598042	AT4G21320.1	0	HSA32	Aldolase-type TIM barrel family protein
691	BnaA09g15010D	0.0364335	0.0392714	0.845403	0.221669	0.0193327	0	AT1G48670.1	6e-162		auxin-responsive GH3 family protein
692	BnaC06g25770D	10.316	6.81635	8.61651	7.8493	4.7051	7.11636	AT1G68580.2	2e-172		agenet domain-containing protein / bromo-adjacent homology (BAH) domain-containing protein
693	BnaC03g17910D	16.4797	13.9263	109.486	89.8595	8.93302	8.85387	AT2G32060.1	2e-152		Ribosomal protein L7Ae/L30e/S12e/Gadd45 family protein
694	BnaC04g03680D	16.8834	8.82981	7.80429	18.5241	4.25619	3.49842	AT2G44420.1	0		protein N-terminal asparagine amidohydrolase family protein
695	BnaC02g25990D	0.474353	0.187032	1.39773	1.60786	0.413195	0.652153	AT1G80880.1	0		Tetratricopeptide repeat (TPR)-like superfamily protein
696	BnaC06g24830D	7.11672	7.03962	18.5466	19.0928	2.93764	5.07852	AT1G70190.1	4e-95		Ribosomal protein L7/L12, oligomerisation;Ribosomal protein L7/L12, C-terminal/adaptor protein ClpS-like
697	BnaC07g26950D	0.360871	0.511376	1.73425	1.68283	0.545559	0.327762	AT5G48960.1	0		HAD-superfamily hydrolase, subfamily IG, 5'-nucleotidase
698	BnaA01g16320D	8.87961	9.50387	3.69268	2.43377	8.08762	14.1325	AT4G27290.1	0		S-locus lectin protein kinase family protein
699	BnaC07g31540D	19.8966	25.7824	2.99048	8.36955	23.666	21.6535	AT3G49790.1	0		Carbohydrate-binding protein
700	BnaA06g34020D	0.212007	0.267026	3.8472	2.50145	0.337184	0.476144	AT2G02780.1	0		Leucine-rich repeat protein kinase family protein
701	BnaA10g02230D	0	0.0931069	57.8345	16.3039	0	0.0714583	AT1G03870.1	0	FLA9	FASCICLIN-like arabinoogalactan 9
702	BnaA07g08290D	1.32751	2.03409	0.360521	0.360032	2.55819	0.454723	AT1G28570.1	0		SGNH hydrolase-type esterase superfamily protein
703	BnaA01g25880D	7.54499	3.87202	69.1103	16.2221	7.64153	5.26259	AT3G19820.1	0	DWF1, DIM, EVE1, DIM1, CBB1	cell elongation protein / DWARF1 / DIMINUTO (DIM)
704	BnaA06g25550D	17.9623	22.393	7.31708	5.2812	15.0527	23.7531	AT2G17840.1	0	ERD7	Senescence/dehydration-associated protein-related
705	BnaC03g56280D	0.283123	1.44487	3.38338	2.49377	0.963591	0.913428	AT3G46990.1	0		Protein of unknown function (DUF740)
706	BnaA09g10660D	2.77372	1.25468	8.50893	2.3079	1.94656	1.05562	AT1G62800.2	0	ASP4	aspartate aminotransferase 4
707	BnaA04g03970D	0.298019	0.22434	5.2851	2.96199	0.5425	0.670252	AT3G54720.1	0	AMP1, COP2, HPT, PT, MFO1	Peptidase M28 family protein
708	BnaCnng34290D	6.96602	19.5888	5.65645	11.265	16.7595	16.8556	AT4G33260.1	6e-176	CDC20.2	Transducin family protein / WD-40 repeat family protein
709	BnaC09g28630D	0.564651	0.296444	1.69987	1.90591	0.270828	0.117541	AT5G52630.1	0	MEF1	mitochondrial RNAediting factor 1
710	BnaA06g09110D	27.1378	16.0577	137.172	137.176	19.3104	16.2013	AT1G14320.1	0	SAC52, RPL10, RPL10A	Ribosomal protein L16p/L10e family protein
711	BnaA10g16020D	0	0.203687	1.48455	0.225513	0.0654011	0.0518024	AT5G19040.1	0	ATIPT5, IPT5	isopentenyltransferase 5
712	BnaA02g08610D	42.5182	99.9283	11.2518	18.7671	42.9759	75.3888	AT5G56460.1	0		Protein kinase superfamily protein
713	BnaA01g23200D	1.91349	1.2899	11.3301	7.40127	1.08624	1.44561	AT3G23940.1	0		dehydratase family
714	BnaC04g12510D	0.115921	0	0.427725	0.212804	0	0.09865	AT2G32270.1	0	ZIP3	zinc transporter 3 precursor
715	BnaA05g05500D	3.18577	1.49659	1.60516	0.350236	0.890784	0.956037	AT2G40120.1	0		Protein kinase superfamily protein
716	BnaCnng06990D	0.537555	0.173199	2.21146	3.38366	0.225816	0.446336	AT1G09550.1	0		Pectinacetylesterase family protein
717	BnaCnng69050D	5.34008	11.4019	5.87259	8.27809	11.3528	13.3113	AT4G20240.1	8e-40	CYP71A27	cytochrome P450, family 71, subfamily A, polypeptide 27
718	BnaC02g46550D	1.69429	2.65514	13.1648	11.0048	3.60155	2.93868	AT1G80730.1	0	ZFP1, ATZFP1	zinc-finger protein 1
719	BnaC03g56980D	0.0414372	0.135539	8.40514	5.49488	0.0437767	0.0708045	AT1G12950.1	0	RSH2	root hair specific 2
720	BnaA06g35070D	0.456158	0.325352	3.22425	5.10462	0.270905	0.601083	AT2G01210.1	0		Leucine-rich repeat protein kinase family protein
721	BnaC04g49970D	0.505689	0.142807	1.873	3.13859	0.134362	0.546413	AT3G03060.1	9e-146		P-loop containing nucleoside triphosphate hydrolases superfamily protein
722	BnaC04g40420D	14.8168	29.1739	1.47023	2.06735	11.5347	27.7858	AT2G29320.1	2e-144		NAD(P)-binding Rossmann-fold superfamily protein
723	BnaA01g13710D	44.0679	28.9556	8.96472	10.4395	52.1048	38.2123	AT4G24230.6	2e-161	ACBP3	acyl-CoA-binding domain 3
724	BnaCnng57250D	1.65429	3.04777	6.00854	7.73002	6.12834	2.67448	AT1G43590.1	2e-32		transposable element gene
725	BnaC02g36720D	1.42231	6.46282	0.224495	3.12846	2.20392	5.99276	AT3G27170.1	0	CLC-B, ATCLC-B	chloride channel B
726	BnaC01g00730D	3.50598	2.31811	31.4056	25.5353	2.72614	2.4565	AT4G39860.1	0		unknown protein; BEST Arabidopsis thaliana protein match is: unknown protein (TAIR:AT2G22270.1); Has 152 Blast hits to 146 proteins in 19 species: Archae - 0; Bacteria - 0; Metazoa - 0; Fungi - 2; Plants - 146; Viruses - 0; Other Eukaryotes - 4 (source: NCBI BLink).
727	BnaA04g19180D	0.494097	1.85799	1.35323	0.920886	0.855891	0.57572	AT2G33150.1	0	PKT3, PED1, KAT2	peroxisomal 3-ketoacyl-CoA thiolase 3
728	BnaA05g12790D	2.21923	1.70411	0.393288	0.990048	0.342532	0.908726	AT5G36160.1	0		Tyrosine transaminase family protein
729	BnaA08g29480D	5.39973	2.38144	2.5344	2.93821	4.80054	1.20261	AT1G51200.1	3e-85		A20/AN1-like zinc finger family protein
730	BnaA01g17770D	1.18516	0.560842	6.93686	2.95437	0.54488	0.736278	AT4G17280.1	0		Auxin-responsive family protein
731	BnaC03g78100D	0.720517	1.18734	5.74586	3.50323	1.12843	1.44328	AT1G53040.1	0		Protein of unknown function (DUF616)
732	BnaA02g15620D	14.1322	10.0329	91.3858	59.0224	10.4008	19.314	AT1G71880.1	0	SUC1, ATSUC1	sucrose-proton symporter 1
733	BnaC09g23830D	0	0	1.49823	0.100927	0	0.0355267	AT4G11610.1	0		C2 calcium/lipid-binding plant phosphoribosyltransferase family protein
734	BnaA09g52610D	0.315148	0.267187	2.65096	2.3319	0.33774	0.208738	AT5G66750.1	0	DDM1, CHR01, CHR1, CHA1, SOM4, SOM1, ATDDM1	chromatin remodeling 1
735	BnaCnng41060D	1.06741	0.72843	1.91333	0.537332	0.586385	0.282256	AT5G56970.1	0	CKX3, ATCKX3	cytokinin oxidase 3
736	BnaA05g35190D	0.646895	0.779121	2.90597	2.10082	0.384826	0.632975	AT2G32590.1	0		LOCATED IN: chloroplast; EXPRESSED IN: 17 plant structures; EXPRESSED DURING: 9 growth stages; CONTAINS InterPro DOMAIN/s: Barren (InterPro:IPR008418); Has 467 Blast hits to 447 proteins in 202 species: Archae - 0; Bacteria - 4; Metazoa - 147; Fungi - 168; Plants - 39; Viruses - 1; Other Eukaryotes - 108 (source: NCBI BLink).
737	BnaA08g09290D	0.0295028	0.125659	2.01619	0.738961	0.126248	0.0743943	AT1G48820.1	5e-59		Terpenoid cyclases/Protein prenyltransferases superfamily protein
738	BnaA01g02830D	8.12059	5.54643	37.3765	25.3679	7.21637	4.43885	AT2G18990.1	0	TXND9	thioredoxin domain-containing protein 9 homolog
739	BnaA05g11340D	2.03443	2.50535	2.25616	0.358205	0.847648	2.87002	AT2G31400.1	0	GUN1	genomes uncoupled 1
740	BnaCnng07810D	0.70396	0.271321	3.85201	3.68012	0.0686949	0.240382	AT1G71830.1	0	SERK1, ATSERK1	somatic embryogenesis receptor-like kinase 1
741	BnaA08g01660D	41.0999	28.3701	51.7555	87.041	27.7358	20.1677	AT3G46490.1	0		2-oxoglutarate (2OG) and Fe(II)-dependent oxygenase superfamily protein
742	BnaA01g17120D	2.40159	5.21491	0.174113	1.36836	3.56223	4.91967	AT4G16640.1	0		Matrixin family protein
743	BnaC03g11060D	0.732358	0.361991	15.7357	7.82441	0.0860732	0.417911	AT5G22930.1	0		Protein of unknown function (DUF1635)
744	BnaA03g43500D	25.8275	19.7964	1.48877	1.19099	24.5824	16.7419	AT4G17980.1	0	anac071, NAC071	NAC domain containing protein 71
745	BnaA09g47900D	1.74288	1.42477	0	1.65489	0	0.647678	AT1G11020.1	0		RING/FYVE/PHD zinc finger superfamily protein
746	BnaA05g00870D	1.01445	0.82618	8.46373	6.58941	0.890166	0.739642	AT2G46980.2	0		unknown protein; Has 3995 Blast hits to 3325 proteins in 374 species: Archae - 19; Bacteria - 205; Metazoa - 2201; Fungi - 364; Plants - 149; Viruses - 22; Other Eukaryotes - 1035 (source: NCBI BLink).
747	BnaA08g22390D	4.35866	1.36557	9.15668	8.33982	2.73931	2.10684	AT1G18830.1	0		Transducin/WD40 repeat-like superfamily protein
748	BnaC04g56700D	55.6836	59.4445	16.6288	15.1317	61.491	79.4278	AT2G40113.1	5e-143		Pollen Ole e 1 allergen and extensin family protein
749	BnaA01g33260D	0.123933	0	5.47875	0	0	0	AT3G01070.1	3e-140	ENODL16, AtENODL16	early nodulin-like protein 16
750	BnaA08g04180D	1.53013	0.98003	0.261434	0.0496853	1.01048	1.43366	AT1G45545.1	0		Plant protein of unknown function (DUF827)
751	BnaC02g14950D	7.6547	5.73988	37.7305	32.0501	6.19893	4.49549	AT5G52820.1	0		WD-40 repeat family protein / notchless protein, putative
752	BnaC04g39920D	0.0532834	0.399632	15.5912	6.77896	0	0.223049	AT2G28671.1	0		unknown protein; FUNCTIONS IN: molecular_function unknown; INVOLVED IN: biological_process unknown; LOCATED IN: cellular_component unknown; Has 30201 Blast hits to 17322 proteins in 780 species: Archae - 12; Bacteria - 1396; Metazoa - 17338; Fungi - 3422; Plants - 5037; Viruses - 0; Other Eukaryotes - 2996 (source: NCBI BLink).
753	BnaA02g02400D	2.12779	1.88373	13.2985	7.61295	1.21805	0.908454	AT5G14960.1	0	DEL2, E2L1, E2FD	DP-E2F-like 2
754	BnaA04g24070D	0.447854	0.248273	5.31579	3.08434	0.474063	0.28636	AT2G41800.1	0		Protein of unknown function, DUF642
755	BnaC02g34140D	0.342661	0.185495	3.0492	1.12566	0.141896	0.18179	AT2G01900.1	0		DNAse I-like superfamily protein
756	BnaC03g16520D	0.535324	0	4.24275	1.08547	0.0628715	0.0503011	AT2G29980.1	0	FAD3	fatty acid desaturase 3
757	BnaA01g02270D	0.891683	1.01921	81.1756	83.4143	0.128792	1.03645	AT4G34950.1	0		Major facilitator superfamily protein
758	BnaC02g02200D	16.8362	18.8605	3.39853	4.45073	41.1711	12.9421	AT5G05770.1	6e-108	WOX7	WUSCHEL related homeobox 7
759	BnaC08g01860D	0.577973	0.621059	7.09845	6.31278	0.457162	0.599135	AT1G06560.1	0		NOL1/NOP2/sun family protein
760	BnaC02g06670D	0.630917	2.15112	1.44706	1.78427	2.09779	1.73989	AT5G16550.1	8e-153		unknown protein; Has 30201 Blast hits to 17322 proteins in 780 species: Archae - 12; Bacteria - 1396; Metazoa - 17338; Fungi - 3422; Plants - 5037; Viruses - 0; Other Eukaryotes - 2996 (source: NCBI BLink).
761	BnaA09g02880D	2.48618	0.971644	21.7322	6.87314	1.70782	0.710443	AT5G48230.2	0	EMB1276, ACAT2	acetoacetyl-CoA thiolase 2
762	BnaA03g36870D	0.386329	0.144885	4.40122	2.86582	0.956539	0	AT3G22930.1	0	CML11	calmodulin-like 11
763	BnaC02g17330D	0.317576	0.0678014	3.09394	2.54718	0.0337243	0.0528379	AT1G67780.1	0		Zinc-finger domain of monoamine-oxidase A repressor R1 protein
764	BnaA05g29350D	1.75103	2.52247	3.5807	3.17776	1.37153	0.693711	AT3G08970.1	0	ATERDJ3A, TMS1	DNAJ heat shock N-terminal domain-containing protein
765	BnaA06g12680D	0.0925493	0	2.40178	1.8537	0.0494686	0.0193047	AT1G18550.1	0		ATP binding microtubule motor family protein
766	BnaC04g50940D	2.05079	2.16271	22.8578	9.67493	1.65299	1.97195	AT2G46630.1	2e-80		unknown protein; LOCATED IN: chloroplast; EXPRESSED IN: 22 plant structures; EXPRESSED DURING: 13 growth stages; Has 110095 Blast hits to 59224 proteins in 2216 species: Archae - 177; Bacteria - 15429; Metazoa - 38345; Fungi - 18843; Plants - 13341; Viruses - 3084; Other Eukaryotes - 20876 (source: NCBI BLink).
767	BnaA10g07860D	0.90868	0.486698	9.22652	9.13371	0.362901	0.620719	AT5G51560.1	0		Leucine-rich repeat protein kinase family protein
768	BnaA07g35670D	1.48089	1.06592	1.31834	0.912628	0.811605	2.00363	AT1G80380.2	0		P-loop containing nucleoside triphosphate hydrolases superfamily protein
769	BnaC06g22430D	1.74757	2.79271	11.7414	10.6436	1.53313	1.69793	AT1G75388.1	1e-114	CPuORF5	conserved peptide upstream open reading frame 5
770	BnaC07g33660D	7.27616	5.64855	2.15229	1.61295	6.08712	6.31162	AT4G16430.1	2e-136		basic helix-loop-helix (bHLH) DNA-binding superfamily protein
771	BnaC08g34770D	2.51948	1.41674	8.9161	5.67448	1.59901	1.52557	AT2G22795.1	6e-59		unknown protein; BEST Arabidopsis thaliana protein match is: unknown protein (TAIR:AT4G37820.1); Has 799854 Blast hits to 188815 proteins in 4452 species: Archae - 4529; Bacteria - 144236; Metazoa - 287749; Fungi - 87083; Plants - 43826; Viruses - 3662; Other Eukaryotes - 228769 (source: NCBI BLink).
772	BnaA05g35600D	0.441427	0.0485727	2.57221	1.1819	0.0470692	0.267363	AT1G44110.1	0	CYCA1;1	Cyclin A1;1
773	BnaC04g40400D	15.6801	25.0673	2.51006	6.59338	8.46046	21.3956	AT2G29320.1	0		NAD(P)-binding Rossmann-fold superfamily protein
774	BnaA06g12310D	12.8539	6.49275	47.9223	28.1553	8.06239	10.9656	AT1G18080.1	2e-139	ATARCA, RACK1A_AT, RACK1A	Transducin/WD40 repeat-like superfamily protein
775	BnaA04g12520D	0	0	2.74534	0.942552	0.101267	0	AT2G21880.1	0	ATRAB7A, ATRABG2, RAB7A	RAB GTPase homolog 7A
776	BnaA04g13690D	0.197189	0.170546	3.33803	3.02546	0.167408	0.200535	AT2G23530.1	0		Zinc-finger domain of monoamine-oxidase A repressor R1
777	BnaC04g07710D	24.9389	32.0952	2.55322	3.5142	28.4052	32.3687	AT2G37678.1	3e-136	FHY1, PAT3, FRY1	far-red elongated hypocotyl 1
778	BnaA07g11080D	34.9748	19.7817	94.1062	14.9645	43.8919	17.701	AT1G21100.1	0		O-methyltransferase family protein
779	BnaC05g15810D	0.113426	0.206343	2.00624	1.18877	0.160582	0.095937	AT1G20480.1	0		AMP-dependent synthetase and ligase family protein
780	BnaA02g14210D	0	0.165129	0.096915	0.769152	0	0.208926	AT1G68980.1	0		Tetratricopeptide repeat (TPR)-like superfamily protein
781	BnaA03g09790D	10.3064	11.9444	1.55419	2.39931	13.1483	16.2389	AT5G58350.1	0	WNK4, ZIK2	with no lysine (K) kinase 4
782	BnaC09g40320D	4.33708	4.3255	17.0916	23.7957	3.97657	3.38629	AT5G17630.1	0		Nucleotide/sugar transporter family protein
783	BnaC03g73700D	0.852539	0.470876	7.64127	8.2589	0.439503	0.825563	AT3G13000.2	0		Protein of unknown function, DUF547
784	BnaA09g51640D	19.121	15.2502	134.821	119.505	11.3926	10.3556	AT5G28060.1	4e-143		Ribosomal protein S24e family protein
785	BnaC07g21510D	0	0	20.6092	10.1593	0	0.437535	AT2G02100.1	5e-80	LCR69, PDF2.2	low-molecular-weight cysteine-rich 69
786	BnaA04g04370D	12.837	16.8007	76.9705	61.0732	10.0936	24.898	AT3G54040.1	3e-166		PAR1 protein
787	BnaA10g09350D	0.0772075	0.207696	1.1712	3.50011	0.0819499	0.192187	AT5G55090.1	0	MAPKKK15	mitogen-activated protein kinase kinase kinase 15
788	BnaC04g19630D	318.018	36.1391	179.5	82.3945	49.3125	46.8252	AT1G62380.1	0	ACO2, ATACO2	ACC oxidase 2
789	BnaA02g07320D	1.0955	0.634438	7.59123	4.38753	0.490066	0.815721	AT5G59010.1	0		Protein kinase protein with tetratricopeptide repeat domain
790	BnaC09g11740D	33.6304	17.3257	146.075	111.444	48.9744	12.3628	AT1G63940.2	0	MDAR6	monodehydroascorbate reductase 6
791	BnaC04g47040D	0.0441241	0	2.81554	0.10484	0	0	AT2G40320.1	0	TBL33	TRICHOME BIREFRINGENCE-LIKE 33
792	BnaC01g02520D	38.2867	18.2314	317.77	287.212	18.2054	19.8925	AT2G18020.1	0	EMB2296	Ribosomal protein L2 family
793	BnaC04g08950D	0.353934	0.12603	2.30803	1.27058	0.151078	0.256888	AT2G36350.1	0		Protein kinase superfamily protein
794	BnaC07g49540D	0.894357	1.2109	18.8194	24.8215	0.438325	0.526005	AT5G26200.1	2e-149		Mitochondrial substrate carrier family protein
795	BnaC03g23950D	1.83239	0.6988	10.5727	8.34903	0.818926	0.729999	AT2G42910.1	0		Phosphoribosyltransferase family protein
796	BnaC08g10790D	0.134874	0	0.139853	0	0.149437	0.795068	AT4G16830.1	5e-172		Hyaluronan / mRNA binding family
797	BnaAnng23050D	28.3969	36.1916	3.07305	2.81696	37.2779	29.3957	AT4G30270.1	0	MERI5B, MERI-5, XTH24, SEN4	xyloglucan endotransglucosylase/hydrolase 24
798	BnaC05g42960D	4.65762	3.22828	10.0748	0.287948	8.96596	7.06433	AT3G10070.1	0	TAF12, TAFII58	TBP-associated factor 12
799	BnaA09g14360D	2.53287	3.94775	18.0817	11.399	3.63861	3.26288	AT1G59950.1	6e-168		NAD(P)-linked oxidoreductase superfamily protein
800	BnaC03g01750D	2.15591	1.71454	15.408	12.2656	1.13835	1.4691	AT5G04780.1	0		Pentatricopeptide repeat (PPR) superfamily protein
801	BnaA03g42360D	0.26425	0	4.05898	4.57558	0.571198	0	AT4G16141.1	3e-85		GATA type zinc finger transcription factor family protein
802	BnaC02g39840D	10.3605	12.4278	23.0227	18.4549	12.951	6.94513	AT5G27740.1	0	EMB161, EMB2775, EMB251, RFC3	ATPase family associated with various cellular activities (AAA)
803	BnaC03g31660D	1.16425	0.0773078	3.44887	4.13004	0.157354	0.0905644	AT4G00910.1	0		Aluminium activated malate transporter family protein
804	BnaC03g20610D	2.70858	1.93983	17.8396	15.6526	1.58576	1.87835	AT2G37230.1	0		Tetratricopeptide repeat (TPR)-like superfamily protein
805	BnaAnng27940D	0.193938	0.177717	3.46165	3.34633	0.327603	0.320716	AT3G48160.2	0	DEL1, E2L3, E2FE	DP-E2F-like 1
806	BnaC09g05060D	0	0.210877	1.75368	0.466938	0.203081	0.0544017	AT5G60890.1	0	ATMYB34, ATR1, MYB34	myb domain protein 34
807	BnaC01g19340D	2.98409	2.30294	15.1008	8.68409	2.58703	1.81358	AT4G27180.1	0	ATK2, KATB	kinesin 2
808	BnaA05g31400D	3.49061	2.20288	36.6676	14.8301	1.62882	3.30078	AT3G05920.1	1e-103		Heavy metal transport/detoxification superfamily protein
809	BnaC02g08800D	0.0527839	3.40815	1.11256	31.6967	0.175165	3.94862	AT5G19530.1	0	ACL5	S-adenosyl-L-methionine-dependent methyltransferases superfamily protein
810	BnaA09g50410D	0.430019	0.622657	2.00745	1.94158	0.416848	0.24402	AT1G05180.1	0	AXR1	NAD(P)-binding Rossmann-fold superfamily protein
811	BnaC09g25210D	19.5108	17.5835	84.9066	84.5914	15.6914	14.9104	AT4G08390.1	0	SAPX	stromal ascorbate peroxidase
812	BnaAnng29320D	0.0960886	0.298519	1.06644	0.95804	0.339536	0.262714	AT1G60130.1	7e-122		Mannose-binding lectin superfamily protein
813	BnaA06g18250D	5.23506	4.33985	31.7568	16.011	4.49117	5.31765	AT2G37470.1	4e-89		Histone superfamily protein
814	BnaC01g39690D	3.42847	3.70152	28.2774	36.7743	2.00205	2.85944	AT3G07770.1	0	Hsp89.1, AtHsp90.6, AtHsp90-6	HEAT SHOCK PROTEIN 89.1
815	BnaA02g00470D	44.7439	31.603	121.997	156.278	15.0409	23.4779	AT5G10360.1	0	EMB3010, RPS6B	Ribosomal protein S6e
816	BnaC04g33210D	143.274	108.956	21.9109	38.672	97.814	111.756	AT5G41080.1	0		PLC-like phosphodiesterases superfamily protein
817	BnaA09g17930D	3.59388	2.89389	28.3487	16.4491	3.10197	2.65192	AT5G46290.3	0	KASI	3-ketoacyl-acyl carrier protein synthase I
818	BnaA08g29090D	72.4309	63.5	272.613	267.601	59.4847	53.0877	AT1G07770.1	3e-139	RPS15A	ribosomal protein S15A
819	BnaCnng25850D	0.781068	0.324825	26.5257	12.7493	0.269345	0.233225	AT1G45130.1	0	BGAL5	beta-galactosidase 5
820	BnaA07g35650D	3.8843	1.19022	5.22861	2.02383	3.82101	1.77242	AT1G80410.2	0	EMB2753	tetratricopeptide repeat (TPR)-containing protein
821	BnaA06g24410D	0.130134	0.706153	6.20338	2.09543	0.0923601	0.218776	AT5G65530.1	0		Protein kinase superfamily protein
822	BnaA05g03290D	99.424	97.7027	13.6059	25.9845	100.083	131.797	AT2G43400.1	0	ETFQO	electron-transfer flavoprotein:ubiquinone oxidoreductase
823	BnaA04g08650D	0	0	2.60933	1.74444	0	0.0697729	AT5G38450.1	0	CYP735A1	cytochrome P450, family 735, subfamily A, polypeptide 1
824	BnaA10g11050D	1.46546	0.298455	0.0412088	0.0473959	1.42918	0.634041	AT5G57030.1	0	LUT2	Lycopene beta/epsilon cyclase protein
825	BnaA09g36710D	2.58533	4.14978	0.725775	0.846707	3.3854	1.40726	AT3G57390.1	0	AGL18	AGAMOUS-like 18
826	BnaC02g22010D	2.27256	9.21435	1.87527	10.003	2.83066	18.4916	AT1G73220.1	0	AtOCT1, 1-Oct	organic cation/carnitine transporter1
827	BnaA07g38220D	29.9716	18.4632	21.9264	13.674	49.1117	21.6873	AT3G61540.1	0		alpha/beta-Hydrolases superfamily protein
828	BnaC04g51840D	7.14617	3.65094	63.9447	88.7863	3.23837	4.496	AT2G47560.1	2e-109		RING/U-box superfamily protein
829	BnaC08g21610D	0.0633203	0.070338	1.74414	1.08443	0	0.0537131	AT3G50220.1	0		Protein of unknown function (DUF579)
830	BnaC08g33910D	172.914	178.097	58.1324	109.165	147.302	164.773	AT2G24550.1	4e-121		unknown protein; BEST Arabidopsis thaliana protein match is: unknown protein (TAIR:AT4G31510.1); Has 219 Blast hits to 219 proteins in 33 species: Archae - 0; Bacteria - 0; Metazoa - 16; Fungi - 2; Plants - 184; Viruses - 0; Other Eukaryotes - 17 (source: NCBI BLink).
831	BnaA04g26300D	1.01048	1.47046	1.60117	2.22878	0.741042	1.34103	AT2G45590.1	2e-167		Protein kinase superfamily protein
832	BnaA07g36520D	51.9796	70.7923	3.89455	5.09495	70.2554	72.708	AT1G28650.1	0		GDSL-like Lipase/Acylhydrolase superfamily protein
833	BnaC05g43880D	2.64311	2.85584	15.9094	7.15681	5.15491	4.7988	AT3G08680.1	0		Leucine-rich repeat protein kinase family protein
834	BnaA06g22550D	0.0649791	0.214419	0.686222	1.65204	0.207328	0.167265	AT5G63140.1	0	ATPAP29, PAP29	purple acid phosphatase 29
835	BnaA07g05540D	0.418702	0.597669	1.64359	0.838157	0.119003	0.1875	AT3G24560.2	0	RSY3	Adenine nucleotide alpha hydrolases-like superfamily protein
836	BnaC09g36140D	2.90227	5.65905	72.24	62.3018	2.63395	8.10973	AT5G22920.1	0		CHY-type/CTCHY-type/RING-type Zinc finger protein
837	BnaC02g03770D	3.45786	4.90198	19.2716	22.3723	2.69412	3.52759	AT5G11340.1	1e-170		Acyl-CoA N-acyltransferases (NAT) superfamily protein
838	BnaC01g05110D	0	0.207	2.16408	2.99304	0	0.159294	AT4G33130.1	0		unknown protein; FUNCTIONS IN: molecular_function unknown; INVOLVED IN: biological_process unknown; LOCATED IN: chloroplast; EXPRESSED IN: 9 plant structures; EXPRESSED DURING: 6 growth stages; BEST Arabidopsis thaliana protein match is: Protein of unknown function, DUF547 (TAIR:AT1G16750.1); Has 192 Blast hits to 192 proteins in 18 species: Archae - 0; Bacteria - 0; Metazoa - 1; Fungi - 0; Plant…
839	BnaC04g55380D	0.0470699	0	0.765804	0	0	0	AT3G60840.1	0	MAP65-4	microtubule-associated protein 65-4
840	BnaA09g25940D	0.669003	0.394971	10.8557	5.89039	0.326367	0.214765	AT1G30580.1	0		GTP binding
841	BnaAnng10830D	1.24345	1.27707	2.80992	0.514971	1.5528	0.721417	AT4G08960.1	6e-158		phosphotyrosyl phosphatase activator (PTPA) family protein
842	BnaC09g41020D	32.0665	16.7508	0.279236	0.525643	45.1763	6.54369	AT1G76690.1	0	OPR2, ATOPR2	12-oxophytodienoate reductase 2
843	BnaA01g06900D	0	0.0984922	0.47769	1.05442	0.048154	0.113181	AT4G30090.1	0
844	BnaA10g29500D	0.16812	0.207916	0.673674	2.09576	0.0935679	0.139601	AT5G58690.1	0	ATPLC5, PLC5	phosphatidylinositol-speciwc phospholipase C5
845	BnaA03g15890D	0.611526	0.898432	3.07201	0.875164	0.757964	0.43315	AT2G34560.2	0		P-loop containing nucleoside triphosphate hydrolases superfamily protein
846	BnaA05g31170D	56.0032	7.29861	91.2534	11.0672	87.7367	3.94455	AT3G06110.2	1e-159	MKP2, DSPTP1B	MAPK phosphatase 2
847	BnaC02g40780D	1.49085	3.75467	5.23768	1.60123	2.81924	0.485529	AT5G25240.1	2e-66		unknown protein; FUNCTIONS IN: molecular_function unknown; INVOLVED IN: biological_process unknown; LOCATED IN: cellular_component unknown; EXPRESSED IN: 23 plant structures; EXPRESSED DURING: 13 growth stages; Has 1807 Blast hits to 1807 proteins in 277 species: Archae - 0; Bacteria - 0; Metazoa - 736; Fungi - 347; Plants - 385; Viruses - 0; Other Eukaryotes - 339 (source: NCBI BLink).
848	BnaA01g01780D	419.377	369.667	32.683	118.652	286.627	639.772	AT4G35770.1	1e-150	SEN1, ATSEN1, DIN1	Rhodanese/Cell cycle control phosphatase superfamily protein
849	BnaA06g32850D	35.8961	49.171	1.57151	3.40095	57.4988	52.6269	AT3G26510.5	2e-43		Octicosapeptide/Phox/Bem1p family protein
850	BnaA02g04350D	153.716	164.629	18.9461	19.7542	149.459	104.992	AT5G19600.1	0	SULTR3;5	sulfate transporter 3;5
851	BnaCnng05530D	0.710085	0.557431	7.86594	9.90096	0.320977	1.03458	AT3G01790.1	0		Ribosomal protein L13 family protein
852	BnaC07g50180D	0.192095	0	3.14948	0.609596	0.0410464	0	AT4G18780.1	0	CESA8, IRX1, ATCESA8, LEW2	cellulose synthase family protein
853	BnaC03g64610D	5.98011	5.26391	27.3903	23.9818	3.26476	6.08831	AT4G21830.1	4e-79	ATMSRB7, MSRB7	methionine sulfoxide reductase B7
854	BnaC07g19000D	8.29551	6.1088	33.7364	25.9728	4.39734	5.87629	AT5G46290.3	0	KASI	3-ketoacyl-acyl carrier protein synthase I
855	BnaA02g11710D	0.998751	0.968372	6.81977	4.75973	0.821692	0.724834	AT5G50420.1	0		O-fucosyltransferase family protein
856	BnaAnng30800D	0.462987	0.0630183	1.94661	1.89702	0	0	AT3G11520.1	0	CYCB1;3, CYC2	CYCLIN B1;3
857	BnaA01g01270D	4.59492	0.568414	0.326164	0.318479	0.276056	0.131632	AT4G36440.1	0		unknown protein; FUNCTIONS IN: molecular_function unknown; INVOLVED IN: biological_process unknown; LOCATED IN: endomembrane system; EXPRESSED IN: 24 plant structures; EXPRESSED DURING: 15 growth stages; Has 41 Blast hits to 41 proteins in 14 species: Archae - 0; Bacteria - 0; Metazoa - 0; Fungi - 0; Plants - 41; Viruses - 0; Other Eukaryotes - 0 (source: NCBI BLink).
858	BnaA01g01680D	3.73782	2.21075	30.5298	8.14833	6.0309	2.74536	AT4G35850.1	0		Pentatricopeptide repeat (PPR) superfamily protein
859	BnaA02g08480D	4.08387	15.8114	2.36486	15.6288	2.6031	25.4178	AT5G56870.1	0	BGAL4	beta-galactosidase 4
860	BnaA01g03260D	3022.06	1080.44	2338.14	1916.52	1651.48	1699.4	AT4G33720.1	9e-146		CAP (Cysteine-rich secretory proteins, Antigen 5, and Pathogenesis-related 1 protein) superfamily protein
861	BnaA09g37910D	0.0816109	0.0879622	2.088	0.654395	0.0290317	0.0926812	AT3G59570.1	0		Ypt/Rab-GAP domain of gyp1p superfamily protein
862	BnaA03g29800D	7.23156	12.2918	5.01201	8.9706	2.72178	10.6125	AT4G33690.1	1e-76		unknown protein; FUNCTIONS IN: molecular_function unknown; INVOLVED IN: biological_process unknown; LOCATED IN: chloroplast; EXPRESSED IN: pollen tube; Has 543 Blast hits to 512 proteins in 106 species: Archae - 0; Bacteria - 0; Metazoa - 281; Fungi - 54; Plants - 72; Viruses - 0; Other Eukaryotes - 136 (source: NCBI BLink).
863	BnaA09g28910D	9.01616	10.2514	0.759011	0.941296	8.15952	15.0389	AT1G26440.3	0	ATUPS5, UPS5	ureide permease 5
864	BnaA07g06590D	0.613594	0.845874	1.83695	5.01052	0.436526	0.757905	AT3G23370.1	0		RNA-binding (RRM/RBD/RNP motifs) family protein
865	BnaA04g03370D	3.58631	0.490767	5.56577	0.6355	2.55935	1.85966	AT2G39900.1	1e-151	WLIM2a	GATA type zinc finger transcription factor family protein
866	BnaA01g23010D	5.04021	8.56442	8.32099	13.358	2.4705	8.94242	AT3G24350.2	0	SYP32	syntaxin of plants 32
867	BnaA07g28360D	19.9798	40.0466	6.45796	5.43941	19.8714	41.7424	AT1G69840.1	0		SPFH/Band 7/PHB domain-containing membrane-associated protein family
868	BnaA03g26370D	0.241701	0.0516262	6.70106	0.97978	0.415635	0.0407321	AT4G02060.1	0	PRL, MCM7	Minichromosome maintenance (MCM2/3/5) family protein
869	BnaAnng17300D	12.5226	6.92901	14.9792	7.19105	4.42032	8.06413	AT5G58860.1	0	CYP86A1, CYP86	cytochrome P450, family 86, subfamily A, polypeptide 1
870	BnaC05g43650D	4.21843	6.23331	6.75517	3.38037	10.8571	6.31331	AT3G08910.1	0		DNAJ heat shock family protein
871	BnaA07g20290D	4.14835	3.66867	7.61598	5.38625	3.20052	3.72157	AT1G79550.1	0	PGK	phosphoglycerate kinase
872	BnaC03g02240D	58.4146	35.7342	47.6669	54.7927	26.2942	42.0543	AT5G05730.2	0	ASA1	anthranilate synthase alpha subunit 1
873	BnaA08g25410D	20.5593	16.0206	1.71487	1.66319	25.3204	28.1821	AT1G11190.1	0	BFN1, ENDO1	bifunctional nuclease i
874	BnaC05g32080D	5.8569	1.7135	10.6019	2.73162	13.2246	3.02115	AT1G23970.2	9e-79		Protein of unknown function (DUF626)
875	BnaA07g28780D	0.115076	0.208384	1.36327	0.507728	0.326057	0.0653677	AT1G70650.1	0		Ran BP2/NZF zinc finger-like superfamily protein
876	BnaC01g20850D	0.928978	3.11739	1.30959	5.19822	0.655534	2.44675	AT4G28320.1	0	MAN5, AtMAN5	Glycosyl hydrolase superfamily protein
877	BnaC05g03860D	0.133092	0	2.9905	0.164434	0	0	AT1G05710.2	2e-77		basic helix-loop-helix (bHLH) DNA-binding superfamily protein
878	BnaA10g10130D	4.96732	3.61352	8.58329	7.12026	3.28147	2.8942	AT5G56040.2	0		Leucine-rich receptor-like protein kinase family protein
879	BnaC03g60650D	27.532	19.866	3.64448	6.21159	26.7092	24.0478	AT4G39780.1	0		Integrase-type DNA-binding superfamily protein
880	BnaA05g09730D	5.33261	5.61092	1.69038	1.63352	8.86844	10.4136	AT2G34000.1	1e-136		RING/U-box superfamily protein
881	BnaC09g12090D	1.3837	0.297835	3.17349	2.13959	0.723519	0.306678	AT1G64600.1	0		methyltransferases;copper ion binding
882	BnaC04g24560D	0.338877	0.0536564	2.27438	1.88656	0.0269905	0.0637824	AT3G57060.2	0		binding
883	BnaA01g02650D	8.34072	13.7839	9.93367	10.9894	8.54499	11.9809	AT4G34480.1	0		O-Glycosyl hydrolases family 17 protein
884	BnaA05g26220D	0	1.06037	1.13298	3.19911	0	0.206357	AT3G13000.2	0		Protein of unknown function, DUF547
885	BnaA04g22050D	5.48054	2.38685	2.45451	0.523528	5.95749	4.79008	AT2G38480.1	6e-148		Uncharacterised protein family (UPF0497)
886	BnaA06g00830D	7.29142	7.55568	0.997406	0.490051	10.6641	6.94599	AT1G53600.1	0		Tetratricopeptide repeat (TPR)-like superfamily protein
887	BnaA09g19470D	2.41773	3.22006	0.369772	0.284048	2.78158	2.98171	AT2G04038.1	6e-128	AtbZIP48, bZIP48	basic leucine-zipper 48
888	BnaA04g20150D	1.11029	0.351178	4.14092	0.384036	1.34432	0.338993	AT2G34420.1	0	LHB1B2, LHCB1.5	photosystem II light harvesting complex gene B1B2
889	BnaA05g14780D	1.81203	0.60363	4.8646	0.58442	0.548038	0.502198	AT1G48670.1	0		auxin-responsive GH3 family protein
890	BnaC06g33670D	0.895314	0	0	0	0.119139	1.15636	AT3G12060.1	2e-107	TBL1	Plant protein of unknown function (DUF828)
891	BnaA07g27390D	0.463495	0.363707	5.99871	8.90838	0.25968	0.244958	AT1G68740.1	0	PHO1;H1	EXS (ERD1/XPR1/SYG1) family protein
892	BnaA09g14480D	0.668345	0	6.5684	15.4089	0.707105	1.01827	AT1G59730.1	9e-145	ATH7, TH7	thioredoxin H-type 7
893	BnaA03g36860D	15.9152	15.7985	39.9195	60.1075	14.196	27.8634	AT3G22890.1	0	APS1	ATP sulfurylase 1
894	BnaA10g15790D	3.38461	3.21124	25.253	22.4474	2.82303	3.12315	AT5G19320.1	0	RANGAP2	RAN GTPase activating protein 2
895	BnaC09g53790D	0.437347	0.328664	7.38876	7.57884	0.369316	0.55083	AT5G59010.1	0		Protein kinase protein with tetratricopeptide repeat domain
896	BnaCnng31280D	0.146747	0.125387	0.918569	0.969208	0.0630995	0.225805	AT3G11460.1	0		Pentatricopeptide repeat (PPR) superfamily protein
897	BnaA07g32120D	4.08116	3.10409	26.0312	16.8726	3.43014	3.5655	AT1G75820.1	0	CLV1, FAS3, FLO5, ATCLV1	Leucine-rich receptor-like protein kinase family protein
898	BnaA06g36970D	0.0984471	0.215341	4.68169	2.30206	0.732226	0.413436	AT5G42960.1	1e-160		unknown protein; FUNCTIONS IN: molecular_function unknown; INVOLVED IN: biological_process unknown; LOCATED IN: mitochondrion, chloroplast, plastid, chloroplast envelope; EXPRESSED IN: 24 plant structures; EXPRESSED DURING: 13 growth stages; BEST Arabidopsis thaliana protein match is: unknown protein (TAIR:AT1G45170.1); Has 30201 Blast hits to 17322 proteins in 780 species: Archae - 12; Bacteria …
899	BnaA01g26040D	0.980428	0.277429	2.45105	0.872614	0.422428	1.08263	AT3G19570.2	0	SCO3, QWRF1	Family of unknown function (DUF566)
900	BnaA07g17960D	0.188408	0.0504366	1.08343	0.420816	0.100973	0.218779	AT3G58640.1	0		Mitogen activated protein kinase kinase kinase-related
901	BnaC09g47400D	1.30863	0.749188	7.12064	7.85281	0.891154	0.945642	AT5G08580.1	0		Calcium-binding EF hand family protein
902	BnaC02g24380D	5.47781	5.0095	5.36205	7.26548	3.72067	3.90277	AT1G75500.1	0	WAT1	Walls Are Thin 1
903	BnaA07g29010D	0	0	3.13381	3.59809	0	0.279673	AT1G70985.1	5e-63		hydroxyproline-rich glycoprotein family protein
904	BnaC09g42040D	0.582851	0.550013	8.92457	9.10678	0.371929	0.564382	AT5G15810.1	0		N2,N2-dimethylguanosine tRNA methyltransferase
905	BnaAnng05260D	10.8293	7.87462	75.249	85.9097	5.75455	7.63097	AT5G44730.2	0		Haloacid dehalogenase-like hydrolase (HAD) superfamily protein
906	BnaA01g00300D	0.345907	0.0937399	3.6087	3.16405	0.0459575	0.47404	AT4G37740.1	0	AtGRF2, GRF2	growth-regulating factor 2
907	BnaC04g10750D	49.9316	41.2134	198.174	193.715	33.372	40.9263	AT2G34480.1	2e-167		Ribosomal protein L18ae/LX family protein
908	BnaA03g28390D	0.0917675	0.0243332	1.45417	1.70743	0.0244627	0.0772172	AT3G03770.1	0		Leucine-rich repeat protein kinase family protein
909	BnaA07g34790D	8.67056	6.07416	10.1958	10.912	10.5136	5.84757	AT1G79280.2	0	NUA	nuclear pore anchor
910	BnaA07g25990D	0.212343	0	3.91481	2.34362	0	0.0919435	AT1G66740.1	0	AtSP7, SP7, SGA2, ASF1A	ASF1 like histone chaperone
911	BnaC08g41780D	2.82633	1.31562	11.3062	6.28664	2.61818	1.21975	AT1G11870.2	0	ATSRS, SRS	Seryl-tRNA synthetase
912	BnaA05g30040D	50.951	42.1321	29.9016	29.1774	24.0637	44.9508	AT3G07570.1	0		Cytochrome b561/ferric reductase transmembrane with DOMON related domain
913	BnaA06g29060D	37.8571	25.6686	187.631	182.279	24.9786	32.6455	AT3G04920.1	2e-147		Ribosomal protein S24e family protein
914	BnaCnng18680D	1.48255	1.50489	5.49566	1.59164	1.73761	1.35687	AT4G20140.1	0	GSO1	Leucine-rich repeat transmembrane protein kinase
915	BnaC04g22340D	19.6386	11.5229	9.27644	7.97585	17.788	10.8889	AT3G60190.1	0	ADL4, ADLP2, EDR3, DRP1E, ADL1E, DL1E	DYNAMIN-like 1E
916	BnaCnng57900D	13.7907	32.721	1.2885	7.96831	22.2468	46.6924	AT3G17820.1	0	ATGSKB6, GLN1.3, GLN1;3	glutamine synthetase 1.3
917	BnaC04g08090D	8.13516	5.62155	70.3962	70.5919	7.0638	20.4892	AT2G37170.1	0	PIP2B, PIP2;2	plasma membrane intrinsic protein 2
918	BnaC09g51310D	3.99507	2.02586	5.9085	2.35279	4.42421	1.70046	AT1G63270.1	3e-107	ATNAP10, NAP10	non-intrinsic ABC protein 10
919	BnaA02g33910D	152.612	164.309	17.699	25.1639	153.901	156.935	AT5G63790.1	0	ANAC102, NAC102	NAC domain containing protein 102
920	BnaC05g46700D	1.4088	2.75369	1.58538	5.45028	1.02731	1.70056	AT3G42950.1	0		Pectin lyase-like superfamily protein
921	BnaC02g06490D	3.82285	5.22696	3.18936	3.20641	7.64722	4.25739	AT5G16270.1	0	ATRAD21.3, SYN4	sister chromatid cohesion 1 protein 4
922	BnaAnng23330D	0.953569	1.384	0.189693	0.29156	2.15108	5.89184	AT3G05290.1	0	PNC1	peroxisomal adenine nucleotide carrier 1
923	BnaC05g38850D	0.179637	0.0660063	5.29573	4.37463	0	0.252645	AT3G14740.2	0		RING/FYVE/PHD zinc finger superfamily protein
924	BnaA07g38240D	0.956868	0.366443	2.64095	2.74659	0.629352	0.760961	AT3G61520.1	0		Pentatricopeptide repeat (PPR) superfamily protein
925	BnaCnng05080D	36.47	25.7229	5.52515	15.4616	17.0739	21.9223	AT4G17500.1	5e-150	ATERF-1, ERF-1	ethylene responsive element binding factor 1
926	BnaC04g49960D	1.25511	1.26645	3.5308	5.01607	0.372645	0.725998	AT3G03060.1	0		P-loop containing nucleoside triphosphate hydrolases superfamily protein
927	BnaA01g03790D	63.8654	33.4775	56.0248	20.1988	75.5846	44.9858	AT4G33090.1	0	APM1, ATAPM1	aminopeptidase M1
928	BnaA10g11760D	14.2221	15.7721	1.58679	3.28748	15.687	17.988	AT5G57900.1	0	SKIP1	SKP1 interacting partner 1
929	BnaA01g14860D	31.0046	26.7492	157.216	143.947	23.3321	20.3898	AT4G25630.1	0	FIB2, ATFIB2	fibrillarin 2
930	BnaC07g47100D	1.1896	0.963945	0.142842	0.582442	1.01383	0.555269	AT4G39530.1	0		Tetratricopeptide repeat (TPR)-like superfamily protein
931	BnaC06g12960D	1.79726	1.71276	7.27341	8.36757	1.21916	1.27574	AT5G40480.1	0	EMB3012	embryo defective 3012
932	BnaA08g30490D	1.13872	0.994083	6.4264	5.5371	0.779324	1.03575	AT5G44560.1	0	VPS2.2	SNF7 family protein
933	BnaAnng10300D	0.247413	0.179168	2.68025	0.686734	0.235058	0.140312	AT4G14940.1	0	ATAO1, AO1	amine oxidase 1
934	BnaA01g19200D	0.297872	0.288952	1.11367	0.928744	0.190852	0.253246	AT4G13880.1	0	AtRLP48, RLP48	receptor like protein 48
935	BnaA02g27970D	19.4797	11.2847	2.25933	2.63199	28.9426	11.8266	AT5G54730.1	0	ATATG18F, ATG18F, G18F	homolog of yeast autophagy 18 (ATG18) F
936	BnaA07g24020D	19.8739	16.8999	0.999228	1.60118	32.6384	9.85323	AT1G69930.1	0	ATGSTU11, GSTU11	glutathione S-transferase TAU 11
937	BnaC09g01700D	12.4778	9.55495	48.8112	53.9523	9.29215	10.841	AT3G28480.2	0		Oxoglutarate/iron-dependent oxygenase
938	BnaA07g11810D	0.019561	0	1.08041	0.615324	0	0	AT2G19210.1	0		Leucine-rich repeat transmembrane protein kinase protein
939	BnaC04g45880D	0.394464	0.0326961	1.15374	0.836414	0.064847	0.0770053	AT2G38720.1	0	MAP65-5	microtubule-associated protein 65-5
940	BnaC01g36040D	72.0303	49.102	2.08296	12.263	63.786	37.3283	AT3G15500.1	0	ATNAC3, ANAC055, NAC055, NAC3	NAC domain containing protein 3
941	BnaC07g25370D	0.385734	0.342065	2.70303	3.21579	0.310876	0.323241	AT3G55160.1	0		unknown protein; EXPRESSED IN: 11 plant structures; EXPRESSED DURING: 4 anthesis, F mature embryo stage, petal differentiation and expansion stage, E expanded cotyledon stage, D bilateral stage; CONTAINS InterPro DOMAIN/s: Protein of unknown function DUF2428, death-receptor-like (InterPro:IPR019442); Has 357 Blast hits to 330 proteins in 163 species: Archae - 0; Bacteria - 0; Metazoa - 144; Fungi…
942	BnaC03g02620D	29.192	52.3334	15.009	19.3082	50.1794	53.9772	AT5G06570.1	0		alpha/beta-Hydrolases superfamily protein
943	BnaC01g10370D	7.94657	9.48924	1.11256	1.24825	10.0999	8.76461	AT4G17840.1	0		FUNCTIONS IN: molecular_function unknown; INVOLVED IN: biological_process unknown; LOCATED IN: chloroplast, membrane; EXPRESSED IN: 23 plant structures; EXPRESSED DURING: 13 growth stages; CONTAINS InterPro DOMAIN/s: Abortive infection protein (InterPro:IPR003675); BEST Arabidopsis thaliana protein match is: unknown protein (TAIR:AT2G35260.1); Has 30201 Blast hits to 17322 proteins in 780 species…
944	BnaC03g06490D	3.44575	3.29394	15.5116	15.4568	4.09388	3.0599	AT5G14430.1	0		S-adenosyl-L-methionine-dependent methyltransferases superfamily protein
945	BnaA01g27000D	0.211197	0.153394	1.67465	2.9572	0.0747605	0.206293	AT3G18080.1	0	BGLU44	B-S glucosidase 44
946	BnaCnng73330D	7.03262	13.3692	0.960138	1.5501	6.53378	10.6034	AT3G61890.1	0	ATHB-12, ATHB12, HB-12	homeobox 12
947	BnaA07g23410D	5.01546	1.94411	12.1468	6.28946	10.0443	2.13233	AT1G71800.1	0	CSTF64	cleavage stimulating factor 64
948	BnaC02g40870D	12.7007	18.724	2.09028	1.55492	17.9092	6.13909	AT5G25120.1	0	CYP71B11	ytochrome p450, family 71, subfamily B, polypeptide 11
949	BnaAnng09500D	4.45956	3.288	0.969156	0.250902	3.34794	2.81157	AT3G11740.1	2e-173		Protein of unknown function (DUF567)
950	BnaC09g42630D	0.379109	0.416358	9.40371	4.87255	0.477958	0.190271	AT5G14920.1	2e-84		Gibberellin-regulated family protein
951	BnaA03g30330D	1.29596	0.884394	15.6507	18.0349	0.645591	1.13162	AT3G08040.1	0	FRD3, MAN1, ATFRD3	MATE efflux family protein
952	BnaA10g09550D	1.28695	0.672466	0.851155	0.756084	1.71074	2.68108	AT5G55500.1	0	ATXYLT, XYLT	beta-1,2-xylosyltransferase
953	BnaC04g52730D	0.757773	1.03854	3.30855	4.26795	0.266892	0.43779	AT2G42430.1	0	LBD16, ASL18	lateral organ boundaries-domain 16
954	BnaA10g20680D	0.748847	2.8885	19.432	14.5159	4.04721	2.407	AT5G11920.1	0	AtcwINV6, cwINV6	6-&1-fructan exohydrolase
955	BnaC01g02430D	1.67516	0.831704	14.9746	12.5717	0.459547	1.45749	AT4G36180.1	0		Leucine-rich receptor-like protein kinase family protein
956	BnaC09g06150D	1.98377	2.57689	12.0182	10.8416	2.2768	1.33017	AT5G63890.2	0	ATHDH, HISN8, HDH	histidinol dehydrogenase
957	BnaC02g41550D	0.0960724	0	2.22018	0.771151	0.0509699	0.120248	AT5G23870.3	0		Pectinacetylesterase family protein
958	BnaC05g05500D	18.4254	17.342	88.1897	48.7204	13.5019	16.0594	AT1G07820.1	3e-114		Histone superfamily protein
959	BnaA07g29050D	1.0764	0.820233	8.5739	3.25502	1.37193	0.450327	AT1G71015.1	1e-160		unknown protein; BEST Arabidopsis thaliana protein match is: unknown protein (TAIR:AT2G01340.1); Has 85 Blast hits to 85 proteins in 12 species: Archae - 0; Bacteria - 0; Metazoa - 0; Fungi - 0; Plants - 85; Viruses - 0; Other Eukaryotes - 0 (source: NCBI BLink).
960	BnaC04g38520D	0.0840996	0.120053	1.69871	1.61425	0.0901618	0.360065	AT2G26910.1	0	PDR4, ATPDR4	pleiotropic drug resistance 4
961	BnaC02g07190D	0	8.88948	0	7.59463	0	7.4944	AT5G17280.1	5e-43		CONTAINS InterPro DOMAIN/s: Oxidoreductase-like, N-terminal (InterPro:IPR019180); Has 1807 Blast hits to 1807 proteins in 277 species: Archae - 0; Bacteria - 0; Metazoa - 736; Fungi - 347; Plants - 385; Viruses - 0; Other Eukaryotes - 339 (source: NCBI BLink).
962	BnaA03g20380D	0.330723	1.53007	0.933422	1.57825	0.280453	0.502291	AT2G43680.1	0	IQD14	IQ-domain 14
963	BnaA08g09860D	2.96835	0.627074	2.95159	2.14604	2.13056	0.308048	AT4G21070.1	0	ATBRCA1, BRCA1	breast cancer susceptibility1
964	BnaA07g11740D	3.92535	2.87726	0.571324	0.872623	2.25923	3.82568	AT2G19410.1	0		U-box domain-containing protein kinase family protein
965	BnaC07g26730D	22.167	11.8102	138.541	81.5893	14.3633	13.4387	AT5G48760.1	0		Ribosomal protein L13 family protein
966	BnaC04g02760D	2.25339	1.00015	7.57148	3.38649	1.39409	0.501033	AT2G43150.1	2e-169		Proline-rich extensin-like family protein
967	BnaC07g30520D	2.09316	2.241	11.318	13.3472	3.02248	2.38767	AT5G23880.1	0	EMB1265, CPSF100, ESP5, ATCPSF100	cleavage and polyadenylation specificity factor 100
968	BnaC04g05190D	7.0555	1.33738	39.7354	25.0606	6.1362	2.95413	AT2G44790.1	1e-80	UCC2	uclacyanin 2
969	BnaC03g74630D	137.819	176.917	25.8507	37.323	152.182	183.322	AT5G65380.1	0		MATE efflux family protein
970	BnaC05g50360D	0.113339	0.240335	2.60509	1.38003	0.12019	0.185673	AT1G22500.1	0		RING/U-box superfamily protein
971	BnaA02g15390D	0.278215	0	1.95378	3.56145	0	0.159779	AT1G71692.1	0	AGL12, XAL1	AGAMOUS-like 12
972	BnaA09g27070D	1.91215	0.594216	17.0064	14.2884	1.56782	0.820434	AT1G29050.1	0	TBL38	TRICHOME BIREFRINGENCE-LIKE 38
973	BnaA07g29610D	0.87764	2.11487	7.85288	7.1346	2.09063	1.71799	AT1G71830.1	0	SERK1, ATSERK1	somatic embryogenesis receptor-like kinase 1
974	BnaC05g34570D	1.01457	0.606306	10.9204	12.8341	0.633095	0.710913	AT3G18600.1	0		P-loop containing nucleoside triphosphate hydrolases superfamily protein
975	BnaA05g07590D	41.5988	32.8389	3.37342	6.58889	33.2877	22.4996	AT2G36800.1	0	DOGT1, UGT73C5	don-glucosyltransferase 1
976	BnaA07g32010D	1.65073	0.9042	0.244262	0.405927	1.92701	0.77652	AT1G75260.1	5e-118		oxidoreductases, acting on NADH or NADPH
977	BnaA05g02750D	0.25971	0.0806578	1.05314	1.30192	0	0.0939103	AT2G42320.1	0		nucleolar protein gar2-related
978	BnaC05g29370D	1.84147	1.19609	8.08041	9.16167	1.74791	0.997323	AT3G23000.1	0	CIPK7, SnRK3.10, PKS7, ATSRPK1, ATSR2	CBL-interacting protein kinase 7
979	BnaA08g02390D	2.30817	2.58749	26.3374	21.7018	2.69536	3.22478	AT1G49600.1	0	ATRBP47A, RBP47A	RNA-binding protein 47A
980	BnaCnng08320D	14.9815	1.23822	550.991	552.034	5.0207	6.26808	AT4G11320.1	0		Papain family cysteine protease
981	BnaA07g31480D	23.9333	17.4123	3.0467	5.25941	16.2724	17.6532	AT1G74360.1	0		Leucine-rich repeat protein kinase family protein
982	BnaA09g13660D	14.1335	36.1737	32.3808	27.2405	32.0044	28.9479	AT1G61660.1	0		basic helix-loop-helix (bHLH) DNA-binding superfamily protein
983	BnaC07g36070D	110.416	160.073	20.4165	33.2218	130.123	142.715	AT4G19880.2	0		Glutathione S-transferase family protein
984	BnaA02g05060D	4.10781	6.00712	53.2328	47.8425	2.93705	4.31659	AT5G20720.1	0	CPN20, CPN10, CHCPN10, ATCPN21, CPN21	chaperonin 20
985	BnaC03g63830D	1.30908	0.203978	6.55175	3.3652	0.871168	0.764036	AT5G44560.1	0	VPS2.2	SNF7 family protein
986	BnaC08g22690D	0.515137	0.487438	3.63218	4.2684	0.274281	0.601058	AT3G51290.1	0		Protein of unknown function (DUF630) ;Protein of unknown function (DUF632)
987	BnaA04g10840D	16.1737	18.0126	3.70361	3.61041	16.2136	13.9118	AT5G41100.1	0		FUNCTIONS IN: molecular_function unknown; INVOLVED IN: biological_process unknown; LOCATED IN: plasma membrane; EXPRESSED IN: 23 plant structures; EXPRESSED DURING: 13 growth stages; BEST Arabidopsis thaliana protein match is: hydroxyproline-rich glycoprotein family protein (TAIR:AT3G26910.2); Has 1503 Blast hits to 1197 proteins in 220 species: Archae - 4; Bacteria - 108; Metazoa - 481; Fungi - …
988	BnaA09g33130D	0	0.202198	2.47334	0.611089	0.0667816	0	AT3G52720.1	0	CAH1, ATACA1, ACA1	alpha carbonic anhydrase 1
989	BnaC08g37410D	5.52674	5.71509	31.758	25.0693	3.80403	4.0647	AT1G18080.1	4e-141	ATARCA, RACK1A_AT, RACK1A	Transducin/WD40 repeat-like superfamily protein
990	BnaA08g18600D	2.55877	2.66162	9.79786	8.67089	1.592	1.37621	AT1G28110.1	0	SCPL45	serine carboxypeptidase-like 45
991	BnaA05g01170D	28.964	37.8158	56.5043	29.7857	40.2117	32.1705	AT2G46690.1	4e-113		SAUR-like auxin-responsive protein family
992	BnaC03g06060D	12.9968	11.1139	1.56258	2.23532	12.6496	12.6449	AT5G13820.1	0	TBP1, ATBP-1, ATBP1, ATTBP1, HPPBF-1	telomeric DNA binding protein 1
993	BnaA01g35260D	6.41256	13.7484	6.77455	6.49333	15.9635	6.52698	AT4G26180.1	0		Mitochondrial substrate carrier family protein
994	BnaC02g33760D	48.892	34.1822	320.619	283.194	34.982	31.3745	AT2G01250.1	0		Ribosomal protein L30/L7 family protein
995	BnaC03g44950D	0.0655232	0	4.4425	0.958746	0	0.0560283	AT2G04850.1	0		Auxin-responsive family protein
996	BnaA02g15140D	1.21238	0.243184	1.51912	5.11386	0.0573429	0.471413	AT1G70760.1	2e-178	CRR23	inorganic carbon transport protein-related
997	BnaC01g42610D	0.22082	1.38513	2.48871	1.41138	0.296357	0.397036	AT3G17700.1	0	CNBT1, CNGC20, ATCNGC20	cyclic nucleotide-binding transporter 1
998	BnaC07g37290D	2.0588	4.33825	0.379993	8.46325	0.687424	4.53793	AT4G22350.2	0		Ubiquitin C-terminal hydrolases superfamily protein
999	BnaC01g01530D	0.785379	0.443429	5.93071	5.41101	0.0759558	0.293501	AT4G37410.1	0	CYP81F4	cytochrome P450, family 81, subfamily F, polypeptide 4
1000	BnaA01g05320D	697.267	627.268	229.493	201.55	932.397	585.373	AT4G39090.1	0	RD19, RD19A	Papain family cysteine protease
1001	BnaC01g20890D	38.3566	53.5098	15.5691	29.2665	56.6236	51.0584	AT4G32480.1	0		Protein of unknown function (DUF506)
1002	BnaC09g10770D	12.8478	6.00168	6.51487	3.75477	17.4212	2.81668	AT1G63350.1	0		Disease resistance protein (CC-NBS-LRR class) family
1003	BnaCnng00840D	14.3649	14.2512	7.2115	8.1663	13.5	31.6619	AT2G04900.1	7e-156		unknown protein; FUNCTIONS IN: molecular_function unknown; INVOLVED IN: N-terminal protein myristoylation; LOCATED IN: cellular_component unknown; EXPRESSED IN: 23 plant structures; EXPRESSED DURING: 15 growth stages; CONTAINS InterPro DOMAIN/s: Protein of unknown function DUF423 (InterPro:IPR006696); Has 1824 Blast hits to 1824 proteins in 878 species: Archae - 0; Bacteria - 1498; Metazoa - 118;…
1004	BnaC06g33210D	0.692531	0.238245	1.46041	2.19571	0.229228	0.335092	AT1G72130.1	0		Major facilitator superfamily protein
1005	BnaC05g44670D	0.195967	0.537072	3.94295	1.61691	1.5644	0.250464	AT3G07300.3	0		NagB/RpiA/CoA transferase-like superfamily protein
1006	BnaA05g31210D	40.8876	73.0591	6.71451	3.70247	37.516	37.7194	AT3G06070.1	3e-140		unknown protein; BEST Arabidopsis thaliana protein match is: unknown protein (TAIR:AT5G19190.1); Has 33 Blast hits to 33 proteins in 12 species: Archae - 0; Bacteria - 0; Metazoa - 1; Fungi - 0; Plants - 32; Viruses - 0; Other Eukaryotes - 0 (source: NCBI BLink).
1007	BnaC05g47140D	1.55377	3.5327	1.83184	5.66405	1.58317	1.81954	AT3G04670.1	2e-180	WRKY39, ATWRKY39	WRKY DNA-binding protein 39
1008	BnaA03g47600D	5.00007	2.99335	27.8715	20.4856	3.56622	2.67297	AT4G25730.1	0		FtsJ-like methyltransferase family protein
1009	BnaC02g04070D	2.74608	3.33805	3.05761	2.7567	4.5963	2.47565	AT5G11850.1	0		Protein kinase superfamily protein
1010	BnaA03g02830D	17.4477	16.9749	113.2	81.4446	17.7054	12.449	AT5G10160.1	0		Thioesterase superfamily protein
1011	BnaC02g03560D	0.334796	7.19344	0.32716	5.42357	0.458512	5.47387	AT5G02310.1	0	PRT6	proteolysis 6
1012	BnaC03g19870D	0.142773	1.69203	0.746671	1.02772	0.189559	0.360982	AT2G36010.2	5e-173	E2F3, ATE2FA	E2F transcription factor 3
1013	BnaA02g26180D	5.13399	6.48306	0.499702	0.195177	4.12238	2.96222	AT2G02060.1	3e-172		Homeodomain-like superfamily protein
1014	BnaA02g12390D	6.36055	4.34857	7.24835	1.52604	7.18774	2.80754	AT1G66190.1	2e-143		unknown protein; BEST Arabidopsis thaliana protein match is: unknown protein (TAIR:AT5G37550.1); Has 30 Blast hits to 30 proteins in 10 species: Archae - 0; Bacteria - 0; Metazoa - 0; Fungi - 7; Plants - 19; Viruses - 0; Other Eukaryotes - 4 (source: NCBI BLink).
1015	BnaCnng41640D	5.39041	2.70711	13.312	7.61438	3.68472	1.78883	AT1G63050.1	0		MBOAT (membrane bound O-acyl transferase) family protein
1016	BnaC08g31500D	19.3235	12.6801	2.80101	2.34917	13.2208	6.86398	AT2G44840.1	3e-18	ATERF13, EREBP, ERF13	ethylene-responsive element binding factor 13
1017	BnaC01g40270D	0.503828	6.31431	1.05639	1.21505	4.348	1.59574	AT2G14080.1	0		Disease resistance protein (TIR-NBS-LRR class) family
1018	BnaA07g19130D	11.7327	12.7847	1.73075	1.71922	13.3032	13.1122	AT3G62090.2	5e-161	PIL2, PIF6	phytochrome interacting factor 3-like 2
1019	BnaA04g27710D	0.0804652	0	3.48469	0.989937	0	0	AT3G54770.1	0		RNA-binding (RRM/RBD/RNP motifs) family protein
1020	BnaC06g30610D	64.1528	74.9591	51.615	46.0949	50.386	33.3344	AT1G33590.1	0		Leucine-rich repeat (LRR) family protein
1021	BnaA03g52400D	0.662844	0.106365	1.54067	0.925439	0.31374	0.233529	AT4G33200.1	0	XI-I, ATXI-I, XI-15	myosin, putative
1022	BnaA10g20210D	89.4345	92.1945	12.3365	32.6153	72.7388	86.2357	AT5G13080.1	6e-117	WRKY75, ATWRKY75	WRKY DNA-binding protein 75
1023	BnaC03g26780D	125.683	113.949	19.6117	21.3505	113.875	118.387	AT2G26530.1	0	AR781	Protein of unknown function (DUF1645)
1024	BnaA08g12430D	0.646426	0.633759	4.00287	2.6534	0.568175	0.566795	AT4G31540.1	0	ATEXO70G1, EXO70G1	exocyst subunit exo70 family protein G1
1025	BnaC08g44220D	1.09186	1.12083	7.50149	3.52576	1.0563	0.879059	AT1G05350.1	0		NAD(P)-binding Rossmann-fold superfamily protein
1026	BnaC06g09080D	0.372625	0.10307	7.71265	3.89914	0.230975	0.150442	AT1G51800.1	0		Leucine-rich repeat protein kinase family protein
1027	BnaC09g09140D	3.87501	0.975372	19.8434	6.44259	2.28251	0.515861	AT2G16780.1	0	MSI2, MSI02, NFC02, NFC2	Transducin family protein / WD-40 repeat family protein
1028	BnaC01g16870D	0	0	3.95651	2.4125	0	0	AT4G25010.1	0	SWEET14, AtSWEET14	Nodulin MtN3 family protein
1029	BnaA01g28280D	0.353156	0.275617	1.21167	0.184312	0.0536522	0.423253	AT3G16030.1	0	CES101	lectin protein kinase family protein
1030	BnaC03g00940D	2.99868	5.3964	1.0608	0.753848	4.93629	5.0509	AT5G02840.1	2e-110	LCL1	LHY/CCA1-like 1
1031	BnaCnng22230D	70.3408	75.0229	16.433	15.8965	89.5551	76.0824	AT2G01490.1	0		phytanoyl-CoA dioxygenase (PhyH) family protein
1032	BnaA09g33900D	6.10613	15.7705	3.68924	7.81634	6.63358	9.38723	AT3G53668.1	3e-87	CPuORF51	conserved peptide upstream open reading frame 51
1033	BnaA06g03510D	0.0721276	0.0796099	1.97925	2.19536	0	0.0620985	AT1G04945.3	1e-170		HIT-type Zinc finger family protein
1034	BnaC02g35890D	24.6932	21.6444	3.97226	5.80485	27.4072	23.8806	AT3G26100.2	0		Regulator of chromosome condensation (RCC1) family protein
1035	BnaA07g13670D	0.778177	0.288612	4.84306	1.3812	0.182584	0.374157	AT2G28140.1	7e-178		Protein of unknown function (DUF1635)
1036	BnaC03g67280D	3.83925	2.25428	20.5913	17.0698	2.91766	3.76184	AT4G32520.1	0	SHM3, AtSHMT3	serine hydroxymethyltransferase 3
1037	BnaA02g35170D	0.0420088	0	2.72529	0.608534	0	0	AT5G18460.1	0		Protein of Unknown Function (DUF239)
1038	BnaC07g46090D	0.362267	0.1999	3.9491	5.26574	0	0.230249	AT4G36620.1	6e-144	GATA19	GATA transcription factor 19
1039	BnaA08g27440D	17.8889	13.1876	23.7649	12.9856	36.425	17.4373	AT1G03350.1	0		BSD domain-containing protein
1040	BnaA02g34890D	4.49614	4.11454	4.81515	5.61792	2.69397	5.66272	AT5G65930.3	0	ZWI	kinesin-like calmodulin-binding protein (ZWICHEL)
1041	BnaA05g33630D	7.92774	6.01776	8.13543	6.86715	9.20556	9.91644	AT3G02260.1	0	BIG, DOC1, TIR3, UMB1, ASA1, LPR1, CRM1	auxin transport protein (BIG)
1042	BnaA04g11140D	0.0382393	0	0.960594	0.69866	0	0	AT5G41460.1	0		Protein of unknown function (DUF604)
1043	BnaC09g07810D	0.707645	0.320113	6.26192	5.55105	0.24446	0.462315	AT5G66750.1	0	DDM1, CHR01, CHR1, CHA1, SOM4, SOM1, ATDDM1	chromatin remodeling 1
1044	BnaA10g28550D	12.1297	6.7804	7.22895	4.42082	13.3166	13.8698	AT1G45231.2	0		S-adenosyl-L-methionine-dependent methyltransferases superfamily protein
1045	BnaC05g45870D	2.00964	2.89168	0.447194	0.615903	6.18538	5.67235	AT3G05960.1	0	ATSTP6, STP6	sugar transporter 6
1046	BnaC02g39490D	0.42554	0.0580233	4.08433	3.49455	0	0.711307	AT5G28290.1	6e-101	ATNEK3, NEK3	NIMA-related kinase 3
1047	BnaA03g33640D	0.627515	0.482525	26.1147	24.88	0.50825	0.910939	AT3G14940.1	0	ATPPC3, PPC3	phosphoenolpyruvate carboxylase 3
1048	BnaA08g18930D	1.64266	1.00155	10.651	8.22795	1.80297	1.51543	AT1G27470.1	0		transducin family protein / WD-40 repeat family protein
1049	BnaC05g43020D	1.58569	3.02341	9.58081	0.134987	4.70869	8.39864	AT3G09980.1	0		Family of unknown function (DUF662)
1050	BnaC06g40270D	0.166685	0.408391	4.57332	2.70778	0.220843	0.140968	AT1G80710.1	0	DRS1	DROUGHT SENSITIVE 1
1051	BnaA01g08360D	3.78479	2.17472	21.6529	17.7254	3.4426	1.57587	AT4G28510.1	0	ATPHB1, PHB1	prohibitin 1
1052	BnaA06g40300D	16.3894	5.96194	32.3812	12.0607	10.3173	9.02319	AT5G46730.1	3e-114		glycine-rich protein
1053	BnaA06g04180D	0.732322	0.269374	11.351	2.65412	0	0	AT1G07660.1	1e-122		Histone superfamily protein
1054	BnaC01g02670D	1.74482	0.959109	23.2778	18.3488	1.41455	1.74272	AT4G35920.1	0	MCA1	PLAC8 family protein
1055	BnaA05g27560D	9.59572	9.5676	8.23037	11.5672	7.60108	11.161	AT3G11480.1	0	BSMT1, ATBSMT1	S-adenosyl-L-methionine-dependent methyltransferases superfamily protein
1056	BnaC08g17480D	1.13696	1.42448	7.99444	7.82126	1.23532	0.989446	AT1G17690.1	0	NOF1	FUNCTIONS IN: molecular_function unknown; INVOLVED IN: biological_process unknown; LOCATED IN: nucleus; EXPRESSED IN: 24 plant structures; EXPRESSED DURING: 13 growth stages; CONTAINS InterPro DOMAIN/s: Digestive organ expansion factor, predicted (InterPro:IPR010678); Has 25006 Blast hits to 13379 proteins in 904 species: Archae - 102; Bacteria - 5571; Metazoa - 7448; Fungi - 3168; Plants - 1056;…
1057	BnaC04g13490D	0.597161	0.0614399	11.7949	6.90083	0.151738	0.33898	AT2G31270.1	0	ATCDT1A, CDT1A, CDT1	homolog of yeast CDT1 A
1058	BnaC08g44680D	14.4459	11.1175	10.8207	3.18064	16.1158	14.9686	AT1G06210.1	0		ENTH/VHS/GAT family protein
1059	BnaA09g11730D	5.36505	8.78278	3.18095	5.05127	8.7996	9.05229	AT5G38850.1	2e-124		Disease resistance protein (TIR-NBS-LRR class)
1060	BnaA06g38220D	3.51616	0	204.401	88.3231	0.504274	0.135968	AT1G12090.1	3e-149	ELP	extensin-like protein
1061	BnaA10g13300D	0	0	6.04335	0.770937	0	0	AT5G60520.1	0		Late embryogenesis abundant (LEA) protein-related
1062	BnaA07g34140D	11.1127	7.08349	20.8227	20.2722	4.99977	8.43375	AT1G22410.1	0		Class-II DAHP synthetase family protein
1063	BnaA07g21940D	0.383228	0.412147	3.15427	2.20514	0.0738643	0.441979	AT1G74960.2	0	FAB1, KAS2	fatty acid biosynthesis 1
1064	BnaCnng68560D	0.78068	0.681559	5.043	4.77098	0.883351	0.704517	AT4G02460.1	0	PMS1	DNA mismatch repair protein, putative
1065	BnaA08g00970D	114.564	72.7087	10.7322	9.4206	90.8763	64.9039	AT1G53990.1	0	GLIP3	GDSL-motif lipase 3
1066	BnaA09g24300D	96.5803	112.82	20.7567	43.1454	49.9959	61.2056	AT1G05060.1	0		unknown protein; Has 34 Blast hits to 34 proteins in 13 species: Archae - 0; Bacteria - 0; Metazoa - 0; Fungi - 0; Plants - 34; Viruses - 0; Other Eukaryotes - 0 (source: NCBI BLink).
1067	BnaC02g00010D	1.04617	1.32765	2.98176	3.06768	2.88659	1.21283	AT5G10900.1	0		Calcineurin-like metallo-phosphoesterase superfamily protein
1068	BnaA10g04390D	1.5712	1.35804	16.5032	10.2696	2.17314	1.51449	AT1G06720.1	0		P-loop containing nucleoside triphosphate hydrolases superfamily protein
1069	BnaA07g11360D	440.017	483.627	63.0004	95.5475	532.588	581.544	AT1G20630.1	0	CAT1	catalase 1
1070	BnaC02g48410D	2.21255	0.754238	10.4237	4.90739	1.26407	2.49124	AT5G26667.1	0	PYR6	P-loop containing nucleoside triphosphate hydrolases superfamily protein
1071	BnaC08g08070D	0.445859	0.320073	7.41262	5.00574	0.197145	0.124713	AT5G34940.2	0	AtGUS3, GUS3	glucuronidase 3
1072	BnaA06g07630D	10.6104	0.592592	15.9249	4.27543	10.0283	1.32707	AT1G13110.1	0	CYP71B7	cytochrome P450, family 71 subfamily B, polypeptide 7
1073	BnaA07g33030D	0.0579212	0.00436885	0.797748	0.51541	0	0.014049	AT1G76740.1	8e-101		unknown protein; BEST Arabidopsis thaliana protein match is: unknown protein (TAIR:AT1G76840.1); Has 3683 Blast hits to 2942 proteins in 407 species: Archae - 9; Bacteria - 440; Metazoa - 1472; Fungi - 269; Plants - 192; Viruses - 8; Other Eukaryotes - 1293 (source: NCBI BLink).
1074	BnaA02g04610D	2.51806	3.59586	17.8301	18.2652	5.52052	2.21876	AT5G19970.1	0		unknown protein; Has 1807 Blast hits to 1807 proteins in 277 species: Archae - 0; Bacteria - 0; Metazoa - 736; Fungi - 347; Plants - 385; Viruses - 0; Other Eukaryotes - 339 (source: NCBI BLink).
1075	BnaC02g42350D	1.0416	0.789195	22.7746	17.7566	0.6231	1.09055	AT5G62890.1	0		Xanthine/uracil permease family protein
1076	BnaA07g13340D	28.5245	28.5276	205.802	187.821	24.7204	20.8229	AT2G27710.1	6e-91		60S acidic ribosomal protein family
1077	BnaC03g52610D	12.2873	18.3668	3.48938	3.4657	16.7105	28.9923	AT3G49200.1	0		O-acyltransferase (WSD1-like) family protein
1078	BnaC05g20400D	0.0860804	0	1.00323	0.886592	0.107563	0.0968531	AT1G26330.2	0		DNA binding
1079	BnaA08g30820D	1.10593	0.958588	18.7706	20.2302	1.2628	1.331	AT4G25740.1	0		RNA binding Plectin/S10 domain-containing protein
1080	BnaA10g09370D	0.600887	0	8.28979	4.58159	0.16033	0.520992	AT5G55125.1	5e-88		Ribosomal protein L31
1081	BnaC09g39080D	0.128843	0.0347942	1.35276	1.00056	0.0684904	0.136222	AT5G18730.1	0		CONTAINS InterPro DOMAIN/s: Molecular chaperone, heat shock protein, Hsp40, DnaJ (InterPro:IPR015609); BEST Arabidopsis thaliana protein match is: Domain of unknown function (DUF3444) (TAIR:AT5G18740.1); Has 30201 Blast hits to 17322 proteins in 780 species: Archae - 12; Bacteria - 1396; Metazoa - 17338; Fungi - 3422; Plants - 5037; Viruses - 0; Other Eukaryotes - 2996 (source: NCBI BLink).
1082	BnaA06g24550D	4.05134	2.66794	57.404	42.8239	3.46582	3.64122	AT5G65640.1	0	bHLH093	beta HLH protein 93
1083	BnaA10g00720D	17.0624	14.9016	101.326	93.4355	11.443	10.5668	AT1G01100.1	1e-108		60S acidic ribosomal protein family
1084	BnaA01g36530D	1.48854	0.35909	1.98357	0.0248146	5.01959	0.349074	AT3G21790.1	0		UDP-Glycosyltransferase superfamily protein
1085	BnaC01g08350D	1.09886	0.721513	5.86325	4.45305	0.394064	0.742093	AT4G30020.1	0		PA-domain containing subtilase family protein
1086	BnaAnng08030D	6.04067	6.8841	2.32391	3.83265	7.23909	7.61745	AT5G48100.1	0	TT10, LAC15, ATLAC15	Laccase/Diphenol oxidase family protein
1087	BnaA02g13970D	1.98509	1.8254	12.2741	8.30107	1.43207	2.04648	AT3G45940.1	0		Glycosyl hydrolases family 31 protein
1088	BnaC03g61170D	10.961	7.19447	67.3959	55.3829	7.48775	6.38426	AT4G37910.1	0	mtHsc70-1	mitochondrial heat shock protein 70-1
1089	BnaA01g16070D	0.410851	0.438978	2.83935	2.75461	0.191781	0.271155	AT1G72270.1	0		CONTAINS InterPro DOMAIN/s: Ribosome 60S biogenesis N-terminal (InterPro:IPR021714); BEST Arabidopsis thaliana protein match is: unknown protein (TAIR:AT4G27010.1); Has 772 Blast hits to 657 proteins in 120 species: Archae - 0; Bacteria - 0; Metazoa - 344; Fungi - 94; Plants - 322; Viruses - 0; Other Eukaryotes - 12 (source: NCBI BLink).
1090	BnaA01g22680D	15.7368	19.6153	1.90661	3.23039	9.74406	22.1804	AT1G61560.1	0	MLO6, ATMLO6	Seven transmembrane MLO family protein
1091	BnaC03g21050D	0.0280508	0.310675	3.25522	1.57968	0.0599059	0.142943	AT2G38090.1	0		Duplicated homeodomain-like superfamily protein
1092	BnaC09g49010D	1.60022	1.12831	11.0199	13.2352	1.22111	1.0871	AT5G06550.1	0		CONTAINS InterPro DOMAIN/s: Transcription factor jumonji/aspartyl beta-hydroxylase (InterPro:IPR003347), F-box domain, Skp2-like (InterPro:IPR022364), Transcription factor jumonji (InterPro:IPR013129); BEST Arabidopsis thaliana protein match is: transferases, transferring glycosyl groups (TAIR:AT1G78280.1); Has 1762 Blast hits to 1747 proteins in 292 species: Archae - 0; Bacteria - 297; Metazoa -…
1093	BnaC02g03680D	0	0.481938	0	2.43979	0	0.212356	AT5G01090.1	0		Concanavalin A-like lectin family protein
1094	BnaA05g26410D	2.75419	11.5633	5.96553	17.1483	3.94769	3.04107	AT3G12760.1	0		CONTAINS InterPro DOMAIN/s: Defective-in-cullin neddylation protein (InterPro:IPR014764), Protein of unknown function DUF298 (InterPro:IPR005176), UBA-like (InterPro:IPR009060); BEST Arabidopsis thaliana protein match is: Domain of unknown function (DUF298) (TAIR:AT1G15860.2); Has 857 Blast hits to 855 proteins in 202 species: Archae - 0; Bacteria - 0; Metazoa - 482; Fungi - 154; Plants - 139; Vi…
1095	BnaA09g44570D	19.7598	25.7041	4.22366	11.8459	23.3804	20.3635	AT1G18460.1	0		alpha/beta-Hydrolases superfamily protein
1096	BnaA03g41390D	0	0.381389	24.2542	11.8953	0	1.3214	AT3G51600.1	6e-112	LTP5	lipid transfer protein 5
1097	BnaAnng39590D	0.393379	1.00253	5.18053	2.29598	0.733887	0.774321	AT2G47240.1	0	CER8, LACS1	AMP-dependent synthetase and ligase family protein
1098	BnaA05g25110D	1.08155	1.01903	1.94916	2.88458	1.34982	0.412555	AT3G14360.1	0		alpha/beta-Hydrolases superfamily protein
1099	BnaC03g62400D	343.834	210.3	177.533	180.567	162.466	244.27	AT4G35630.1	0	PSAT	phosphoserine aminotransferase
1100	BnaC07g20640D	25.685	15.2504	147.598	159.835	14.1258	16.6439	AT2G01250.1	0		Ribosomal protein L30/L7 family protein
1101	BnaC08g34920D	2.18922	3.61679	18.408	15.1401	3.66786	3.86789	AT2G22540.1	0	SVP, AGL22	K-box region and MADS-box transcription factor family protein
1102	BnaA07g17230D	1.21224	0.134271	1.85243	0	0.38896	0.984247	AT3G57240.1	0	BG3	beta-1,3-glucanase 3
1103	BnaAnng37130D	7.57917	3.16535	11.843	2.59174	8.48739	4.64017	AT2G38430.1	1e-76		unknown protein; BEST Arabidopsis thaliana protein match is: unknown protein (TAIR:AT3G54310.1); Has 35333 Blast hits to 34131 proteins in 2444 species: Archae - 798; Bacteria - 22429; Metazoa - 974; Fungi - 991; Plants - 531; Viruses - 0; Other Eukaryotes - 9610 (source: NCBI BLink).
1104	BnaA10g26240D	3.05951	12.5193	1.13922	5.56965	5.63541	6.95649	AT5G03905.1	2e-116		Iron-sulphur cluster biosynthesis family protein
1105	BnaC06g35210D	0.164006	2.08416	0.33979	3.87943	0	1.55959	AT1G74280.1	0		alpha/beta-Hydrolases superfamily protein
1106	BnaC09g43250D	8.24785	7.66667	17.2111	6.76978	6.18903	3.5988	AT5G13930.1	0	CHS, TT4, ATCHS	Chalcone and stilbene synthase family protein
1107	BnaCnng36920D	5.319	17.22	4.13201	8.53153	4.27245	7.12478	AT4G17730.2	0	SYP23, ATSYP23	syntaxin of plants 23
1108	BnaA10g25070D	91.8665	44.1547	107.934	110.515	55.6287	59.7951	AT5G05340.1	0		Peroxidase superfamily protein
1109	BnaA06g17360D	0.344914	0.104355	1.6623	1.21589	0.211426	0.094194	AT3G47460.1	0	ATSMC2	Structural maintenance of chromosomes (SMC) family protein
1110	BnaC04g00390D	0.526974	0.166678	9.229	2.6922	0	0.44633	AT2G47130.1	2e-108		NAD(P)-binding Rossmann-fold superfamily protein
1111	BnaC05g14240D	0.184348	0.0243026	2.22384	1.92454	0.123221	0.0383718	AT1G18550.1	0		ATP binding microtubule motor family protein
1112	BnaA04g25080D	8.72989	2.7201	18.3139	22.9184	4.63884	1.57666	AT2G43460.1	1e-85		Ribosomal L38e protein family
1113	BnaA08g27400D	48.6331	11.1603	46.7781	5.51579	142.559	12.3133	AT1G03220.1	0		Eukaryotic aspartyl protease family protein
1114	BnaA05g30600D	0.175223	0.193442	1.73361	2.20715	0	0.449644	AT3G06868.1	5e-116		unknown protein; FUNCTIONS IN: molecular_function unknown; INVOLVED IN: biological_process unknown; LOCATED IN: cellular_component unknown; BEST Arabidopsis thaliana protein match is: unknown protein (TAIR:AT5G49100.1); Has 30201 Blast hits to 17322 proteins in 780 species: Archae - 12; Bacteria - 1396; Metazoa - 17338; Fungi - 3422; Plants - 5037; Viruses - 0; Other Eukaryotes - 2996 (source: NC…
1115	BnaC05g43620D	0	0	4.06559	0.209715	0	0.148324	AT3G09260.1	0	PYK10, PSR3.1, BGLU23, LEB	Glycosyl hydrolase superfamily protein
1116	BnaA09g35630D	30.7033	20.4412	6.07635	5.21413	38.5847	28.6907	AT3G56170.1	0	CAN	Ca-2+ dependent nuclease
1117	BnaC07g50070D	24.3002	16.7087	95.2241	157.395	12.1398	17.8153	AT4G16720.1	0		Ribosomal protein L23/L15e family protein
1118	BnaA08g07690D	18.8199	22.9441	3.62254	5.51582	31.0245	31.027	AT1G31800.1	0	CYP97A3, LUT5	cytochrome P450, family 97, subfamily A, polypeptide 3
1119	BnaC07g29020D	0.803183	0.540268	6.73254	4.81287	0.592368	0.617842	AT5G25830.1	0	GATA12	GATA transcription factor 12
1120	BnaA06g04600D	1.4728	1.7903	6.60975	6.13475	0.720262	1.63002	AT1G08130.1	0	ATLIG1, LIG1	DNA ligase 1
1121	BnaC03g75120D	14.8897	10.7366	160.026	134.797	9.3777	10.0404	AT5G62700.1	0	TUB3	tubulin beta chain 3
1122	BnaAnng11360D	1.20209	0.961212	7.42066	5.23851	1.75689	1.57984	AT5G46050.1	0	ATPTR3, PTR3	peptide transporter 3
1123	BnaC04g48550D	0.579677	0.0900704	9.3159	11.9251	0.0873445	0.350282	AT2G42840.1	0	PDF1	protodermal factor 1
1124	BnaCnng01100D	5.48409	24.6351	11.61	22.9747	15.8026	10.3988	AT4G02080.1	0	ASAR1, ATSARA1C, ATSAR2, SAR2	secretion-associated RAS super family 2
1125	BnaC05g47270D	4.63031	0.915742	3.66718	0.401756	7.56576	2.59623	AT3G04450.1	0		Homeodomain-like superfamily protein
1126	BnaA03g11490D	0.0571472	0.0302882	1.35979	1.07607	0.090824	0.0717603	AT4G26760.1	0	MAP65-2	microtubule-associated protein 65-2
1127	BnaA07g38370D	1.02271	0.66891	7.20048	6.69812	1.20944	0.649366	AT1G80350.1	0	ERH3, AAA1, FRA2, LUE1, ATKTN1, KTN1, FRC2, BOT1, FTR	P-loop containing nucleoside triphosphate hydrolases superfamily protein
1128	BnaA07g23920D	0.128785	0.046117	2.12824	0.45759	0.045675	0.0360587	AT3G63470.1	0	scpl40	serine carboxypeptidase-like 40
1129	BnaA02g27300D	45.2523	29.8297	7.97612	12.4315	22.9852	19.6842	AT2G03760.1	3e-132	ST, ATST1, RAR047, ST1, AtSOT1, AtSOT12, SOT12	sulphotransferase 12
1130	BnaC08g16940D	0	0.0522693	1.16121	1.32831	0	0	AT1G16390.1	0	ATOCT3, 3-Oct	organic cation/carnitine transporter 3
1131	BnaA04g01870D	10.4507	7.42794	40.3383	37.9208	6.87911	6.2262	AT3G58700.1	0		Ribosomal L5P family protein
1132	BnaA02g13180D	5.80036	7.85011	27.3118	32.2934	5.07428	4.00615	AT1G65030.1	0		Transducin/WD40 repeat-like superfamily protein
1133	BnaCnng51450D	13.8249	7.24203	12.7364	6.52738	14.7096	5.96248	AT1G63010.5	0		Major Facilitator Superfamily with SPX (SYG1/Pho81/XPR1) domain-containing protein
1134	BnaC01g33080D	4.8741	5.09739	0	1.89522	1.72632	7.07053	AT3G19800.1	0		Protein of unknown function (DUF177)
1135	BnaAnng22980D	13.6743	11.2457	8.76209	4.40766	10.3127	14.5491	AT5G27860.1	5e-168		unknown protein; FUNCTIONS IN: molecular_function unknown; INVOLVED IN: biological_process unknown; LOCATED IN: chloroplast; EXPRESSED IN: pollen tube; Has 35333 Blast hits to 34131 proteins in 2444 species: Archae - 798; Bacteria - 22429; Metazoa - 974; Fungi - 991; Plants - 531; Viruses - 0; Other Eukaryotes - 9610 (source: NCBI BLink).
1136	BnaA06g15560D	1.00955	1.87262	8.59949	8.97992	1.36594	0.768296	AT1G21880.2	0	LYM1	lysm domain GPI-anchored protein 1 precursor
1137	BnaAnng17340D	5.00953	4.58904	1.04048	0.661252	4.14975	4.8743	AT5G58720.1	0		smr (Small MutS Related) domain-containing protein
1138	BnaCnng03960D	1.63281	5.60512	123.722	111.243	0.392021	3.31334	AT5G01330.1	0	PDC3	pyruvate decarboxylase-3
1139	BnaA01g00430D	0.729495	0.345542	5.32645	2.84954	0.0242239	0.80578	AT4G37490.1	0	CYC1, CYCB1;1, CYCB1	CYCLIN B1;1
1140	BnaC01g30550D	3.60392	12.7162	0.348793	7.48723	1.40464	13.4056	AT3G23600.1	0		alpha/beta-Hydrolases superfamily protein
1141	BnaA10g00470D	76.7234	53.0849	7.31218	7.89705	43.3167	20.7567	AT1G01480.1	0	ACS2, AT-ACC2	1-amino-cyclopropane-1-carboxylate synthase 2
1142	BnaC07g25140D	0.817575	0.371189	5.3107	3.10745	0.508752	0.0573122	AT3G28510.1	0		P-loop containing nucleoside triphosphate hydrolases superfamily protein
1143	BnaA08g27620D	7.71777	11.0868	37.7261	36.298	6.52968	8.28415	AT1G03860.1	0	ATPHB2, PHB2	prohibitin 2
1144	BnaC05g20360D	193.287	165.807	12.8581	20.7073	205.97	224.705	AT1G26420.1	0		FAD-binding Berberine family protein
1145	BnaC01g36600D	57.701	46.3459	7.69143	12.1668	64.5174	54.9717	AT3G14770.1	0	SWEET2, AtSWEET2	Nodulin MtN3 family protein
1146	BnaA07g35050D	0.103226	0	0.622683	0.492285	0.0276017	0	AT1G79640.1	0		Protein kinase superfamily protein
1147	BnaA09g39950D	7.666	5.90554	0.362983	0.224609	9.29622	7.88507	AT3G62590.1	0		alpha/beta-Hydrolases superfamily protein
1148	BnaC08g25410D	3.96104	3.50878	23.2592	18.8892	3.94935	4.9674	AT3G54650.1	0	FBL17	RNI-like superfamily protein
1149	BnaA03g09690D	2.39596	0.955516	10.2275	8.37162	0.603059	1.34311	AT5G52370.1	1e-129		unknown protein; BEST Arabidopsis thaliana protein match is: unknown protein (TAIR:AT5G58990.1); Has 30201 Blast hits to 17322 proteins in 780 species: Archae - 12; Bacteria - 1396; Metazoa - 17338; Fungi - 3422; Plants - 5037; Viruses - 0; Other Eukaryotes - 2996 (source: NCBI BLink).
1150	BnaC02g11230D	0.0898984	0.0488936	4.50445	3.51694	0.0955904	0.300574	AT5G57770.1	0		Plant protein of unknown function (DUF828) with plant pleckstrin homology-like region
1151	BnaA03g56220D	2.53551	2.55216	0.144862	0	3.99503	1.86487	AT5G59540.1	0		2-oxoglutarate (2OG) and Fe(II)-dependent oxygenase superfamily protein
1152	BnaC01g26640D	0	0	6.81881	4.68053	0.251235	0	AT3G43720.1	1e-119		Bifunctional inhibitor/lipid-transfer protein/seed storage 2S albumin superfamily protein
1153	BnaC05g45910D	0.598251	0.499805	12.257	5.48592	1.12124	1.30131	AT3G05920.1	1e-98		Heavy metal transport/detoxification superfamily protein
1154	BnaC05g36470D	46.6445	42.0601	12.7843	7.74866	59.7117	33.1956	AT3G16910.1	0	AAE7, ACN1	acyl-activating enzyme 7
1155	BnaA08g08170D	0.208359	0	6.03398	3.05739	0.438621	0.180983	AT4G16980.1	5e-58		arabinogalactan-protein family
1156	BnaC05g08610D	242.576	257.506	48.6739	74.9419	271.007	294.504	AT1G11260.1	0	STP1, ATSTP1	sugar transporter 1
1157	BnaC09g33050D	1.04329	0.593192	7.07289	6.42346	0.868248	0.76966	AT5G56530.1	0		Protein of Unknown Function (DUF239)
1158	BnaC01g35820D	9.12399	12.6778	1.96787	1.71697	11.129	22.4983	AT3G15760.1	3e-100		unknown protein; FUNCTIONS IN: molecular_function unknown; INVOLVED IN: biological_process unknown; LOCATED IN: endomembrane system; EXPRESSED IN: 22 plant structures; EXPRESSED DURING: 10 growth stages; BEST Arabidopsis thaliana protein match is: unknown protein (TAIR:AT1G52565.1); Has 42 Blast hits to 42 proteins in 10 species: Archae - 0; Bacteria - 0; Metazoa - 0; Fungi - 0; Plants - 42; Viru…
1159	BnaC02g02870D	0.560103	0.790598	0	0	0.739206	0.147418	AT5G03860.1	0	MLS	malate synthase
1160	BnaC03g54910D	58.7612	58.2001	13.1585	12.065	71.3602	57.5698	AT3G44300.1	0	NIT2, AtNIT2	nitrilase 2
1161	BnaC07g22250D	2.13194	1.75373	14.9668	14.0817	0.951738	2.506	AT2G03350.1	0		Protein of unknown function, DUF538
1162	BnaCnng02330D	7.3527	1.13764	4.63958	0.412003	16.399	0.66539	AT4G00440.2	0		Protein of unknown function (DUF3741)
1163	BnaA08g05950D	0.35078	0.687013	2.20725	1.81715	0.149053	0.299589	AT4G16390.1	0	SVR7	pentatricopeptide (PPR) repeat-containing protein
1164	BnaC07g40080D	2.09418	5.11193	0.740068	4.7837	2.88414	4.99888	AT4G26060.1	5e-134		Ribosomal protein L18ae family
1165	BnaA03g53750D	97.7153	101.44	15.1998	14.4484	89.8058	72.2087	AT4G36988.1	2e-124	CPuORF49	conserved peptide upstream open reading frame 49
1166	BnaA02g29390D	8.83403	23.2774	0.470565	1.63446	15.5739	29.0565	AT3G28740.1	0	CYP81D1	Cytochrome P450 superfamily protein
1167	BnaC01g13110D	1.25563	1.17933	5.60157	5.76456	1.11569	0.856862	AT4G21770.1	0		Pseudouridine synthase family protein
1168	BnaC01g33650D	85.1541	75.8107	34.0965	26.403	114.137	68.5264	AT5G10650.1	0		RING/U-box superfamily protein
1169	BnaC08g45990D	72.7594	49.888	379.078	347.037	48.3324	49.5594	AT1G02780.1	0	emb2386	Ribosomal protein L19e family protein
1170	BnaA10g16480D	0.0408668	0	0.942762	0.0983521	0	0	AT5G18460.1	0		Protein of Unknown Function (DUF239)
1171	BnaA10g22510D	11.4003	9.80882	34.0302	19.5268	6.75932	3.23347	AT5G09463.1	5e-131	CPuORF41	conserved peptide upstream open reading frame 41
1172	BnaA03g15760D	21.9046	10.8675	80.2707	32.2306	20.7269	10.1565	AT2G34250.1	0		SecY protein transport family protein
1173	BnaA10g26340D	1.40194	2.45929	1.09641	3.31198	1.39986	0.655964	AT5G03770.1	0	KDTA	KDO transferase A
1174	BnaC05g25280D	0.617712	0.0973163	5.29068	3.70833	0.329112	0.229854	AT1G44110.1	0	CYCA1;1	Cyclin A1;1
1175	BnaC04g21420D	34.9342	28.5898	144.788	162.689	25.3937	27.186	AT2G47110.1	1e-163	UBQ6	ubiquitin 6
1176	BnaA10g14580D	1.3514	1.05952	2.56241	2.17471	1.12999	1.01198	AT5G20980.1	0	ATMS3, MS3	methionine synthase 3
1177	BnaA10g05670D	0.475976	0.333827	5.8377	4.48035	0.0918764	0.331002	AT5G50150.1	0		Protein of Unknown Function (DUF239)
1178	BnaA07g31960D	2.98569	5.07505	14.1434	17.5056	2.72511	3.51029	AT1G75200.1	0		flavodoxin family protein / radical SAM domain-containing protein
1179	BnaA09g08580D	19.4803	31.0396	4.36197	10.3492	12.3138	35.5147	AT2G15760.1	0		Protein of unknown function (DUF1645)
1180	BnaC05g47200D	6.70308	0.739043	3.78899	0.115543	7.33641	2.02269	AT3G04500.1	0		RNA-binding (RRM/RBD/RNP motifs) family protein
1181	BnaA07g07160D	4.44449	3.33154	24.0348	18.0432	3.32371	3.08871	AT1G30690.1	0		Sec14p-like phosphatidylinositol transfer family protein
1182	BnaAnng00240D	0.632082	0.313352	3.24167	2.7515	0.400342	0.482108	AT5G01370.1	0	ACI1	ALC-interacting protein 1
1183	BnaAnng28530D	1.50928	1.19944	2.74524	0.849841	1.82864	1.57439	AT4G13630.1	1e-134		Protein of unknown function, DUF593
1184	BnaA10g00520D	0.331	0.0447585	1.63815	1.19638	0.0438014	0.172936	AT1G01420.1	0	UGT72B3	UDP-glucosyl transferase 72B3
1185	BnaCnng07050D	1.1505	2.2732	1.36907	16.0711	0.798216	3.60013	AT3G21720.1	0	ICL	isocitrate lyase
1186	BnaA01g19300D	15.6608	11.9632	56.1717	64.6871	8.70138	14.2226	AT3G51800.2	0	ATG2, EBP1, ATEBP1	metallopeptidase M24 family protein
1187	BnaC05g20280D	9.76749	12.0337	3.04849	4.23519	17.7872	6.03918	AT1G26560.1	0	BGLU40	beta glucosidase 40
1188	BnaA08g00550D	9.19226	8.2952	37.8701	37.9285	7.0822	6.75515	AT2G28600.1	0		P-loop containing nucleoside triphosphate hydrolases superfamily protein
1189	BnaC09g44680D	6.77252	6.40477	5.52222	12.1504	7.00439	15.3481	AT5G11950.1	0		Putative lysine decarboxylase family protein
1190	BnaAnng42020D	0	0.0591296	3.50075	0.653851	0	0	AT1G08250.1	0	ADT6	arogenate dehydratase 6
1191	BnaA06g31640D	22.0731	21.0735	3.20068	2.10583	35.8095	15.6071	AT3G28210.1	5e-169	PMZ, SAP12	zinc finger (AN1-like) family protein
1192	BnaA07g22580D	0.584266	0.659537	1.82583	1.03868	0.0346813	0.193188	AT1G73670.1	0	ATMPK15, MPK15	MAP kinase 15
1193	BnaC05g22780D	29.6992	29.3591	6.44106	6.90057	35.3153	37.52	AT1G29800.1	0		RING/FYVE/PHD-type zinc finger family protein
1194	BnaC05g46410D	1.13632	1.4545	0.168269	1.47297	0.906451	0.773956	AT3G05380.2	0	ALY2, ATALY2	DIRP ;Myb-like DNA-binding domain
1195	BnaC04g03110D	48.5497	69.9962	18.1693	15.7379	64.471	64.1037	AT2G43820.1	0	GT, UGT74F2, ATSAGT1, SGT1, SAGT1	UDP-glucosyltransferase 74F2
1196	BnaA07g15470D	29.3711	22.3234	5.85342	9.83157	40.7457	27.9099	AT5G41790.1	0	CIP1	COP1-interactive protein 1
1197	BnaA06g32840D	28.1822	34.7801	75.4974	45.6059	42.9697	66.9773	AT3G26520.1	0	TIP2, SITIP, GAMMA-TIP2, TIP1;2	tonoplast intrinsic protein 2
1198	BnaC03g55840D	0.403163	36.0148	1.40404	2.95195	4.31522	0.92943	AT3G46230.1	1e-144	ATHSP17.4, HSP17.4	heat shock protein 17.4
1199	BnaC08g22260D	0.21542	0.078923	1.06323	1.65817	0	0.122431	AT3G50870.1	0	MNP, HAN, GATA18	GATA type zinc finger transcription factor family protein
1200	BnaC05g11770D	3.37412	2.77515	15.4596	14.0165	2.66882	2.48446	AT1G15440.1	0	PWP2, ATPWP2	periodic tryptophan protein 2
1201	BnaA10g14770D	2.85892	2.23575	11.8506	10.9289	1.51758	2.82137	AT5G20720.1	0	CPN20, CPN10, CHCPN10, ATCPN21, CPN21	chaperonin 20
1202	BnaA05g26380D	91.4634	109.955	18.1061	34.9323	111.908	111.339	AT3G12800.1	0	SDRB, DECR	short-chain dehydrogenase-reductase B
1203	BnaA03g01520D	0.567562	2.03545	0.108224	0.187781	2.77732	2.33659	AT5G04900.1	0	NOL	NYC1-like
1204	BnaA03g05450D	0.924856	0.228792	4.96832	2.78192	0.941013	0.622151	AT5G15490.1	0		UDP-glucose 6-dehydrogenase family protein
1205	BnaA03g24780D	19.4911	15.2215	3.48296	5.83876	15.3512	14.5206	AT4G11470.1	0	CRK31	cysteine-rich RLK (RECEPTOR-like protein kinase) 31
1206	BnaAnng02750D	3.29864	2.59498	8.55894	16.27	1.70265	1.5685	AT3G05640.1	0		Protein phosphatase 2C family protein
1207	BnaA03g08720D	2.56402	25.5775	1.25679	31.6006	3.49006	24.6738	AT5G22920.1	0		CHY-type/CTCHY-type/RING-type Zinc finger protein
1208	BnaC04g37960D	0.476815	0.393053	2.90504	2.12692	0.399931	0.458885	AT2G25640.1	0		SPOC domain / Transcription elongation factor S-II protein
1209	BnaA08g05440D	0.315499	0	1.39318	0.047198	0.0838312	0.0990693	AT1G70500.1	0		Pectin lyase-like superfamily protein
1210	BnaA10g13900D	4.99849	4.0705	24.9755	30.0518	2.95912	3.16358	AT5G22440.1	5e-153		Ribosomal protein L1p/L10e family
1211	BnaC08g19110D	0.23286	0.315753	3.46848	4.02185	0.123768	0.338459	AT1G19950.1	0	HVA22H	HVA22-like protein H (ATHVA22H)
1212	BnaA09g15250D	0.10177	0	1.76856	2.85569	0	0.301603	AT1G56670.1	0		GDSL-like Lipase/Acylhydrolase superfamily protein
1213	BnaC05g04990D	5.48473	0.885968	0.645269	0.092866	0.857044	0.393962	AT1G07180.1	0	ATNDI1, NDA1	alternative NAD(P)H dehydrogenase 1
1214	BnaA03g06300D	0.672169	0.228445	5.07983	0.252339	2.18552	0	AT5G16890.1	0		Exostosin family protein
1215	BnaA03g55550D	20.782	12.0887	205.747	183.284	13.0935	13.9438	AT5G07090.1	0		Ribosomal protein S4 (RPS4A) family protein
1216	BnaA05g32920D	47.313	63.7788	71.6511	89.5461	84.1492	63.66	AT3G04520.1	0	THA2	threonine aldolase 2
1217	BnaC09g15060D	2.42436	0.7159	8.82577	3.55042	3.65542	0.46393	AT1G59725.1	0		DNAJ heat shock family protein
1218	BnaC06g35310D	0.0458538	0.0995878	1.25572	1.32553	0.0487046	0.271908	AT1G74390.1	1e-148		Polynucleotidyl transferase, ribonuclease H-like superfamily protein
1219	BnaA07g21820D	1.43435	0.533796	11.0632	9.38235	1.97894	0.79599	AT1G75200.1	0		flavodoxin family protein / radical SAM domain-containing protein
1220	BnaA03g32690D	54.174	27.3163	7.23397	5.79541	23.7705	12.596	AT3G13080.1	0	ATMRP3, MRP3, ABCC3	multidrug resistance-associated protein 3
1221	BnaC04g09130D	1.1809	0.781019	6.9722	6.67083	0.848665	0.708074	AT2G36200.2	0		P-loop containing nucleoside triphosphate hydrolases superfamily protein
1222	BnaC09g49330D	14.5834	9.89334	3.34817	2.03338	12.0774	12.1264	AT5G06090.1	0	ATGPAT7, GPAT7	glycerol-3-phosphate acyltransferase 7
1223	BnaC07g44180D	2.18359	3.73744	0.288458	3.26374	0.575397	2.55006	AT4G33250.1	7e-163	EIF3K, TIF3K1, ATTIF3K1	eukaryotic translation initiation factor 3K
1224	BnaA01g15040D	0.126625	0.0908456	0.980865	1.00522	0.0449921	0.357591	AT4G25850.1	0	ORP4B	OSBP(oxysterol binding protein)-related protein 4B
1225	BnaA01g23330D	9.55681	15.0425	2.9066	4.62447	19.8101	16.0488	AT3G24110.1	0		Calcium-binding EF-hand family protein
1226	BnaC04g11710D	0.214705	0.0783569	2.49965	2.04073	0.192928	0.18408	AT2G32990.1	0	AtGH9B8, GH9B8	glycosyl hydrolase 9B8
1227	BnaAnng03760D	10.4321	10.3956	0.252964	2.66223	9.16458	11.2429	AT3G50210.1	0		2-oxoglutarate (2OG) and Fe(II)-dependent oxygenase superfamily protein
1228	BnaC04g03660D	0.914574	0	1.58185	3.93926	0.121621	0.0991303	AT5G43520.1	1e-135		Cysteine/Histidine-rich C1 domain family protein
1229	BnaC05g48660D	6.65564	1.32711	5.81794	0	12.8134	0	AT3G01170.1	3e-117		Ribosomal protein L34e superfamily protein
1230	BnaC05g02910D	0.77169	0.556357	9.26836	8.54921	0.317339	0.903047	AT1G04900.1	0		Protein of unknown function (DUF185)
1231	BnaC06g11760D	8.05314	6.06778	65.9109	55.1423	4.52843	2.82889	AT4G13850.1	5e-93	ATGRP2, GR-RBP2, GRP2	glycine-rich RNA-binding protein 2
1232	BnaC04g42730D	17.2521	16.7291	1.75154	2.46688	11.0836	9.20119	AT2G32030.1	9e-171		Acyl-CoA N-acyltransferases (NAT) superfamily protein
1233	BnaC07g07290D	2.71891	3.52088	12.3798	19.8645	2.45421	4.3081	AT3G24090.1	0		glutamine-fructose-6-phosphate transaminase (isomerizing)s;sugar binding;transaminases
1234	BnaA01g00290D	0.673181	0.731619	4.54536	2.39397	0.169847	0.218317	AT4G37750.1	0	ANT, DRG, CKC, CKC1	Integrase-type DNA-binding superfamily protein
1235	BnaAnng25870D	48.5013	54.0322	2.90105	7.23564	49.5425	57.7344	AT1G09500.1	0		NAD(P)-binding Rossmann-fold superfamily protein
1236	BnaC07g19610D	36.0238	24.6726	188.113	225.965	25.2984	26.911	AT1G43170.1	0	ARP1, emb2207, RPL3A, RP1	ribosomal protein 1
1237	BnaA08g02670D	13.7769	18.8912	72.5988	98.0748	15.7368	17.4177	AT1G49470.1	0		Family of unknown function (DUF716)
1238	BnaC09g13560D	1.03824	0.564614	2.00042	1.51499	0.44105	0.261035	AT1G62400.1	0	HT1	Protein kinase superfamily protein
1239	BnaC03g12440D	0.099771	0.141694	1.31049	0.549618	0.176729	0.165513	AT5G58320.2	0		Kinase interacting (KIP1-like) family protein
1240	BnaA02g10470D	2.91072	4.43405	7.46686	5.90405	1.10706	4.62106	AT5G53090.1	0		NAD(P)-binding Rossmann-fold superfamily protein
1241	BnaCnng58010D	1.66953	1.40349	10.6845	10.035	0.995282	1.25243	AT3G59670.1	0		unknown protein; BEST Arabidopsis thaliana protein match is: unknown protein (TAIR:AT4G37440.2); Has 77 Blast hits to 77 proteins in 14 species: Archae - 0; Bacteria - 0; Metazoa - 0; Fungi - 0; Plants - 73; Viruses - 0; Other Eukaryotes - 4 (source: NCBI BLink).
1242	BnaA08g30020D	0.558834	0.525078	4.28771	4.71196	0.158664	0.406066	AT5G35670.1	8e-170	iqd33	IQ-domain 33
1243	BnaA07g32400D	1.37114	0.321918	45.1106	29.0766	0.395361	0.467656	AT1G76160.1	0	sks5	SKU5 similar 5
1244	BnaC07g23830D	0.269512	0.597	2.03636	0.989148	0.436036	0.519341	AT3G26760.1	0		NAD(P)-binding Rossmann-fold superfamily protein
1245	BnaC08g15940D	25.7757	23.8093	1.55306	1.61939	20.3012	22.8508	AT1G13520.1	0		Protein of unknown function (DUF1262)
1246	BnaA10g28190D	2.32981	1.56408	7.7686	4.53468	0.811978	1.51111	AT1G45201.1	0	ATTLL1, TLL1	triacylglycerol lipase-like 1
1247	BnaA02g20530D	1.27862	1.09587	10.2733	10.3013	0.615332	1.31234	AT4G02290.1	0	AtGH9B13, GH9B13	glycosyl hydrolase 9B13
1248	BnaA03g18630D	20.8402	16.1614	126.656	95.6439	13.409	11.3146	AT2G39460.1	1e-174	ATRPL23A, RPL23A, RPL23AA	ribosomal protein L23AA
1249	BnaC07g17830D	0.492272	0.411474	2.35504	1.54647	0.295651	0.322947	AT1G10950.1	0	TMN1, AtTMN1	transmembrane nine 1
1250	BnaC02g45040D	4.19147	4.02256	12.8363	7.68588	6.6765	0.768149	AT5G66180.1	0		S-adenosyl-L-methionine-dependent methyltransferases superfamily protein
1251	BnaA10g24990D	94.6891	33.3524	15.0531	22.2611	40.5778	31.9323	AT5G05440.1	0	PYL5, RCAR8	Polyketide cyclase/dehydrase and lipid transport superfamily protein
1252	BnaA03g10710D	0.988564	0.569101	4.9953	5.04647	0.721207	0.47841	AT5G56580.1	0	ATMKK6, ANQ1, MKK6	MAP kinase kinase 6
1253	BnaC08g27490D	7.00548	7.41164	28.9979	22.275	6.6274	6.63148	AT3G56590.2	0		hydroxyproline-rich glycoprotein family protein
1254	BnaC02g31850D	29.3409	26.0669	189.707	148.783	19.9569	26.2134	AT5G45775.2	0		Ribosomal L5P family protein
1255	BnaC08g43370D	0.042794	0.183936	1.59945	0.307442	0.453298	0.0716308	AT1G08090.1	0	ATNRT2:1, NRT2, NRT2;1AT, ACH1, LIN1, ATNRT2.1, NRT2.1, NRT2:1	nitrate transporter 2:1
1256	BnaA10g21190D	1.45627	3.01107	3.08835	2.38588	4.05297	0.759342	AT5G11270.1	0	OCP3	overexpressor of cationic peroxidase 3
1257	BnaA05g21830D	19.5011	7.53838	174.199	65.8605	9.04759	8.02259	AT3G18280.1	3e-103		Bifunctional inhibitor/lipid-transfer protein/seed storage 2S albumin superfamily protein
1258	BnaC02g45820D	0.904059	0.657262	5.69983	3.29844	0.554911	0.945636	AT1G67550.1	0	URE	urease
1259	BnaC08g09740D	0.194668	0.379216	1.8269	0.667086	0.206444	0.29013	AT4G14650.1	2e-26		unknown protein; FUNCTIONS IN: molecular_function unknown; INVOLVED IN: N-terminal protein myristoylation; EXPRESSED IN: 6 plant structures; EXPRESSED DURING: petal differentiation and expansion stage; Has 2407 Blast hits to 1833 proteins in 310 species: Archae - 19; Bacteria - 223; Metazoa - 708; Fungi - 285; Plants - 140; Viruses - 42; Other Eukaryotes - 990 (source: NCBI BLink).
1260	BnaA01g00810D	0	8.49132	0.375699	0.492746	0.237243	5.693	AT4G37050.1	0	PLP4, PLA V, AtPLAIVC	PATATIN-like protein 4
1261	BnaC03g34430D	0.193832	0.0504732	8.71732	5.89836	0.156298	0.273932	AT3G05910.1	0		Pectinacetylesterase family protein
1262	BnaC08g40180D	0.286886	0.215058	5.85391	3.01952	0.123489	0.169975	AT1G13750.1	0		Purple acid phosphatases superfamily protein
1263	BnaCnng42710D	0.13811	0.0741514	2.90258	1.49891	0	0.0580674	AT1G30080.1	0		Glycosyl hydrolase superfamily protein
1264	BnaAnng02310D	3.31226	2.77634	21.9388	6.1978	5.38363	0.519945	AT3G05220.1	0		Heavy metal transport/detoxification superfamily protein
1265	BnaA09g29900D	0.0358116	0.0769415	1.74429	1.24748	0.0380397	0.209279	AT1G23790.1	0		Plant protein of unknown function (DUF936)
1266	BnaC03g20690D	0.292528	0.447332	3.53829	2.41848	0.308037	0.386278	AT2G37440.1	0		DNAse I-like superfamily protein
1267	BnaC01g11330D	1.98606	1.08048	0.580724	0.262165	4.83049	0.944132	AT4G18840.1	6e-152		Pentatricopeptide repeat (PPR-like) superfamily protein
1268	BnaC08g35570D	8.78375	13.9498	24.9042	41.2595	6.33173	17.7928	AT2G21560.1	6e-114		unknown protein; BEST Arabidopsis thaliana protein match is: unknown protein (TAIR:AT4G39190.1); Has 3685 Blast hits to 2305 proteins in 270 species: Archae - 0; Bacteria - 156; Metazoa - 1145; Fungi - 322; Plants - 177; Viruses - 6; Other Eukaryotes - 1879 (source: NCBI BLink).
1269	BnaC04g39870D	0.536951	0.184431	8.62889	6.17264	0.140471	0.46785	AT2G28620.1	0		P-loop containing nucleoside triphosphate hydrolases superfamily protein
1270	BnaC01g19650D	3.8256	0.756718	0.223519	0.132049	0.911509	0.582462	AT4G27460.1	0		Cystathionine beta-synthase (CBS) family protein
1271	BnaA01g09940D	45.9505	29.8592	20.475	14.2643	40.5942	35.276	AT4G19200.1	1e-130		proline-rich family protein
1272	BnaA07g09680D	1.0389	0.441366	6.58654	0.715847	0.864918	0.779532	AT1G27100.1	1e-50		Actin cross-linking protein
1273	BnaA10g29630D	1.7262	3.60672	2.29495	4.61611	1.2477	0.845639	AT5G60190.1	1e-174		Cysteine proteinases superfamily protein
1274	BnaA07g39130D	0.821728	0.22814	4.80217	5.30453	0	0.353696	AT1G78520.1	2e-130		Carbohydrate-binding X8 domain superfamily protein
1275	BnaA04g28870D	213.363	159.113	37.2743	49.4362	64.7762	89.3166	AT2G32020.1	0		Acyl-CoA N-acyltransferases (NAT) superfamily protein
1276	BnaA06g38670D	2.35404	0.403164	18.1097	5.67483	1.71571	2.48747	AT3G48920.1	3e-167	AtMYB45, MYB45	myb domain protein 45
1277	BnaC08g39940D	0.800791	0.894266	3.52681	2.55299	0.283674	0.675618	AT1G14040.1	0		EXS (ERD1/XPR1/SYG1) family protein
1278	BnaA05g36120D	0.159845	0.169988	1.84847	1.66604	0.128711	0.171508	AT3G20440.2	0	EMB2729, BE1	Alpha amylase family protein
1279	BnaCnng21190D	0.0339692	0.22139	0.888378	0.123121	0	0.0859866	AT5G23010.1	0	MAM1, IMS3	methylthioalkylmalate synthase 1
1280	BnaC03g50740D	2.30822	0.873022	10.6421	7.14873	1.54151	0.591165	AT5G63590.1	0	FLS3, ATFLS3	flavonol synthase 3
1281	BnaC01g30600D	63.5207	127.207	7.94746	21.6065	45.8096	90.9484	AT3G23560.1	0	ALF5	MATE efflux family protein
1282	BnaA08g24210D	15.6741	15.3501	1.85597	10.7892	8.18862	19.4175	AT1G13880.1	0		ELM2 domain-containing protein
1283	BnaC08g44620D	0.139658	0	2.7093	0.341823	0	0	AT1G06090.1	0		Fatty acid desaturase family protein
1284	BnaA09g12700D	0.152194	0.222342	1.64995	1.3037	0.376195	0.47362	AT1G62800.2	0	ASP4	aspartate aminotransferase 4
1285	BnaA05g05760D	0.425344	0.113715	6.54301	2.38809	0.881864	0.401181	AT2G39800.1	0	P5CS1, ATP5CS	delta1-pyrroline-5-carboxylate synthase 1
1286	BnaA05g19780D	0.387152	0.115218	1.47175	0.169437	0.149532	0.269161	AT3G21230.1	0	4CL5	4-coumarate:CoA ligase 5
1287	BnaC01g00260D	11.4231	11.1849	69.0099	47.197	11.5222	7.95109	AT4G39200.1	1e-134		Ribosomal protein S25 family protein
1288	BnaC02g00560D	15.4215	26.7783	12.0628	17.121	42.2409	17.578	AT5G10030.1	0	TGA4, OBF4	TGACG motif-binding factor 4
1289	BnaA06g11250D	2.13539	0.736444	17.3142	2.79875	5.84576	1.28866	AT1G16740.1	1e-142		Ribosomal protein L20
1290	BnaA09g22190D	3.22699	2.61064	8.30461	9.00305	1.34767	1.12819	AT4G10960.1	0	UGE5	UDP-D-glucose/UDP-D-galactose 4-epimerase 5
1291	BnaA05g09980D	19.2556	15.8414	9.02851	9.36538	17.1038	11.2708	AT2G33700.1	0		Protein phosphatase 2C family protein
1292	BnaC03g31610D	0.0355184	0	3.839	2.22508	0.0377014	0	AT4G00820.1	0	iqd17	IQ-domain 17
1293	BnaA03g29810D	7.17902	4.74219	23.2612	43.5336	2.08184	4.75321	AT3G07050.1	0		GTP-binding family protein
1294	BnaC08g24540D	1.43698	0.672843	3.07955	0.684028	0.986472	1.80535	AT3G53510.1	0		ABC-2 type transporter family protein
1295	BnaUnng02750D	8.57566	12.8592	6.17362	4.16448	5.26022	11.496	AT5G20930.1	0	TSL	Protein kinase superfamily protein
1296	BnaC05g41850D	13.3218	14.5152	8.30794	4.27375	23.9155	24.9014	AT3G11397.1	0	PRA1.A3	prenylated RAB acceptor 1.A3
1297	BnaA10g23090D	0.0614413	1.52758	0.127204	2.58011	0	0.826558	AT5G08270.1	1e-176		unknown protein; BEST Arabidopsis thaliana protein match is: unknown protein (TAIR:AT5G23200.1); Has 89 Blast hits to 86 proteins in 45 species: Archae - 0; Bacteria - 0; Metazoa - 27; Fungi - 0; Plants - 48; Viruses - 0; Other Eukaryotes - 14 (source: NCBI BLink).
1298	BnaA07g15590D	2.62399	2.14318	19.9309	8.33047	4.35303	2.589	AT5G41970.1	0		Metal-dependent protein hydrolase
1299	BnaCnng01790D	22.7677	0.844222	26.3086	0	54.1922	0.0726045	AT4G01000.1	0		Ubiquitin-like superfamily protein
1300	BnaC03g39110D	0.434827	0.688485	3.00593	2.98288	0.263827	0.428633	AT3G15380.1	0		Plasma-membrane choline transporter family protein
1301	BnaA03g04840D	0	0	5.13757	1.39434	0	0.341931	AT5G14340.1	0	AtMYB40, MYB40	myb domain protein 40
1302	BnaA09g16190D	26.4119	33.7838	29.2569	67.8644	11.8435	36.2395	AT5G42740.1	0		Sugar isomerase (SIS) family protein
1303	BnaA02g21750D	23.5433	5.26608	125.5	124.985	4.54329	4.20063	AT4G11320.1	0		Papain family cysteine protease
1304	BnaA10g30360D	0.373454	0.727409	9.86438	9.28636	0.176704	0.52551	AT5G06390.1	0	FLA17	FASCICLIN-like arabinogalactan protein 17 precursor
1305	BnaC04g40010D	27.1358	18.6944	276.715	348.71	22.4089	20.2308	AT2G28780.1	0		unknown protein; INVOLVED IN: biological_process unknown; LOCATED IN: mitochondrion; EXPRESSED IN: inflorescence meristem, root, flower; EXPRESSED DURING: petal differentiation and expansion stage; CONTAINS InterPro DOMAIN/s: Protein of unknown function DUF939, bacterial (InterPro:IPR010343); BEST Arabidopsis thaliana protein match is: unknown protein (TAIR:AT3G09450.1); Has 671 Blast hits to 667…
1306	BnaA01g06130D	4.27826	2.02179	19.0525	12.9474	5.49303	4.34786	AT4G30996.1	2e-176		Protein of unknown function (DUF1068)
1307	BnaA10g11370D	1.15385	1.16651	0.859913	1.51484	0.872126	0.907454	AT5G57320.1	0	VLN5	villin, putative
1308	BnaA07g21220D	12.1064	9.1036	1.5628	1.86898	11.5574	9.90966	AT1G76870.1	2e-129		BEST Arabidopsis thaliana protein match is: sequence-specific DNA binding transcription factors (TAIR:AT1G21200.1); Has 406 Blast hits to 351 proteins in 76 species: Archae - 0; Bacteria - 2; Metazoa - 137; Fungi - 14; Plants - 127; Viruses - 0; Other Eukaryotes - 126 (source: NCBI BLink).
1309	BnaAnng06360D	0.0900409	0	5.66971	2.12029	0	0	AT5G07800.1	0		Flavin-binding monooxygenase family protein
1310	BnaC07g32870D	0.103777	0.111955	1.59317	4.02121	0.257579	0.349103	AT3G52430.1	0	PAD4, ATPAD4	alpha/beta-Hydrolases superfamily protein
1311	BnaA08g09980D	0.182652	0.0577966	2.73528	2.12914	0.137807	0.0784286	AT4G20940.1	0		Leucine-rich receptor-like protein kinase family protein
1312	BnaC06g04380D	34.7169	39.2762	7.76555	6.5865	26.6049	26.8506	AT1G51140.1	0		basic helix-loop-helix (bHLH) DNA-binding superfamily protein
1313	BnaA09g52780D	11.7443	20.6232	2.34148	2.8328	14.1292	24.6683	AT2G14860.1	3e-152		Peroxisomal membrane 22 kDa (Mpv17/PMP22) family protein
1314	BnaC03g69010D	8.81569	8.30167	3.16407	6.69178	2.88215	10.2014	AT1G52140.1	0		unknown protein; BEST Arabidopsis thaliana protein match is: unknown protein (TAIR:AT3G16330.1); Has 114 Blast hits to 114 proteins in 15 species: Archae - 0; Bacteria - 0; Metazoa - 0; Fungi - 0; Plants - 114; Viruses - 0; Other Eukaryotes - 0 (source: NCBI BLink).
1315	BnaAnng02600D	9.95408	10.1511	21.9813	11.6271	22.878	4.9567	AT3G05380.2	0	ALY2, ATALY2	DIRP ;Myb-like DNA-binding domain
1316	BnaC08g24100D	70.9353	42.8332	280.822	235.252	48.6415	36.8323	AT3G52930.1	0		Aldolase superfamily protein
1317	BnaA09g21220D	1.20877	1.23492	0.956184	1.4901	1.36339	1.00257	AT4G12010.1	0		Disease resistance protein (TIR-NBS-LRR class) family
1318	BnaCnng62320D	1.60116	0.351787	23.9028	15.7097	1.15666	1.039	AT3G52470.1	0		Late embryogenesis abundant (LEA) hydroxyproline-rich glycoprotein family
1319	BnaC05g46570D	0.854801	2.44382	0.732852	2.80557	1.18837	1.49078	AT3G05210.1	0	ERCC1, UVR7	nucleotide repair protein, putative
1320	BnaA07g34820D	4.48549	6.74151	0.0456421	0.378817	4.86083	4.83212	AT1G79330.1	2e-156	AMC6, ATMCP2B, ATMC5, MC5	metacaspase 5
1321	BnaC01g23550D	7.53823	11.6005	0.648961	3.02947	11.9491	12.6207	AT5G45990.1	5e-94		crooked neck protein, putative / cell cycle protein, putative
1322	BnaA05g29070D	1.30593	10.4848	2.15823	8.83446	1.65881	1.16633	AT3G09350.1	0	Fes1A	Fes1A
1323	BnaC02g16540D	0.187638	0.163313	15.5094	4.25578	0.158602	0.129277	AT5G66920.1	0	sks17	SKU5 similar 17
1324	BnaA01g28190D	685.302	601.167	14.2528	33.0902	628.191	390.509	AT3G16150.1	0		N-terminal nucleophile aminohydrolases (Ntn hydrolases) superfamily protein
1325	BnaC08g39230D	11.8743	5.586	7.22161	7.5643	16.4235	5.53009	AT1G14860.1	0	atnudt18, NUDT18	nudix hydrolase homolog 18
1326	BnaA10g13430D	2.11246	2.05414	16.6424	12.9592	1.65507	3.41898	AT4G34588.1	5e-98	CPuORF2	conserved peptide upstream open reading frame 2
1327	BnaC04g43450D	0.75966	0.280663	1.95823	3.53628	0.531938	0.862876	AT2G32960.1	0		Phosphotyrosine protein phosphatases superfamily protein
1328	BnaA10g19100D	0	0.218383	7.29965	1.95351	0.212888	0.169784	AT5G14750.1	0	WER, ATMYB66, WER1, MYB66	myb domain protein 66
1329	BnaC03g38730D	0.315765	0.296829	5.52043	2.64499	0.375465	0.439219	AT3G14840.2	0		Leucine-rich repeat transmembrane protein kinase
1330	BnaA03g35540D	4.10213	3.66833	24.367	21.2644	3.60043	2.26967	AT3G20000.1	0	TOM40	translocase of the outer mitochondrial membrane 40
1331	BnaA06g40150D	150.903	214.652	20.222	64.4334	159.64	263.752	AT5G47240.1	0	atnudt8, NUDT8	nudix hydrolase homolog 8
1332	BnaC08g39800D	0.113771	0.0306579	3.40217	0.680158	0.030365	0.120868	AT1G14220.1	6e-133		Ribonuclease T2 family protein
1333	BnaC02g12030D	2.46823	2.90186	3.54037	2.55881	3.33584	3.18945	AT5G56870.1	0	BGAL4	beta-galactosidase 4
1334	BnaC06g37860D	163.523	216.024	2027.86	2749.07	61.591	202.464	AT1G77120.1	0	ADH1, ADH, ATADH, ATADH1	alcohol dehydrogenase 1
1335	BnaAnng05780D	12.9938	7.85314	74.176	65.4037	9.63338	6.60008	AT5G45775.2	0		Ribosomal L5P family protein
1336	BnaC04g51000D	3.44991	1.44124	9.20056	5.53778	2.49771	2.0968	AT2G48130.1	2e-131		Bifunctional inhibitor/lipid-transfer protein/seed storage 2S albumin superfamily protein
1337	BnaA01g34740D	7.36916	6.43212	38.4463	21.6415	7.72316	8.19775	AT4G32720.1	0	AtLa1, La1	La protein 1
1338	BnaA06g12690D	4.35998	7.353	1.99621	0.287984	8.55559	9.79308	AT1G18570.1	5e-173	MYB51, AtMYB51, BW51A, BW51B, HIG1	myb domain protein 51
1339	BnaA09g08540D	36.0561	59.5465	8.91244	18.9281	42.334	60.268	AT2G15680.1	0		Calcium-binding EF-hand family protein
1340	BnaA03g20290D	5.69337	14.1336	8.94598	3.23001	8.01009	12.8195	AT2G43570.1	3e-162	CHI	chitinase, putative
1341	BnaCnng60500D	0.535318	0.223244	11.6361	18.9124	0	0.11623	AT5G19730.1	0		Pectin lyase-like superfamily protein
1342	BnaC07g30960D	1.50056	0.945172	7.06008	8.3072	1.64383	0.743477	AT5G60990.1	0		DEA(D/H)-box RNA helicase family protein
1343	BnaA03g01580D	0	0.034292	1.29488	0	0	0	AT5G04960.1	0		Plant invertase/pectin methylesterase inhibitor superfamily
1344	BnaA09g37600D	12.9827	15.0524	1.25973	1.45585	12.7941	16.3235	AT3G59140.1	4e-141	ATMRP14, MRP14, ABCC10	multidrug resistance-associated protein 14
1345	BnaAnng35880D	2.74372	4.21027	35.5015	38.583	8.47288	2.88647	AT5G20890.1	0		TCP-1/cpn60 chaperonin family protein
1346	BnaAnng08670D	136.604	72.4203	3.94764	2.78269	73.3039	38.5727	AT5G19110.1	1e-143		Eukaryotic aspartyl protease family protein
1347	BnaC07g43760D	2.56817	4.16733	4.32048	4.59281	2.6431	1.69758	AT4G32300.1	0	SD2-5	S-domain-2 5
1348	BnaA07g16880D	32.7156	45.8761	3.37982	10.0349	9.50934	43.4008	AT3G56460.1	0		GroES-like zinc-binding alcohol dehydrogenase family protein
1349	BnaA03g46830D	10.9327	8.75562	144.557	113.966	13.2914	9.4819	AT4G24620.1	0	PGI1, PGI	phosphoglucose isomerase 1
1350	BnaC02g01860D	3.56805	6.64573	13.694	11.377	9.24611	4.51536	AT5G06750.1	0		Protein phosphatase 2C family protein
1351	BnaC06g28860D	6.81737	10.2355	7.04055	4.49055	1.93585	4.41263	AT1G67750.1	0		Pectate lyase family protein
1352	BnaA01g00150D	0.663856	0.364453	6.73966	4.91961	0.0591559	0.377487	AT4G37970.1	0	ATCAD6, CAD6	cinnamyl alcohol dehydrogenase 6
1353	BnaC02g03070D	1.10924	0.8071	1.59189	1.44927	1.36765	0.704214	AT5G03470.1	0	ATB' ALPHA	Protein phosphatase 2A regulatory B subunit family protein
1354	BnaC02g40340D	16.0048	24.7769	119.198	98.1905	14.7327	13.6604	AT5G26710.1	0		Glutamyl/glutaminyl-tRNA synthetase, class Ic
1355	BnaA01g12380D	83.4991	96.1516	24.8224	58.1362	57.2804	71.0901	AT4G22690.1	0	CYP706A1	cytochrome P450, family 706, subfamily A, polypeptide 1
1356	BnaC08g39210D	21.3601	23.6894	15.6281	10.2221	50.7108	13.1486	AT1G14880.1	8e-106	PCR1	PLANT CADMIUM RESISTANCE 1
1357	BnaC05g30210D	112.495	84.9783	10.1659	17.6108	96.2507	38.4121	AT3G22370.1	0	AOX1A, ATAOX1A	alternative oxidase 1A
1358	BnaA06g09180D	4.93409	4.03314	1.33998	4.60182	1.94946	3.7258	AT1G14370.1	0	APK2A, PBL2	protein kinase 2A
1359	BnaC04g21550D	50.1084	115.736	19.2961	16.4432	61.0305	121.498	AT3G61980.1	6e-31		serine protease inhibitor, Kazal-type family protein
1360	BnaA06g26030D	0.722658	0.941471	6.89497	6.80795	0.554672	0.499505	AT5G23300.1	0	PYRD	pyrimidine d
1361	BnaC01g16290D	15.6921	23.1244	0.841828	2.80587	16.3054	21.3889	AT4G24350.1	0		Phosphorylase superfamily protein
1362	BnaC03g72740D	0.45915	0.286472	4.84835	4.06198	0.56021	0.504641	AT2G46225.2	0	ABIL1	ABI-1-like 1
1363	BnaC02g25700D	1.16897	2.18727	8.90081	7.7881	0.555378	3.37019	AT1G79260.1	1e-144		CONTAINS InterPro DOMAIN/s: Domain of unknown function DUF1794 (InterPro:IPR014878); Has 30201 Blast hits to 17322 proteins in 780 species: Archae - 12; Bacteria - 1396; Metazoa - 17338; Fungi - 3422; Plants - 5037; Viruses - 0; Other Eukaryotes - 2996 (source: NCBI BLink).
1364	BnaA09g42270D	1.63228	1.57777	13.4193	10.8221	1.36034	1.02886	AT2G22900.1	0		Galactosyl transferase GMA12/MNN10 family protein
1365	BnaA07g34970D	4.0764	2.00936	0.869342	1.01476	3.16017	4.90775	AT1G79520.2	0		Cation efflux family protein
1366	BnaA01g13460D	0.412884	0.745118	4.40759	1.76203	0.744794	0.442428	AT4G23820.1	0		Pectin lyase-like superfamily protein
1367	BnaA07g06740D	25.6824	35.1962	0.142746	2.83886	5.00777	33.8352	AT3G23250.1	0	MYB15, ATY19, ATMYB15	myb domain protein 15
1368	BnaC01g34410D	0.199844	0	1.69106	0.161715	0.175806	0.013882	AT3G18170.1	0		Glycosyltransferase family 61 protein
1369	BnaA01g10780D	2.45121	1.96203	15.6894	16.7684	2.40509	2.793	AT4G20870.1	0	FAH2, ATFAH2	fatty acid hydroxylase 2
1370	BnaA02g09190D	9.30206	26.59	21.0756	78.2199	9.75151	20.051	AT5G55190.1	0	RAN3, ATRAN3	RAN GTPase 3
1371	BnaC08g12490D	98.3676	179.651	189.635	252.171	124.837	126.935	AT4G27450.1	0		Aluminium induced protein with YGL and LRDR motifs
1372	BnaCnng25290D	20.9141	20.8705	5.59016	3.78656	21.548	20.4903	AT4G10730.1	0		Protein kinase superfamily protein
1373	BnaA03g49390D	0.313228	0.334856	2.39671	1.12006	0.131553	0.15671	AT4G29170.1	0	ATMND1	Mnd1 family protein
1374	BnaC04g33150D	2.53304	2.60449	15.5454	10.6093	2.27502	2.39169	AT5G41140.1	0		Myosin heavy chain-related protein
1375	BnaA01g00760D	0.820812	0.632407	5.67405	3.61592	1.3981	0.57378	AT4G36970.1	0		Remorin family protein
1376	BnaC08g33890D	0.189292	0.204536	2.55933	1.22468	0.0867562	0.344861	AT2G24610.1	0	ATCNGC14, CNGC14	cyclic nucleotide-gated channel 14
1377	BnaA06g10130D	3.7089	5.08506	15.169	27.0278	2.845	3.98183	AT1G15420.1	0		CONTAINS InterPro DOMAIN/s: Small-subunit processome, Utp12 (InterPro:IPR007148); Has 764 Blast hits to 656 proteins in 193 species: Archae - 0; Bacteria - 42; Metazoa - 237; Fungi - 154; Plants - 85; Viruses - 23; Other Eukaryotes - 223 (source: NCBI BLink).
1378	BnaA06g22780D	0.3257	0.651238	3.19398	3.10848	0.402331	0.3627	AT5G63630.1	0		P-loop containing nucleoside triphosphate hydrolases superfamily protein
1379	BnaA10g10020D	1.33199	3.36186	4.77594	10.158	2.16241	1.96492	AT5G55940.1	0	emb2731	Uncharacterised protein family (UPF0172)
1380	BnaA06g23750D	79.1566	74.6789	11.7297	16.6926	82.8989	67.3104	AT5G64810.1	3e-171	WRKY51, ATWRKY51	WRKY DNA-binding protein 51
1381	BnaCnng01480D	0.652985	0.702788	0.919666	1.05733	1.52171	0.294818	AT4G01570.1	0		Tetratricopeptide repeat (TPR)-like superfamily protein
1382	BnaC04g02080D	49.2987	39.2526	11.1208	18.8557	24.4875	14.6247	AT2G41730.1	2e-67		unknown protein; BEST Arabidopsis thaliana protein match is: unknown protein (TAIR:AT5G24640.1); Has 25 Blast hits to 25 proteins in 5 species: Archae - 0; Bacteria - 0; Metazoa - 0; Fungi - 0; Plants - 25; Viruses - 0; Other Eukaryotes - 0 (source: NCBI BLink).
1383	BnaA08g17100D	111.877	142.702	26.4939	55.7364	146.783	156.952	AT4G38470.1	0		ACT-like protein tyrosine kinase family protein
1384	BnaA07g31410D	0.627874	1.18204	5.15305	6.49542	0.969633	0.095776	AT1G74300.1	0		alpha/beta-Hydrolases superfamily protein
1385	BnaA01g26980D	12.888	9.63922	114.469	80.1883	8.19323	7.87227	AT3G18130.1	0	RACK1C_AT	receptor for activated C kinase 1C
1386	BnaA10g12490D	7.8595	5.00517	1.61791	2.14492	7.69071	4.13672	AT5G59490.1	0		Haloacid dehalogenase-like hydrolase (HAD) superfamily protein
1387	BnaAnng12510D	1.39564	1.07215	1.10336	1.29735	0.186063	0.606156	AT3G63530.1	0	BB, BB2	RING/U-box superfamily protein
1388	BnaA07g05080D	0.142448	0.0767218	2.01668	1.69422	0.0379643	0.0305954	AT3G25100.1	0	CDC45	cell division cycle 45
1389	BnaC07g21900D	1.29435	1.86079	7.30175	11.0999	1.6922	1.68676	AT2G02790.1	0	IQD29	IQ-domain 29
1390	BnaA02g06390D	8.78824	6.36637	27.5492	6.74582	9.2468	6.37551	AT5G60360.3	0	AALP, ALP	aleurain-like protease
1391	BnaCnng78620D	5.30013	5.18191	2.10194	2.14353	3.10686	1.49876	AT4G38400.1	0	ATEXLA2, EXPL2, ATEXPL2, ATHEXP BETA 2.2, EXLA2	expansin-like A2
1392	BnaC08g25600D	0	0	0.808104	1.45237	0.0226321	0.072535	AT3G54830.1	0		Transmembrane amino acid transporter family protein
1393	BnaCnng28850D	0	5.55011	0	6.21941	0	2.49061	AT5G02460.1	0		Dof-type zinc finger DNA-binding family protein
1394	BnaA02g11250D	0.502405	0.409327	4.05336	2.28576	0.766217	0.563942	AT5G51430.1	0	EYE	conserved oligomeric Golgi complex component-related / COG complex component-related
1395	BnaAnng04440D	18.1092	14.4029	11.2713	6.46488	15.9837	13.2021	AT4G08500.1	0	MEKK1, ATMEKK1, MAPKKK8, ARAKIN	MAPK/ERK kinase kinase 1
1396	BnaA05g19720D	16.9076	4.21926	8.30619	4.38911	5.20175	4.05696	AT3G21420.1	0		2-oxoglutarate (2OG) and Fe(II)-dependent oxygenase superfamily protein
1397	BnaA09g20670D	3.13841	0.924292	16.5748	12.7752	1.50309	1.59426	AT4G05520.1	0	ATEHD2, EHD2	EPS15 homology domain 2
1398	BnaCnng53860D	0.60921	0.277581	2.15625	2.10843	0.269601	0.0851009	AT3G16490.1	0	IQD26	IQ-domain 26
1399	BnaC09g04660D	1.108	0.329749	4.64772	3.92231	0.606028	0.367303	AT5G23910.1	0		ATP binding microtubule motor family protein
1400	BnaA09g13710D	5.46315	19.4349	0.156277	6.42954	23.3701	22.9561	AT1G61520.1	0	LHCA3	photosystem I light harvesting complex gene 3
1401	BnaA09g43440D	0.238876	0.217285	0.869981	1.10603	0.0843916	0.0338162	AT2G21090.1	0		Pentatricopeptide repeat (PPR-like) superfamily protein
1402	BnaA06g37550D	4.27076	2.8593	46.4003	44.6858	3.37583	3.36513	AT1G49600.1	0	ATRBP47A, RBP47A	RNA-binding protein 47A
1403	BnaC07g35310D	0.550464	0.552699	4.4515	7.26071	0.508865	0.801517	AT1G36280.1	0		L-Aspartase-like family protein
1404	BnaA10g19450D	1.22632	1.05625	1.22293	1.9508	0.0761026	0.980079	AT5G14230.1	0		CONTAINS InterPro DOMAIN/s: Ankyrin repeat-containing domain (InterPro:IPR020683), Ankyrin repeat (InterPro:IPR002110); BEST Arabidopsis thaliana protein match is: XB3 ortholog 2 in Arabidopsis thaliana (TAIR:AT5G57740.1); Has 66374 Blast hits to 25358 proteins in 1201 species: Archae - 121; Bacteria - 8133; Metazoa - 29530; Fungi - 5885; Plants - 3349; Viruses - 785; Other Eukaryotes - 18571 (so…
1405	BnaA04g10580D	5.32224	4.74585	30.2221	28.4532	3.256	5.18383	AT5G40770.1	0	ATPHB3, PHB3	prohibitin 3
1406	BnaC03g75630D	8.57864	5.71037	36.5313	30.0558	6.46137	5.10485	AT1G25260.1	0		Ribosomal protein L10 family protein
1407	BnaA02g01850D	17.3616	18.431	4.18052	4.07493	6.06268	12.6681	AT5G13750.1	4e-20	ZIFL1	zinc induced facilitator-like 1
1408	BnaA02g35500D	0	0	1.8599	0.285883	0	0	AT5G54370.1	0		Late embryogenesis abundant (LEA) protein-related
1409	BnaA05g19700D	5.13973	6.46767	28.4091	23.2814	4.64252	4.95069	AT3G21465.1	0		unknown protein; BEST Arabidopsis thaliana protein match is: unknown protein (TAIR:AT4G15640.1); Has 38 Blast hits to 38 proteins in 14 species: Archae - 0; Bacteria - 0; Metazoa - 0; Fungi - 0; Plants - 38; Viruses - 0; Other Eukaryotes - 0 (source: NCBI BLink).
1410	BnaC05g52130D	0.700905	0.454754	7.32895	5.22005	0.326272	0.467153	AT3G14172.1	0		FUNCTIONS IN: molecular_function unknown; INVOLVED IN: biological_process unknown; LOCATED IN: cellular_component unknown; BEST Arabidopsis thaliana protein match is: COP1-interacting protein-related (TAIR:AT1G72410.1); Has 30201 Blast hits to 17322 proteins in 780 species: Archae - 12; Bacteria - 1396; Metazoa - 17338; Fungi - 3422; Plants - 5037; Viruses - 0; Other Eukaryotes - 2996 (source: NC…
1411	BnaA06g21030D	1.08991	11.6109	2.2183	17.6605	2.01622	6.14787	AT3G49430.1	0	SRp34a, SR34a, At-SR34a	SER/ARG-rich protein 34A
1412	BnaC06g30380D	0.117057	0.28188	2.03789	2.00944	0.187306	0.169288	AT1G69200.1	0	FLN2	fructokinase-like 2
1413	BnaC08g43450D	38.7901	41.2035	179.49	119.223	32.3235	44.838	AT1G07920.1	0		GTP binding Elongation factor Tu family protein
1414	BnaC08g39670D	19.5021	13.9328	3.2514	3.21782	14.3371	12.0716	AT1G14370.1	0	APK2A, PBL2	protein kinase 2A
1415	BnaC05g00530D	68.3796	40.6793	16.6686	19.6299	46.1168	29.0447	AT1G01480.1	0	ACS2, AT-ACC2	1-amino-cyclopropane-1-carboxylate synthase 2
1416	BnaC01g39070D	26.2515	36.1368	142.214	191.238	25.9742	30.7146	AT3G09680.1	4e-175		Ribosomal protein S12/S23 family protein
1417	BnaA02g09370D	0.0643071	0	7.50194	6.15296	0.0343782	0.0550613	AT3G02020.1	0	AK3	aspartate kinase 3
1418	BnaA05g28530D	64.592	75.0974	18.7234	44.0788	43.6556	61.0716	AT3G10250.1	0		Plant protein 1589 of unknown function
1419	BnaC04g54390D	2.27068	0.598104	0.194477	0.248921	2.8879	1.09281	AT2G29620.1	0		unknown protein; BEST Arabidopsis thaliana protein match is: unknown protein (TAIR:AT1G07330.1); Has 887 Blast hits to 750 proteins in 151 species: Archae - 2; Bacteria - 63; Metazoa - 270; Fungi - 51; Plants - 111; Viruses - 6; Other Eukaryotes - 384 (source: NCBI BLink).
1420	BnaC05g50940D	0.276292	0	6.35827	4.29926	0.220179	0	AT1G26840.1	0	ORC6, ATORC6	origin recognition complex protein 6
1421	BnaC02g21380D	32.4743	21.6056	211.778	196.28	21.8046	19.9033	AT1G72370.1	0	P40, AP40, RP40, RPSAA	40s ribosomal protein SA
1422	BnaC01g30230D	0	0	12.492	5.0566	0.0959508	0.0787789	AT3G24020.1	3e-157		Disease resistance-responsive (dirigent-like protein) family protein
1423	BnaC02g08170D	0	0.37268	0.0737348	2.17641	0	0.810082	AT5G18560.1	0	PUCHI	Integrase-type DNA-binding superfamily protein
1424	BnaC03g44740D	45.8219	33.7815	241.285	211.487	34.8178	34.1867	AT3G24830.1	0		Ribosomal protein L13 family protein
1425	BnaC06g20970D	1.18339	1.60064	3.62663	5.0838	1.06459	0.734242	AT1G77470.1	0	RFC3, RFC5	replication factor C subunit 3
1426	BnaA04g24790D	0.855045	1.00089	2.70666	1.14931	1.05773	1.57714	AT2G43050.1	0	ATPMEPCRD	Plant invertase/pectin methylesterase inhibitor superfamily
1427	BnaC01g33260D	5.57171	5.35663	2.3773	10.7993	2.18617	4.67578	AT3G19590.1	0	BUB3.1	Transducin/WD40 repeat-like superfamily protein
1428	BnaA09g39580D	0.774018	0	3.96121	1.43884	0.102246	0	AT3G62020.1	0	GLP10	germin-like protein 10
1429	BnaC09g37350D	0.970119	1.02519	0.659427	0.876222	1.0955	0.26472	AT5G20480.1	0	EFR	EF-TU receptor
1430	BnaA03g21140D	10.4492	4.61138	17.0249	20.3885	9.47511	7.10891	AT2G45220.1	0		Plant invertase/pectin methylesterase inhibitor superfamily
1431	BnaA04g08450D	33.4847	33.9144	1.96044	1.81581	36.4977	42.6919	AT5G38200.1	0		Class I glutamine amidotransferase-like superfamily protein
1432	BnaC06g28000D	9.71011	14.4756	2.35338	2.55493	12.2481	11.2773	AT1G69600.1	0	ZFHD1, ATHB29, ZHD11	zinc finger homeodomain 1
1433	BnaC08g12100D	8.36222	8.60296	1.84077	1.82441	8.74389	10.9085	AT4G26080.1	0	ABI1, AtABI1	Protein phosphatase 2C family protein
1434	BnaA08g22970D	23.8181	17.7735	13.7056	7.7521	9.33686	15.4008	AT1G17745.2	0	PGDH	D-3-phosphoglycerate dehydrogenase
1435	BnaCnng44560D	3.48839	0.700707	1.39836	0.210314	4.01325	1.11638	AT3G04560.1	0		unknown protein; FUNCTIONS IN: molecular_function unknown; INVOLVED IN: biological_process unknown; EXPRESSED IN: 22 plant structures; EXPRESSED DURING: 16 growth stages; Has 227 Blast hits to 225 proteins in 83 species: Archae - 0; Bacteria - 17; Metazoa - 98; Fungi - 29; Plants - 51; Viruses - 1; Other Eukaryotes - 31 (source: NCBI BLink).
1436	BnaC02g00510D	0	0	10.2327	1.72428	0	0	AT5G10130.1	2e-142		Pollen Ole e 1 allergen and extensin family protein
1437	BnaA03g47730D	4.87147	2.79984	30.7898	6.74588	4.67345	2.86654	AT4G26010.1	0		Peroxidase superfamily protein
1438	BnaA01g20600D	26.8911	19.0585	158.943	137.967	16.2604	19.1068	AT3G48930.1	1e-169	EMB1080	Nucleic acid-binding, OB-fold-like protein
1439	BnaA09g04160D	4.61665	2.29386	18.47	14.9242	3.65583	3.13492	AT5G26710.1	0		Glutamyl/glutaminyl-tRNA synthetase, class Ic
1440	BnaC04g25200D	313.739	412.607	26.1255	81.5915	350.363	390.008	AT3G55970.1	0	ATJRG21, JRG21	jasmonate-regulated gene 21
1441	BnaA05g33460D	1.13345	0.64004	21.1512	23.4833	0.0997749	0.818109	AT3G02560.1	0		Ribosomal protein S7e family protein
1442	BnaA07g05590D	3.38906	2.37631	5.75161	5.0292	1.32801	3.78224	AT3G47740.1	0	ATATH2, ATH2, ABCA3	ABC2 homolog 2
1443	BnaA06g28870D	0.320652	0.229807	7.42068	12.0725	0.228073	0.360333	AT5G27330.1	0		Prefoldin chaperone subunit family protein
1444	BnaA09g09480D	21.2091	27.3197	7.69239	18.5986	14.4522	29.6467	AT2G18100.1	0		Protein of unknown function (DUF726)
1445	BnaA01g11010D	0.523837	0.65534	0.28476	0.368711	0.376063	0.84394	AT4G20860.1	0		FAD-binding Berberine family protein
1446	BnaC01g39210D	0.753543	1.95255	0.894591	0.597458	3.11528	1.19242	AT3G09070.1	9e-161		Protein of unknown function (DUF740)
1447	BnaC05g46730D	3.3259	5.21652	2.0262	9.1063	2.82548	3.58455	AT3G05070.1	1e-133		CONTAINS InterPro DOMAIN/s: mRNA splicing factor, Cwf18 (InterPro:IPR013169); Has 292 Blast hits to 292 proteins in 153 species: Archae - 0; Bacteria - 0; Metazoa - 118; Fungi - 83; Plants - 38; Viruses - 11; Other Eukaryotes - 42 (source: NCBI BLink).
1448	BnaC05g47430D	0.311014	0.333654	1.10433	0.840398	0.333192	0.455898	AT3G04140.1	0		Ankyrin repeat family protein
1449	BnaA09g14700D	183.646	235.768	13.2183	20.7721	156.201	255.377	AT1G58360.1	0	AAP1, NAT2	amino acid permease 1
1450	BnaA03g45080D	31.634	34.6915	32.1905	14.2047	30.8825	47.8226	AT4G21990.1	0	APR3, PRH-26, PRH26, ATAPR3	APS reductase 3
1451	BnaC03g03210D	0.120275	0	3.23261	0.292282	0	0	AT5G07690.1	2e-174	MYB29, ATMYB29, PMG2	myb domain protein 29
1452	BnaC07g47900D	64.2438	48.9852	11.112	22.4587	33.246	16.2777	AT2G04050.1	0		MATE efflux family protein
1453	BnaA01g14410D	8.92655	9.95914	4.99948	9.03509	4.16281	12.2271	AT4G25070.2	0		unknown protein; EXPRESSED IN: cultured cell; BEST Arabidopsis thaliana protein match is: unknown protein (TAIR:AT3G48860.2); Has 30201 Blast hits to 17322 proteins in 780 species: Archae - 12; Bacteria - 1396; Metazoa - 17338; Fungi - 3422; Plants - 5037; Viruses - 0; Other Eukaryotes - 2996 (source: NCBI BLink).
1454	BnaA09g05310D	0.584562	0.553905	6.00232	5.04094	0.200978	0.567288	AT5G23420.1	8e-143	HMGB6	high-mobility group box 6
1455	BnaA06g15400D	11.1952	16.2954	2.63403	3.47081	14.6218	16.2453	AT1G21680.1	0		DPP6 N-terminal domain-like protein
1456	BnaC03g09500D	5.13612	5.67649	7.61905	7.18886	4.33239	4.39362	AT5G19150.1	0		pfkB-like carbohydrate kinase family protein
1457	BnaC02g09270D	0.19245	2.47223	2.12192	16.0577	0.357687	2.78767	AT5G19970.1	0		unknown protein; Has 1807 Blast hits to 1807 proteins in 277 species: Archae - 0; Bacteria - 0; Metazoa - 736; Fungi - 347; Plants - 385; Viruses - 0; Other Eukaryotes - 339 (source: NCBI BLink).
1458	BnaC04g46940D	15.0916	13.7466	74.7446	76.0741	12.6387	16.0477	AT2G40290.1	0		Eukaryotic translation initiation factor 2 subunit 1
1459	BnaA05g27530D	21.7267	14.3421	103.865	107.58	11.6336	14.0318	AT3G11510.1	1e-179		Ribosomal protein S11 family protein
1460	BnaA01g34890D	0	0.272509	2.66829	2.02043	0.106187	0.0858097	AT4G29360.1	0		O-Glycosyl hydrolases family 17 protein
1461	BnaC08g43300D	19.4154	16.6019	71.247	61.5167	16.83	11.5802	AT1G08200.1	0	AXS2	UDP-D-apiose/UDP-D-xylose synthase 2
1462	BnaA04g07520D	135.305	107.668	34.6684	30.8979	111.872	89.5837	AT5G35735.1	0		Auxin-responsive family protein
1463	BnaA08g24030D	12.1142	19.7848	29.5507	11.0111	32.7454	13.7124	AT1G14340.1	0		RNA-binding (RRM/RBD/RNP motifs) family protein
1464	BnaA01g03360D	0.561497	1.03593	1.4388	0.917539	0.247375	0.927159	AT4G33580.2	0	ATBCA5, BCA5	beta carbonic anhydrase 5
1465	BnaC01g19250D	115.346	84.2528	494.3	434.002	91.7282	69.8129	AT2G20450.1	4e-114		Ribosomal protein L14
1466	BnaC08g16730D	35.8466	43.7972	490.526	544.788	38.2738	41.8281	AT1G15690.1	0	AVP1, ATAVP3, AVP-3, AtVHP1;1	Inorganic H pyrophosphatase family protein
1467	BnaAnng33760D	0.580044	0.09685	4.14109	1.39724	0.282978	0.151577	AT2G19170.1	0	SLP3	subtilisin-like serine protease 3
1468	BnaA10g14970D	0.0765264	6.14929	0.632425	8.338	0	3.93301	AT5G20510.1	0	AL5	alfin-like 5
1469	BnaA06g37440D	0.991217	0.144038	4.44309	0.213022	0.309117	0.0496978	AT1G52790.1	0		2-oxoglutarate (2OG) and Fe(II)-dependent oxygenase superfamily protein
1470	BnaC06g23520D	0.0698577	0	18.9109	7.42821	0	0.0296056	AT1G73600.2	0		S-adenosyl-L-methionine-dependent methyltransferases superfamily protein
1471	BnaC07g22200D	0.0722049	0.0518657	1.57784	0.580976	0	0.0203069	AT2G03260.1	0		EXS (ERD1/XPR1/SYG1) family protein
1472	BnaC08g44070D	0.298795	0.104976	0.895087	0.763641	0.0429309	0.0514011	AT1G05200.1	0	ATGLR3.4, GLR3.4, GLUR3	glutamate receptor 3.4
1473	BnaA04g14810D	5.06631	2.30893	25.0126	16.1882	2.38602	2.99502	AT2G25260.1	0		unknown protein; FUNCTIONS IN: molecular_function unknown; INVOLVED IN: biological_process unknown; LOCATED IN: endomembrane system; BEST Arabidopsis thaliana protein match is: unknown protein (TAIR:AT5G25265.1); Has 35333 Blast hits to 34131 proteins in 2444 species: Archae - 798; Bacteria - 22429; Metazoa - 974; Fungi - 991; Plants - 531; Viruses - 0; Other Eukaryotes - 9610 (source: NCBI BLink…
1474	BnaC04g02930D	0.293955	0.979464	6.31461	5.24891	0.157001	0.254586	AT2G43460.1	2e-81		Ribosomal L38e protein family
1475	BnaA05g24920D	15.4616	12.8254	105.471	111.756	10.6378	10.6725	AT3G14600.1	0		Ribosomal protein L18ae/LX family protein
1476	BnaA09g00610D	18.7905	6.87396	4.30032	1.0212	31.653	7.32294	AT4G34890.1	0	ATXDH1, XDH1	xanthine dehydrogenase 1
1477	BnaC05g01420D	67.2548	42.6074	323.132	290.356	49.5233	42.2274	AT1G02780.1	0	emb2386	Ribosomal protein L19e family protein
1478	BnaA10g25560D	0.331901	1.78434	2.24362	2.26556	0.468345	0.430976	AT5G04710.1	0		Zn-dependent exopeptidases superfamily protein
1479	BnaC03g50550D	0.650214	0.700789	3.7875	1.31954	0.751238	0.552865	AT5G63800.1	0	MUM2, BGAL6	Glycosyl hydrolase family 35 protein
1480	BnaA06g22700D	1.02027	0.699341	5.47715	4.7478	1.1908	1.30825	AT5G63550.2	0		DEK domain-containing chromatin associated protein
1481	BnaA01g26960D	0.140488	0.037996	1.61385	0.0418962	0	0	AT3G45680.1	0		Major facilitator superfamily protein
1482	BnaA02g02020D	1.00217	0.151174	24.477	2.24065	0.145177	0.469903	AT5G14200.1	0	ATIMD1, IMD1	isopropylmalate dehydrogenase 1
1483	BnaC09g38280D	2.4184	1.79976	8.86368	5.70659	1.35116	1.41508	AT5G19420.2	0		Regulator of chromosome condensation (RCC1) family with FYVE zinc finger domain
1484	BnaA10g01160D	0.435507	0.134745	9.68931	7.13823	0.0418601	0.568628	AT1G02460.1	0		Pectin lyase-like superfamily protein
1485	BnaA01g26720D	5.49207	8.12496	35.2616	25.9449	5.09708	7.13592	AT3G18490.1	0		Eukaryotic aspartyl protease family protein
1486	BnaA01g24800D	2.91797	1.00782	21.9585	5.00265	3.81111	0.577958	AT3G22230.1	2e-50		Ribosomal L27e protein family
1487	BnaA08g03640D	0.995521	0.603712	9.40271	7.6594	0.608744	0.719381	AT5G22100.1	0		RNA cyclase family protein
1488	BnaA08g02680D	5.95595	9.74233	0.721363	0.882075	7.18412	14.3931	AT1G49450.1	0		Transducin/WD40 repeat-like superfamily protein
1489	BnaA01g23480D	4.17895	2.57042	30.0944	16.3298	1.28292	1.85659	AT3G23820.1	0	GAE6	UDP-D-glucuronate 4-epimerase 6
1490	BnaC08g40330D	6.99494	3.0727	51.6656	26.9845	2.90986	4.0908	AT3G04120.1	0	GAPC, GAPC-1, GAPC1	glyceraldehyde-3-phosphate dehydrogenase C subunit 1
1491	BnaC09g34800D	6.86532	4.88486	1.18368	1.64531	4.16552	2.83463	AT5G59490.1	0		Haloacid dehalogenase-like hydrolase (HAD) superfamily protein
1492	BnaC09g04250D	0	0	0.967547	0.191268	0	0	AT5G24850.1	0	CRY3	cryptochrome 3
1493	BnaC03g69450D	31.2346	32.2174	5.65761	6.08288	31.2654	36.802	AT1G53180.1	0		unknown protein; FUNCTIONS IN: molecular_function unknown; INVOLVED IN: biological_process unknown; LOCATED IN: cellular_component unknown; EXPRESSED IN: 13 plant structures; EXPRESSED DURING: 6 growth stages; BEST Arabidopsis thaliana protein match is: unknown protein (TAIR:AT3G15115.1); Has 58 Blast hits to 56 proteins in 22 species: Archae - 0; Bacteria - 0; Metazoa - 6; Fungi - 4; Plants - 29…
1494	BnaC09g43960D	0.0847404	0	2.33443	1.15935	0	0	AT5G13140.1	3e-142		Pollen Ole e 1 allergen and extensin family protein
1495	BnaA02g18390D	12.6179	21.8909	2.37113	8.01987	18.7767	12.2173	AT1G77450.1	0	anac032, NAC032	NAC domain containing protein 32
1496	BnaA03g16430D	2.67531	2.82696	1.37542	1.76483	1.76914	3.40665	AT2G35930.1	0	PUB23	plant U-box 23
1497	BnaA06g22890D	25.7758	27.158	11.4227	31.6963	21.9582	33.3329	AT5G63780.1	0	SHA1	RING/FYVE/PHD zinc finger superfamily protein
1498	BnaA05g27980D	0.735899	0.800157	2.0913	4.99895	0.213342	0.450884	AT3G10940.1	0		dual specificity protein phosphatase (DsPTP1) family protein
1499	BnaC04g42400D	3.22803	3.38215	17.4448	9.96389	2.65878	3.74118	AT2G31390.1	0		pfkB-like carbohydrate kinase family protein
1500	BnaA07g01850D	0.507498	0.953719	2.70327	1.47447	0.721072	0.291061	AT2G18660.1	3e-109	PNP-A	plant natriuretic peptide A
1501	BnaC01g33070D	10.3158	13.9721	14.4393	59.195	4.7758	11.8486	AT3G19820.1	0	DWF1, DIM, EVE1, DIM1, CBB1	cell elongation protein / DWARF1 / DIMINUTO (DIM)
1502	BnaC01g05960D	16.5146	10.4669	14.5997	13.2892	19.5728	24.6422	AT3G26480.1	0		Transducin family protein / WD-40 repeat family protein
1503	BnaC04g31120D	0.304531	0.494112	2.81364	1.48185	0.0537227	0.42801	AT5G38820.1	0		Transmembrane amino acid transporter family protein
1504	BnaA03g53530D	10.4292	10.3319	3.50498	3.19207	16.9913	16.8658	AT4G36670.1	0		Major facilitator superfamily protein
1505	BnaA09g44520D	12.4933	10.48	96.183	126.59	9.16273	10.3099	AT1G18540.1	0		Ribosomal protein L6 family protein
1506	BnaA07g35580D	2.80796	2.13828	3.87195	1.82064	4.61863	4.7437	AT5G51280.1	0		DEAD-box protein abstrakt, putative
1507	BnaA04g12690D	0.332813	0	2.23403	1.2973	0	0.0468487	AT2G22190.1	0	TPPE	Haloacid dehalogenase-like hydrolase (HAD) superfamily protein
1508	BnaA06g31080D	90.2131	119.032	7.83741	10.4356	64.1814	139.394	AT3G29035.1	1e-152	ATNAC3, ANAC059, NAC3	NAC domain containing protein 3
1509	BnaC09g15070D	15.0742	5.29895	26.3758	6.51703	13.3588	4.59687	AT1G59710.1	0		Protein of unknown function (DUF569)
1510	BnaA02g21700D	0.523123	0.264941	2.36069	2.35667	0.292493	0.230604	AT4G11450.1	0		Protein of unknown function (DUF3527)
1511	BnaA02g22750D	0.0364395	0	1.53239	1.04673	0	0.0305278	AT5G44630.1	0		Terpenoid cyclases/Protein prenyltransferases superfamily protein
1512	BnaA07g14020D	0.117335	0	0.77771	0.843865	0	0.0331706	AT2G28630.1	0	KCS12	3-ketoacyl-CoA synthase 12
1513	BnaA07g15980D	0.398281	0.19716	1.40643	1.69655	0.53309	0.430228	AT3G53130.1	0	LUT1, CYP97C1	Cytochrome P450 superfamily protein
1514	BnaA09g40400D	4.85928	2.15574	1.29096	0.269433	1.40647	0.668104	AT3G63440.1	0	ATCKX6, CKX6, ATCKX7	cytokinin oxidase/dehydrogenase 6
1515	BnaA03g53350D	14.5289	19.8175	39.1923	72.1493	11.2657	13.3605	AT4G35490.1	2e-156	MRPL11	mitochondrial ribosomal protein L11
1516	BnaC02g07620D	0	1.92025	0	4.5361	0	1.41404	AT5G17930.1	0		MIF4G domain-containing protein / MA3 domain-containing protein
1517	BnaC03g25520D	0.188998	0.956436	3.15087	1.1677	0.810057	0.487653	AT2G46000.1	2e-172		FUNCTIONS IN: molecular_function unknown; INVOLVED IN: biological_process unknown; LOCATED IN: endomembrane system; EXPRESSED IN: 24 plant structures; EXPRESSED DURING: 15 growth stages; CONTAINS InterPro DOMAIN/s: Mesoderm development candidate 2 (InterPro:IPR019330); Has 31 Blast hits to 31 proteins in 13 species: Archae - 0; Bacteria - 0; Metazoa - 5; Fungi - 0; Plants - 26; Viruses - 0; Other…
1518	BnaA10g21840D	5.34711	5.46326	13.9097	12.2582	7.0555	11.744	AT5G44050.1	0		MATE efflux family protein
1519	BnaA01g34410D	10.4303	8.97385	15.7347	23.2657	5.35008	19.0873	AT3G03380.1	0	DegP7	DegP protease 7
1520	BnaA05g31060D	66.6804	45.4376	33.6199	15.2044	76.4687	42.6479	AT3G06170.1	0		Serinc-domain containing serine and sphingolipid biosynthesis protein
1521	BnaC01g38950D	10.5064	2.29788	2.27265	0.321506	11.7412	2.88282	AT3G09830.1	0		Protein kinase superfamily protein
1522	BnaCnng01600D	8.40793	0.551726	24.2937	0	26.2893	0	AT4G01410.1	0		Late embryogenesis abundant (LEA) hydroxyproline-rich glycoprotein family
1523	BnaC08g39360D	10.0614	6.77037	24.7463	23.7961	9.37124	4.11519	AT1G14720.1	0	XTR2, EXGT-A2, ATXTH28, XTH28	xyloglucan endotransglucosylase/hydrolase 28
1524	BnaCnng67570D	15.5284	11.9097	18.8683	32.4807	16.1779	17.1817	AT3G06490.1	3e-153	MYB108, AtMYB108, BOS1	myb domain protein 108
1525	BnaAnng31090D	0.972367	1.05031	8.82579	7.10656	1.48383	0.99121	AT1G59990.1	0		DEA(D/H)-box RNA helicase family protein
1526	BnaC05g42510D	19.9584	31.7259	9.97347	3.95868	42.4356	35.1877	AT3G10520.1	0	AHB2, GLB2, ARATH GLB2, NSHB2, ATGLB2, HB2	haemoglobin 2
1527	BnaC03g23170D	0.124299	0.135482	3.27039	1.95957	0.0441634	0	AT2G41190.1	0		Transmembrane amino acid transporter family protein
1528	BnaA07g34290D	0.711631	0.385871	4.61762	4.92121	0.303703	1.02046	AT1G78650.1	1e-172	POLD3	DNA-directed DNA polymerases
1529	BnaC03g71530D	95.6446	94.688	430.606	388.273	68.0467	75.9695	AT5G60390.1	3e-139		GTP binding Elongation factor Tu family protein
1530	BnaC03g58900D	13.6243	7.11656	10.7183	2.89366	15.572	8.49078	AT1G29120.5	0		Hydrolase-like protein family
1531	BnaA09g19230D	0.716379	0.11949	2.7097	0.199941	0	0.0937865	AT2G03280.2	0		O-fucosyltransferase family protein
1532	BnaC07g21610D	0.497492	0.0491807	1.88579	1.09528	0.0960355	0.342168	AT2G02170.1	1e-123		Remorin family protein
1533	BnaC09g05160D	0.868858	0.243015	4.52315	4.27577	0.346056	0.749803	AT5G61130.1	3e-171	PDCB1	plasmodesmata callose-binding protein 1
1534	BnaC08g27180D	0.0339559	0.146524	1.98333	0.0407284	0	0.113942	AT3G56230.1	0		BTB/POZ domain-containing protein
1535	BnaAnng02490D	5.1205	5.28622	0.71274	2.06073	0.995896	4.81305	AT3G05170.1	0		Phosphoglycerate mutase family protein
1536	BnaA06g30040D	0	0	2.05296	3.24047	0	0.331294	AT5G48660.1	0		B-cell receptor-associated protein 31-like
1537	BnaA10g06260D	0.207464	0.137133	0.982161	0.479619	0.0808304	0.0961049	AT5G52850.1	0		Pentatricopeptide repeat (PPR) superfamily protein
1538	BnaC09g12130D	9.74286	4.39021	27.3331	13.5039	11.3882	3.25849	AT1G64550.1	0	ATGCN3, GCN3	general control non-repressible 3
1539	BnaC03g56000D	3.47687	2.73519	16.1026	14.1895	2.83133	2.21429	AT3G46550.1	0	SOS5	Fasciclin-like arabinogalactan family protein
1540	BnaC08g30490D	4.35138	1.87993	53.8694	46.7933	1.80084	3.93492	AT3G60245.1	1e-112		Zinc-binding ribosomal protein family protein
1541	BnaAnng15350D	0.247573	0.431571	3.30638	3.23788	0.230711	0.341817	AT4G34910.1	0		P-loop containing nucleoside triphosphate hydrolases superfamily protein
1542	BnaA10g00460D	24.0233	15.7791	17.0485	21.1805	18.2321	8.99684	AT1G01490.1	2e-176		Heavy metal transport/detoxification superfamily protein
1543	BnaA07g23870D	0.150147	0.160542	2.42127	1.74757	0	0	AT1G70280.2	0		NHL domain-containing protein
1544	BnaC04g25500D	63.1585	64.9197	6.86778	11.1183	60.8046	76.2638	AT3G55430.1	0		O-Glycosyl hydrolases family 17 protein
1545	BnaA06g38800D	88.6273	150.05	19.1335	53.8207	124.363	142.595	AT3G45300.1	0	IVD, ATIVD, IVDH	isovaleryl-CoA-dehydrogenase
1546	BnaAnng01550D	4.95267	3.21882	0.397705	0.125026	4.00753	1.58239	AT5G05980.1	0	ATDFB, DFB, FPGS1	DHFS-FPGS homolog B
1547	BnaC04g40580D	3.29014	32.9268	1.94188	3.50089	4.25367	4.09197	AT2G29500.1	4e-129		HSP20-like chaperones superfamily protein
1548	BnaA01g13420D	0.178179	0.266116	4.72244	1.47039	0.693007	0.552374	AT4G23750.1	4e-87	CRF2, TMO3	cytokinin response factor 2
1549	BnaC01g20580D	162.405	177.427	33.3512	49.0584	223.145	288.443	AT4G28040.1	0		nodulin MtN21 /EamA-like transporter family protein
1550	BnaC01g36340D	1.14803	0.695559	2.75369	4.37791	1.21074	0.445745	AT3G15190.1	6e-163		chloroplast 30S ribosomal protein S20, putative
1551	BnaA09g34010D	0.196896	0.760447	2.19003	2.51828	0.365912	0.626997	AT3G54090.1	0	FLN1	fructokinase-like 1
1552	BnaA02g04190D	166.317	154.689	25.936	41.8439	166.4	113.447	AT5G19380.2	0	CLT1	CRT (chloroquine-resistance transporter)-like transporter 1
1553	BnaA01g30810D	0.275118	0.369297	6.47393	4.57626	0.146735	0.457198	AT3G12170.1	0		Chaperone DnaJ-domain superfamily protein
1554	BnaA09g02890D	3.47304	2.6889	11.6401	12.0694	1.75696	1.77454	AT5G48240.3	2e-130		unknown protein; FUNCTIONS IN: molecular_function unknown; INVOLVED IN: biological_process unknown; CONTAINS InterPro DOMAIN/s: Protein of unknown function DUF1665 (InterPro:IPR012459); Has 286 Blast hits to 283 proteins in 145 species: Archae - 0; Bacteria - 2; Metazoa - 103; Fungi - 97; Plants - 41; Viruses - 1; Other Eukaryotes - 42 (source: NCBI BLink).
1555	BnaC04g32800D	47.8765	52.4552	7.22821	5.83694	54.279	61.2631	AT5G40670.1	0		PQ-loop repeat family protein / transmembrane family protein
1556	BnaC07g46410D	52.3032	83.3682	3.7551	7.38195	77.3876	108.779	AT4G37070.2	0	PLP1, PLA IVA, AtPLAIVA	Acyl transferase/acyl hydrolase/lysophospholipase superfamily protein
1557	BnaA07g06460D	169.706	229.063	59.0946	282.429	126.388	248.306	AT2G26230.1	0		uricase / urate oxidase / nodulin 35, putative
1558	BnaA01g00830D	4.202	5.13227	0.51196	0.531683	6.42347	4.38031	AT4G37070.2	0	PLP1, PLA IVA, AtPLAIVA	Acyl transferase/acyl hydrolase/lysophospholipase superfamily protein
1559	BnaA08g01020D	7.83147	6.58528	14.2083	9.40105	13.0365	5.31714	AT1G53730.2	0	SRF6	STRUBBELIG-receptor family 6
1560	BnaCnng39730D	28.5267	37.0914	4.19012	5.27614	35.8504	52.8637	AT4G20260.4	3e-110	ATPCAP1, PCAP1	plasma-membrane associated cation-binding protein 1
1561	BnaC08g42250D	40.7241	42.8494	24.1488	28.9957	53.9847	32.1228	AT1G10970.1	0	ZIP4, ATZIP4	zinc transporter 4 precursor
1562	BnaA03g53960D	3.07161	1.93808	21.8684	14.9381	0.64284	0.212964	AT4G37450.1	3e-121	AGP18, ATAGP18	arabinogalactan protein 18
1563	BnaC03g70580D	201.335	229.908	36.2943	75.2663	196.607	258.767	AT1G55510.1	0	BCDH BETA1	branched-chain alpha-keto acid decarboxylase E1 beta subunit
1564	BnaC01g09100D	2.82753	3.14085	17.5502	19.4483	0.427359	1.37017	AT2G19750.1	4e-71		Ribosomal protein S30 family protein
1565	BnaA06g39920D	0	0	2.59134	3.32359	0	0.111877	AT2G03505.1	2e-131		Carbohydrate-binding X8 domain superfamily protein
1566	BnaA10g05830D	1.60427	5.52256	2.60446	10.826	0.633533	2.21356	AT5G51120.2	6e-139	PABN1	polyadenylate-binding protein 1
1567	BnaAnng32930D	0.167163	0.187119	1.33015	1.85955	0.265202	0.144454	AT2G42430.1	0	LBD16, ASL18	lateral organ boundaries-domain 16
1568	BnaA06g39520D	0.275136	0.0960349	5.08563	5.6842	0.287621	0.223673	AT5G26670.1	0		Pectinacetylesterase family protein
1569	BnaC07g25770D	1.66507	1.05992	7.10988	7.85401	0.888241	0.803354	AT3G29320.1	0		Glycosyl transferase, family 35
1570	BnaA08g24250D	6.50687	7.27415	0	4.38259	4.56643	12.7183	AT1G13520.1	0		Protein of unknown function (DUF1262)
1571	BnaA07g38660D	0.906744	0.651939	0.416374	2.77771	0.778506	0.669405	AT1G67840.1	0	CSK	chloroplast sensor kinase
1572	BnaA03g40260D	1.24203	0.573157	10.9312	6.07751	0.506538	0.634031	AT5G61480.1	0	PXY	Leucine-rich repeat protein kinase family protein
1573	BnaC02g31740D	0.634003	0.861198	7.23637	3.15422	0.804578	1.20766	AT5G45590.1	4e-124		Ribosomal protein L35
1574	BnaA09g42430D	0.520672	0.263198	3.71015	2.85193	0.393798	0.249445	AT2G22610.1	0		Di-glucose binding protein with Kinesin motor domain
1575	BnaC08g25770D	0.675604	0.174158	6.97807	6.85518	0.127191	0.203021	AT3G54920.1	0	PMR6	Pectin lyase-like superfamily protein
1576	BnaC01g38990D	1.63621	0.405822	5.49764	0	2.37403	0.816286	AT3G09740.1	0	SYP71, ATSYP71	syntaxin of plants 71
1577	BnaA08g03220D	2.51259	2.70133	14.8358	14.5502	1.6618	2.88479	AT1G48480.1	0	RKL1	receptor-like kinase 1
1578	BnaA10g19370D	0	0	4.84361	2.6073	0	0.0551623	AT5G14340.1	0	AtMYB40, MYB40	myb domain protein 40
1579	BnaA04g28650D	0.255759	0	1.73674	1.91318	0.0906124	0.074909	AT1G07420.1	0	ATSMO2, SMO2-1	sterol 4-alpha-methyl-oxidase 2-1
1580	BnaA10g04490D	487.284	508.853	62.9793	120.473	587.876	597.838	AT1G07040.1	0		unknown protein; INVOLVED IN: biological_process unknown; LOCATED IN: chloroplast; EXPRESSED IN: 24 plant structures; EXPRESSED DURING: 14 growth stages; BEST Arabidopsis thaliana protein match is: unknown protein (TAIR:AT1G27030.1); Has 540 Blast hits to 538 proteins in 187 species: Archae - 0; Bacteria - 333; Metazoa - 0; Fungi - 0; Plants - 67; Viruses - 0; Other Eukaryotes - 140 (source: NCBI…
1581	BnaC09g09490D	43.2951	30.4039	30.2766	20.2961	48.0138	29.0111	AT2G17700.1	0		ACT-like protein tyrosine kinase family protein
1582	BnaAnng40320D	0.357599	0.158025	5.28386	7.56044	0.228251	0.676305	AT1G29670.1	0		GDSL-like Lipase/Acylhydrolase superfamily protein
1583	BnaA07g37990D	0.674896	0.505753	5.84437	8.35381	0.794196	0.787901	AT2G45160.1	0	HAM1, ATHAM1, LOM1	GRAS family transcription factor
1584	BnaC02g09040D	0.180235	3.55971	0.305125	8.92465	0.176872	3.03764	AT5G19820.1	0	emb2734	ARM repeat superfamily protein
1585	BnaA03g01440D	9.93899	10.6584	1.2415	2.99313	7.73119	10.7455	AT5G04770.1	0	ATCAT6, CAT6	cationic amino acid transporter 6
1586	BnaCnng03180D	0.103634	0	1.52426	2.36549	0	0.525009	AT5G02890.1	0		HXXXD-type acyl-transferase family protein
1587	BnaA07g16410D	3.71385	3.07071	12.5448	19.8487	2.85875	2.31486	AT3G54470.1	0		uridine 5'-monophosphate synthase / UMP synthase (PYRE-F) (UMPS)
1588	BnaC02g22640D	54.1653	73.8917	68.633	107.604	25.0837	57.8654	AT1G74100.1	0	SOT16, ATSOT16, CORI-7, ATST5A	sulfotransferase 16
1589	BnaA08g14930D	183.557	89.816	106.612	92.6069	77.6002	97.9992	AT2G17630.1	0		Pyridoxal phosphate (PLP)-dependent transferases superfamily protein
1590	BnaA10g17070D	0.0665995	0	1.60811	1.943	0.422003	0	AT5G17660.1	0		tRNA (guanine-N-7) methyltransferase
1591	BnaA10g11420D	35.577	42.8113	0.522696	0.252932	31.6152	26.3825	AT5G57350.1	0	AHA3, ATAHA3, HA3	H(+)-ATPase 3
1592	BnaC04g26190D	2.3721	0.966797	39.2052	31.0167	0.342665	1.1165	AT3G54560.1	1e-150	HTA11	histone H2A 11
1593	BnaC06g36320D	0.598539	0.736957	2.07193	1.75152	0.214275	0.53668	AT1G75640.1	0		Leucine-rich receptor-like protein kinase family protein
1594	BnaA06g14430D	0.295601	0.241775	1.15469	0.625763	0.667697	1.28172	AT1G20480.1	0		AMP-dependent synthetase and ligase family protein
1595	BnaC04g12610D	287.1	331.597	49.1368	80.4325	357.602	410.601	AT2G32150.1	0		Haloacid dehalogenase-like hydrolase (HAD) superfamily protein
1596	BnaAnng03750D	0.0651493	0	2.26228	0.954389	0	0.0550521	AT3G50220.1	0		Protein of unknown function (DUF579)
1597	BnaC05g52000D	0.996504	0.210351	2.72379	2.19567	0.259853	0.386901	AT3G15550.1	0		unknown protein; Has 25732 Blast hits to 16979 proteins in 961 species: Archae - 144; Bacteria - 1801; Metazoa - 12681; Fungi - 1868; Plants - 912; Viruses - 94; Other Eukaryotes - 8232 (source: NCBI BLink).
1598	BnaA06g15140D	256.631	229.026	27.9185	31.4984	536.477	209.644	AT1G21400.1	0		Thiamin diphosphate-binding fold (THDP-binding) superfamily protein
1599	BnaC08g16680D	2.14538	2.17818	19.7813	19.1288	1.2277	2.09843	AT1G15420.1	0		CONTAINS InterPro DOMAIN/s: Small-subunit processome, Utp12 (InterPro:IPR007148); Has 764 Blast hits to 656 proteins in 193 species: Archae - 0; Bacteria - 42; Metazoa - 237; Fungi - 154; Plants - 85; Viruses - 23; Other Eukaryotes - 223 (source: NCBI BLink).
1600	BnaC04g47360D	4.06471	4.21706	15.2609	35.0288	1.70883	2.96368	AT2G40760.1	0		Rhodanese/Cell cycle control phosphatase superfamily protein
1601	BnaAnng26480D	1.10838	1.62362	7.7858	7.2501	0.626876	0.775496	AT5G62880.1	0	ARAC10, ATRAC10, ATROP11, RAC10	RAC-like 10
1602	BnaC05g14270D	23.9229	12.4189	27.2718	16.6772	9.15402	11.7509	AT1G18590.1	0	SOT17, ATSOT17, ATST5C	sulfotransferase 17
1603	BnaCnng16690D	2.34267	2.91502	0.636853	2.43904	1.27711	2.91565	AT3G17365.2	6e-94		S-adenosyl-L-methionine-dependent methyltransferases superfamily protein
1604	BnaA08g13460D	1.78655	0	0.628546	0	1.41074	0	AT4G29340.1	3e-149	PRF4	profilin 4
1605	BnaA09g51960D	1.76149	4.93957	37.9456	24.3275	1.37491	1.72475	AT4G00430.1	0	TMP-C, PIP1;4, PIP1E	plasma membrane intrinsic protein 1;4
1606	BnaA01g12370D	0.346562	0	0.579237	0	1.98807	0	AT4G22680.1	0	MYB85, AtMYB85	myb domain protein 85
1607	BnaC06g26940D	3.0474	0.883378	12.5611	8.10053	1.00909	0.935299	AT1G64980.1	8e-158		Nucleotide-diphospho-sugar transferases superfamily protein
1608	BnaA08g25730D	1.6804	0.921825	11.2311	10.434	1.02694	0.935062	AT1G10490.1	0		Domain of unknown function (DUF1726) ;Putative ATPase (DUF699)
1609	BnaA10g28890D	0.688113	0.41641	6.64104	4.41235	0.778972	0.572027	AT5G54670.1	0	ATK3, KATC	kinesin 3
1610	BnaA01g25570D	7.47329	5.74133	11.2862	3.69874	10.232	6.32973	AT3G20720.2	0		unknown protein; FUNCTIONS IN: molecular_function unknown; INVOLVED IN: biological_process unknown; EXPRESSED IN: 22 plant structures; EXPRESSED DURING: 13 growth stages.
1611	BnaC07g50410D	1.01968	0.818032	4.88018	8.83459	0.775539	0.876486	AT4G27640.1	0		ARM repeat superfamily protein
1612	BnaC02g04400D	1.49696	4.74957	1.1798	0.464164	5.55114	1.95865	AT5G12900.1	0		unknown protein; FUNCTIONS IN: molecular_function unknown; INVOLVED IN: biological_process unknown; LOCATED IN: chloroplast; EXPRESSED IN: 21 plant structures; EXPRESSED DURING: 13 growth stages; BEST Arabidopsis thaliana protein match is: unknown protein (TAIR:AT1G12330.1); Has 1807 Blast hits to 1807 proteins in 277 species: Archae - 0; Bacteria - 0; Metazoa - 736; Fungi - 347; Plants - 385; Vi…
1613	BnaC03g48550D	23.5273	14.3044	30.6836	21.5209	35.1711	9.91115	AT5G67488.1	8e-85		other RNA
1614	BnaA01g25680D	2.93648	4.378	23.4809	15.1877	3.80985	3.62148	AT3G20050.1	0	ATTCP-1, TCP-1	T-complex protein 1 alpha subunit
1615	BnaA06g17930D	0.116295	0.461553	0.730492	2.55678	0.123868	0.361298	AT3G46690.1	0		UDP-Glycosyltransferase superfamily protein
1616	BnaA10g26590D	1.0084	0.432223	0.816478	0.611726	1.73174	0.525054	AT5G03380.1	3e-73		Heavy metal transport/detoxification superfamily protein
1617	BnaA02g31900D	0.605133	0.255241	2.92765	4.10477	0.395908	1.68271	AT5G25610.1	0	RD22, ATRD22	BURP domain-containing protein
1618	BnaC02g45660D	12.3323	10.0021	0.825984	1.76753	8.77632	7.60622	AT1G72450.1	0	JAZ6, TIFY11B	jasmonate-zim-domain protein 6
1619	BnaA02g25610D	33.5128	54.3393	8.39639	11.2919	46.8193	46.2933	AT5G47650.1	0	ATNUDT2, ATNUDX2, NUDT2	nudix hydrolase homolog 2
1620	BnaA06g16300D	0.282307	0.316472	3.11893	0.540307	0.454246	0.0615351	AT3G48970.1	3e-175		Heavy metal transport/detoxification superfamily protein
1621	BnaAnng02840D	23.3689	19.3211	57.0911	120.398	6.9415	20.7187	AT3G05560.1	2e-140		Ribosomal L22e protein family
1622	BnaC03g37960D	0.118823	1.33483	3.65126	1.34057	0.158859	0.277508	AT3G13470.1	0		TCP-1/cpn60 chaperonin family protein
1623	BnaC02g43880D	0.560649	0.349097	2.75566	1.16364	0.937491	0.13814	AT5G65530.1	0		Protein kinase superfamily protein
1624	BnaC05g01340D	85.774	100.206	42.2981	52.2305	143.623	109.252	AT1G02640.1	0	BXL2, ATBXL2	beta-xylosidase 2
1625	BnaA09g15570D	0.839482	1.00827	2.04634	3.47362	0.271633	1.59879	AT1G55040.1	0		zinc finger (Ran-binding) family protein
1626	BnaA03g32240D	4.12174	2.11877	73.2649	55.2919	1.25705	2.57086	AT3G12390.1	0		Nascent polypeptide-associated complex (NAC), alpha subunit family protein
1627	BnaA02g36610D	14.2283	6.13105	22.4573	4.59153	20.8845	4.88533	AT5G46630.2	0		Clathrin adaptor complexes medium subunit family protein
1628	BnaC06g00720D	0.604718	0.230321	3.0536	3.47209	0.107598	0	AT1G44760.1	0		Adenine nucleotide alpha hydrolases-like superfamily protein
1629	BnaC03g49300D	0.0803179	0.192217	4.96515	9.74384	0	0.152261	AT5G65010.2	0	ASN2	asparagine synthetase 2
1630	BnaC01g10210D	6.29884	4.18566	0.579318	0.449666	3.42232	3.55955	AT4G17615.1	0	CBL1, ATCBL1, SCABP5	calcineurin B-like protein 1
1631	BnaC07g22040D	5.21329	4.38341	0.0462632	0.979813	6.2586	9.49269	AT2G02990.1	0	RNS1, ATRNS1	ribonuclease 1
1632	BnaA06g11320D	2.35287	2.48669	6.74764	1.37091	7.22946	1.67554	AT1G16850.1	1e-73		unknown protein; FUNCTIONS IN: molecular_function unknown; INVOLVED IN: response to salt stress; LOCATED IN: endomembrane system; EXPRESSED IN: leaf apex, leaf whorl, male gametophyte, flower, leaf; EXPRESSED DURING: LP.06 six leaves visible, LP.04 four leaves visible, LP.10 ten leaves visible, petal differentiation and expansion stage, LP.08 eight leaves visible; BEST Arabidopsis thaliana protei…
1633	BnaA03g39900D	0.193379	0.103207	3.09103	2.70534	0	0.0800482	AT5G61000.1	0	RPA70D, ATRPA70D	Replication factor-A protein 1-related
1634	BnaC09g14570D	1.28026	0.327614	5.05016	1.2992	0.750452	0.283023	AT1G60790.1	0	TBL2	Plant protein of unknown function (DUF828)
1635	BnaC02g43920D	9.71122	15.6802	31.8665	22.3727	23.0074	5.01321	AT5G65690.1	0	PCK2, PEPCK	phosphoenolpyruvate carboxykinase 2
1636	BnaA04g20040D	9.75552	9.23104	13.6212	25.5642	17.2842	14.4962	AT2G34250.1	0		SecY protein transport family protein
1637	BnaA10g02880D	0.305026	0.355337	3.33226	1.62276	0.328342	0.258864	AT1G04730.1	0	CTF18	P-loop containing nucleoside triphosphate hydrolases superfamily protein
1638	BnaA07g01410D	0.130185	0.0472353	1.35506	0.522074	0.184783	0.11098	AT2G48020.2	0		Major facilitator superfamily protein
1639	BnaA02g35770D	58.749	45.3014	2.13954	2.60346	17.7679	22.2865	AT1G69930.1	0	ATGSTU11, GSTU11	glutathione S-transferase TAU 11
1640	BnaAnng26090D	30.3656	37.9297	10.7595	8.22422	38.591	43.8029	AT2G30360.1	0	CIPK11, PKS5, SIP4, SNRK3.22	SOS3-interacting protein 4
1641	BnaA10g24030D	0.261942	0.136285	1.56933	2.23426	0.0468788	0.149359	AT5G06940.1	0		Leucine-rich repeat receptor-like protein kinase family protein
1642	BnaA09g21530D	6.29101	4.89072	14.4541	18.6567	7.38421	6.64661	AT4G11655.1	0		Uncharacterised protein family (UPF0497)
1643	BnaAnng24020D	0.696247	5.41409	0.292154	17.8737	0.880864	2.98774	AT5G06290.1	0	2-Cys Prx B, 2CPB	2-cysteine peroxiredoxin B
1644	BnaCnng35950D	5.53776	2.96744	8.19288	3.56321	8.94832	2.62103	AT3G23640.1	0	HGL1	heteroglycan glucosidase 1
1645	BnaA03g11330D	1.45192	1.21711	11.0347	10.3236	1.23404	1.38802	AT5G55550.3	0		RNA-binding (RRM/RBD/RNP motifs) family protein
1646	BnaA06g34430D	2.79608	2.2733	13.5523	9.23856	3.31487	1.67523	AT2G01910.1	0	ATMAP65-6, MAP65-6	Microtubule associated protein (MAP65/ASE1) family protein
1647	BnaC03g03910D	0.0618151	0	1.65856	0.917077	0	0	AT5G09760.1	0		Plant invertase/pectin methylesterase inhibitor superfamily
1648	BnaCnng76200D	3.65054	2.90907	1.24887	1.35737	1.26748	0.652191	AT2G31860.1	4e-37		pseudogene, poly (ADP-ribose) glycohydrolase, putative, contains Pfam domain, PF05028: poly (ADP-ribose) glycohydrolase (PARG); blastp match of 59% identity and 1.4e-19 P-value to EGAD|134505|143482 114E2.c protein {Drosophila melanogaster}
1649	BnaC03g41040D	9.90028	10.4503	0.585093	1.71088	8.49142	7.16884	AT3G19615.1	3e-74		unknown protein; FUNCTIONS IN: molecular_function unknown; INVOLVED IN: biological_process unknown; LOCATED IN: cellular_component unknown; Has 10 Blast hits to 10 proteins in 5 species: Archae - 0; Bacteria - 0; Metazoa - 0; Fungi - 0; Plants - 10; Viruses - 0; Other Eukaryotes - 0 (source: NCBI BLink).
1650	BnaA05g02200D	0.419166	0.103808	3.17961	1.89791	0.443772	0.0809556	AT2G41450.1	0		N-acetyltransferases;N-acetyltransferases
1651	BnaC05g02630D	0.382577	0.36309	6.75301	6.11041	0.173559	0.232323	AT1G04520.1	0	PDLP2	plasmodesmata-located protein 2
1652	BnaCnng45230D	70.0757	110.453	19.8242	21.8114	77.2678	88.4298	AT1G23730.1	0	ATBCA3, BCA3	beta carbonic anhydrase 3
1653	BnaA09g23350D	9.75582	3.42485	51.0679	63.4194	3.24231	4.50191	AT1G34030.1	2e-177		Ribosomal protein S13/S18 family
1654	BnaCnng53700D	1.28727	2.76582	5.61748	0.264242	0.684829	0.919669	AT1G80050.1	0	APT2, ATAPT2, PHT1.1	adenine phosphoribosyl transferase 2
1655	BnaC04g49990D	0.627412	0.693281	0.739727	1.10514	0.662026	0.599309	AT2G44850.1	2e-94		unknown protein; CONTAINS InterPro DOMAIN/s: Uncharacterised protein family UPF0565 (InterPro:IPR018881); BEST Arabidopsis thaliana protein match is: unknown protein (TAIR:AT2G45380.1); Has 138 Blast hits to 138 proteins in 53 species: Archae - 0; Bacteria - 0; Metazoa - 73; Fungi - 0; Plants - 62; Viruses - 0; Other Eukaryotes - 3 (source: NCBI BLink).
1656	BnaA09g44170D	22.8931	29.9015	4.27253	8.20224	37.8677	34.7552	AT1G19400.1	0		Erythronate-4-phosphate dehydrogenase family protein
1657	BnaA09g37410D	2.75113	1.66312	12.5427	10.4163	1.83422	1.98329	AT3G58470.1	0		nucleic acid binding;methyltransferases
1658	BnaC05g04860D	396.731	462.175	55.0413	86.1217	497.371	500.492	AT1G07040.1	0		unknown protein; INVOLVED IN: biological_process unknown; LOCATED IN: chloroplast; EXPRESSED IN: 24 plant structures; EXPRESSED DURING: 14 growth stages; BEST Arabidopsis thaliana protein match is: unknown protein (TAIR:AT1G27030.1); Has 540 Blast hits to 538 proteins in 187 species: Archae - 0; Bacteria - 333; Metazoa - 0; Fungi - 0; Plants - 67; Viruses - 0; Other Eukaryotes - 140 (source: NCBI…
1659	BnaC03g14150D	2.527	3.53121	20.4413	19.5763	1.26442	2.89013	AT5G55550.3	0		RNA-binding (RRM/RBD/RNP motifs) family protein
1660	BnaC08g36040D	1.72973	1.36679	7.53176	4.70757	0.615357	1.41556	AT2G21090.1	0		Pentatricopeptide repeat (PPR-like) superfamily protein
1661	BnaA04g25560D	0	0	1.12616	0.0355514	0	0	AT2G44110.2	0	MLO15, ATMLO15	Seven transmembrane MLO family protein
1662	BnaCnng63520D	5.27916	5.54904	20.8891	24.1226	4.75836	3.47453	AT1G70410.2	0	ATBCA4, BCA4	beta carbonic anhydrase 4
1663	BnaC01g06410D	43.1142	17.4497	22.496	13.4815	33.3125	35.8626	AT4G32040.1	0	KNAT5	KNOTTED1-like homeobox gene 5
1664	BnaC08g37950D	1.1457	0.618065	3.88152	3.77237	0.454884	0.799698	AT1G17140.1	0	ICR1, RIP1	interactor of constitutive active rops 1
1665	BnaA08g18950D	0.685972	0.632225	3.51624	2.58978	0.525317	0.395664	AT1G27460.1	0	NPGR1	no pollen germination related 1
1666	BnaC04g51210D	19.9455	19.6896	21.3402	23.204	9.42247	5.37081	AT2G47520.1	4e-70	HRE2	Integrase-type DNA-binding superfamily protein
1667	BnaA09g54700D	0.303307	0.0567342	7.49465	3.2459	0.106152	0	AT3G52470.1	0		Late embryogenesis abundant (LEA) hydroxyproline-rich glycoprotein family
1668	BnaA06g20340D	4.24491	7.39327	1.28011	16.3766	1.82296	7.02133	AT1G65820.3	4e-124		microsomal glutathione s-transferase, putative
1669	BnaA01g10810D	0.238489	0.165201	1.67466	1.527	0.256687	0.118171	AT4G20910.1	0	HEN1, CRM2	double-stranded RNA binding protein-related / DsRBD protein-related
1670	BnaUnng03640D	5.77316	0.338452	15.5987	5.58303	3.24799	1.56707	AT3G46560.1	5e-106	TIM9, emb2474	Tim10/DDP family zinc finger protein
1671	BnaA07g20110D	5.51951	5.11929	1.24961	2.34308	4.74812	3.66104	AT1G80840.1	0	WRKY40, ATWRKY40	WRKY DNA-binding protein 40
1672	BnaA07g13680D	0.756344	0.765999	4.42534	3.1578	1.27515	0.283605	AT2G28150.1	0		Domain of unknown function (DUF966)
1673	BnaCnng07140D	4.30335	3.30285	30.6831	21.6668	1.82719	3.00705	AT3G21770.1	0		Peroxidase superfamily protein
1674	BnaC01g38080D	1.48861	0.729665	2.10646	3.74628	0.814615	0.477976	AT2G38150.1	0		alpha 1,4-glycosyltransferase family protein
1675	BnaA10g25960D	23.7649	46.4864	11.1011	33.411	17.7772	43.6544	AT5G04260.1	1e-145	WCRKC2	WCRKC thioredoxin 2
1676	BnaC03g78190D	0.040101	0.0432095	1.57931	1.05703	0.0426419	0	AT1G53250.1	0		unknown protein; BEST Arabidopsis thaliana protein match is: unknown protein (TAIR:AT1G53800.1); Has 11909 Blast hits to 7704 proteins in 757 species: Archae - 51; Bacteria - 1338; Metazoa - 4550; Fungi - 987; Plants - 464; Viruses - 24; Other Eukaryotes - 4495 (source: NCBI BLink).
1677	BnaC08g19610D	98.6367	97.5579	13.9756	18.9198	89.9944	96.7917	AT1G21000.1	0		PLATZ transcription factor family protein
1678	BnaA07g26860D	10.4109	9.3408	13.6631	14.8874	16.8831	7.66185	AT1G68140.1	0		Protein of unknown function (DUF1644)
1679	BnaA02g33960D	0.389093	0.110149	2.66777	1.87874	0.114322	0.134332	AT5G63920.1	0	TOP3A, AtTOP3alpha	topoisomerase 3alpha
1680	BnaA03g05390D	1.25464	0.639803	43.9033	23.2464	0.60628	0.197534	AT5G15350.1	4e-144	ENODL17, AtENODL17	early nodulin-like protein 17
1681	BnaA08g28240D	11.9809	5.66939	8.98489	3.71399	9.52476	12.7209	AT1G05280.1	0		Protein of unknown function (DUF604)
1682	BnaC03g43590D	61.1046	65.7639	11.6178	14.8128	55.1222	48.6774	AT3G24310.1	0	MYB305, ATMYB71	myb domain protein 305
1683	BnaC04g49400D	0.634934	0.31793	7.98449	5.09901	0.307718	0.0984097	AT2G44040.1	0		Dihydrodipicolinate reductase, bacterial/plant
1684	BnaC02g06080D	0.137953	0.371573	1.73916	2.67415	1.09529	0.546904	AT5G15490.1	0		UDP-glucose 6-dehydrogenase family protein
1685	BnaA04g05640D	0.241853	0.261471	2.05978	1.28011	0.253501	0.163879	AT3G52190.1	0	PHF1	phosphate transporter traffic facilitator1
1686	BnaAnng23580D	5.67317	3.16538	47.629	37.5071	2.28431	4.38308	AT5G62700.1	0	TUB3	tubulin beta chain 3
1687	BnaA02g06040D	27.9576	28.9606	9.22246	6.91635	30.3926	26.2294	AT5G22890.1	0		C2H2 and C2HC zinc fingers superfamily protein
1688	BnaC05g17830D	5.68288	4.95346	1.31345	1.7965	8.81393	7.55294	AT1G22550.1	0		Major facilitator superfamily protein
1689	BnaC07g01720D	0.0836851	0.179499	4.02133	2.23378	0.486875	0.105782	AT2G19490.1	0		recA DNA recombination family protein
1690	BnaC07g45810D	66.6793	79.308	8.50977	18.5803	77.1536	100.53	AT4G35860.1	0	ATRABB1B, ATGB2, ATRAB2C, GB2	GTP-binding 2
1691	BnaC09g46830D	0.316109	0.245001	1.96304	1.52265	0.271309	0.12662	AT5G09840.1	5e-120		Putative endonuclease or glycosyl hydrolase
1692	BnaC01g15000D	0.941594	1.24716	1.68603	2.14289	0.218064	0.828608	AT4G23440.1	0		Disease resistance protein (TIR-NBS class)
1693	BnaCnng69780D	31.1938	30.4459	46.7333	28.4861	68.1443	26.6738	AT3G47380.1	8e-172		Plant invertase/pectin methylesterase inhibitor superfamily protein
1694	BnaC03g46400D	15.4859	11.8018	10.7026	5.96406	12.9981	7.39497	AT2G16430.2	0	PAP10, ATPAP10	purple acid phosphatase 10
1695	BnaCnng20390D	0.333136	0.120627	2.01128	2.10208	0.0590562	0.370003	AT3G56810.1	4e-97		unknown protein; FUNCTIONS IN: molecular_function unknown; INVOLVED IN: biological_process unknown; LOCATED IN: chloroplast; EXPRESSED IN: 22 plant structures; EXPRESSED DURING: 13 growth stages; Has 14 Blast hits to 14 proteins in 7 species: Archae - 0; Bacteria - 0; Metazoa - 0; Fungi - 0; Plants - 14; Viruses - 0; Other Eukaryotes - 0 (source: NCBI BLink).
1696	BnaC04g52910D	0	0	1.15139	0.473395	0	0	AT2G43050.1	0	ATPMEPCRD	Plant invertase/pectin methylesterase inhibitor superfamily
1697	BnaA09g38620D	13.8639	16.6259	7.36315	28.2303	8.48793	18.2732	AT3G60600.1	0	VAP27-1, VAP, (AT)VAP, VAP27	vesicle associated protein
1698	BnaC04g03100D	0.983624	0.269361	6.15495	7.59203	0.23655	0.359592	AT2G43800.1	0		Actin-binding FH2 (formin homology 2) family protein
1699	BnaC08g28560D	3.48976	2.4789	16.2329	15.3215	2.68993	2.55484	AT3G57560.1	0	NAGK	N-acetyl-l-glutamate kinase
1700	BnaC08g36610D	11.2246	7.97471	83.702	75.1407	8.47063	4.86785	AT2G19730.1	7e-156		Ribosomal L28e protein family
1701	BnaA03g35240D	1.86966	2.65875	7.34568	6.51949	1.40419	0.983437	AT3G19360.1	0		Zinc finger (CCCH-type) family protein
1702	BnaCnng24150D	4.35547	5.14455	32.8722	19.3195	6.02628	4.86159	AT3G08943.1	0		ARM repeat superfamily protein
1703	BnaC07g42030D	1.91245	0.222109	26.4008	1.14485	1.08984	0.602956	AT2G25160.1	2e-162	CYP82F1	cytochrome P450, family 82, subfamily F, polypeptide 1
1704	BnaA02g13380D	1.76342	0.543106	3.04433	1.96226	1.18887	0.158978	AT1G67820.1	3e-177		Protein phosphatase 2C family protein
1705	BnaA04g14000D	1.45618	4.42457	15.8787	11.7405	4.21908	2.78721	AT2G23930.1	2e-94	SNRNP-G	probable small nuclear ribonucleoprotein G
1706	BnaA01g07420D	14.3349	9.87511	3.28494	5.81823	9.03499	10.8509	AT4G29440.1	0		Regulator of Vps4 activity in the MVB pathway protein
1707	BnaA10g17330D	2.17706	0.923292	2.80921	0.552631	3.6495	0.842677	AT5G17390.1	0		Adenine nucleotide alpha hydrolases-like superfamily protein
1708	BnaC08g13830D	0	0.150923	14.9339	6.11156	0	0.0780897	AT1G09750.1	0		Eukaryotic aspartyl protease family protein
1709	BnaA02g00580D	0.965541	0.540549	0.27433	0.119845	2.50491	0.307083	AT5G10530.1	0		Concanavalin A-like lectin protein kinase family protein
1710	BnaA06g16250D	37.0358	19.0192	288.673	204.604	31.6239	18.7997	AT3G49010.1	0	ATBBC1, BBC1, RSU2	breast basic conserved 1
1711	BnaA03g53730D	17.8531	16.5235	1.79615	1.48185	19.4347	35.88	AT4G37050.1	0	PLP4, PLA V, AtPLAIVC	PATATIN-like protein 4
1712	BnaC09g44040D	0.18744	0.259805	3.12187	2.63196	0.171858	0.205052	AT5G13060.1	0	ABAP1	ARMADILLO BTB protein 1
1713	BnaC09g51720D	9.89693	2.81207	74.1085	35.1911	8.10323	1.50617	AT2G43590.1	4e-56		Chitinase family protein
1714	BnaA05g05290D	13.6261	5.79699	13.4045	12.1575	7.97001	3.06891	AT2G45990.1	0		unknown protein; FUNCTIONS IN: molecular_function unknown; INVOLVED IN: biological_process unknown; LOCATED IN: chloroplast, chloroplast stroma; EXPRESSED IN: 22 plant structures; EXPRESSED DURING: 13 growth stages; Has 312 Blast hits to 312 proteins in 90 species: Archae - 0; Bacteria - 131; Metazoa - 0; Fungi - 0; Plants - 67; Viruses - 0; Other Eukaryotes - 114 (source: NCBI BLink).
1715	BnaA05g30280D	1.0652	0.623424	17.3984	15.6135	0.234604	0.369576	AT3G07320.1	0		O-Glycosyl hydrolases family 17 protein
1716	BnaC04g27370D	0.403251	0.413613	2.54715	2.21414	0.512668	0.236547	AT3G53380.1	0		Concanavalin A-like lectin protein kinase family protein
1717	BnaA10g24870D	9.01719	12.1275	3.21833	13.2741	3.11147	11.6086	AT5G05680.1	0	MOS7	nuclear pore complex protein-related
1718	BnaC05g38130D	22.62	25.4947	3.87776	8.25569	27.6546	22.9461	AT3G15510.1	0	ATNAC2, ANAC056, NARS1, NAC2	NAC domain containing protein 2
1719	BnaC03g31580D	19.3437	16.4067	182.929	141.019	11.2606	12.3839	AT4G00810.1	3e-129		60S acidic ribosomal protein family
1720	BnaAnng13220D	20.7499	18.4429	2.22313	1.87098	16.8374	12.3059	AT2G38340.1	2e-84	DREB19	Integrase-type DNA-binding superfamily protein
1721	BnaC07g10880D	0.170828	0.25617	4.22673	4.53243	0.486884	0.634527	AT1G25230.1	0		Calcineurin-like metallo-phosphoesterase superfamily protein
1722	BnaC07g41300D	4.15776	3.32412	21.6755	27.8751	3.05932	3.30851	AT4G28450.1	0		nucleotide binding;protein binding
1723	BnaA10g26880D	13.4622	9.074	81.1413	46.5951	9.7107	6.8797	AT5G02870.1	0		Ribosomal protein L4/L1 family
1724	BnaA03g40910D	1.5181	1.32781	6.1539	3.41463	0.320905	0.96572	AT3G50750.1	0	BEH1	BES1/BZR1 homolog 1
1725	BnaA03g14300D	73.5102	62.8409	12.6433	6.71923	68.7994	66.2013	AT2G31110.2	0		Plant protein of unknown function (DUF828)
1726	BnaA09g23750D	0.180719	1.63883	7.1471	14.0664	0	0.31087	AT4G10270.1	4e-37		Wound-responsive family protein
1727	BnaC05g27100D	0.161581	0	1.15207	1.17028	0.068669	0.0272967	AT1G51190.1	0	PLT2	Integrase-type DNA-binding superfamily protein
1728	BnaCnng05970D	0.1333	0	3.47232	0	0.141304	0.112384	AT3G02820.1	0		zinc knuckle (CCHC-type) family protein
1729	BnaA04g05500D	1.01437	0.337362	16.6932	10.6021	0.655581	0.296779	AT3G52370.1	0	FLA15	FASCICLIN-like arabinogalactan protein 15 precursor
1730	BnaCnng60590D	3.11027	2.31785	0.495334	0.405683	4.12975	3.6309	AT4G04490.1	0	CRK36	cysteine-rich RLK (RECEPTOR-like protein kinase) 36
1731	BnaC07g32420D	1.05247	2.05351	0.416006	1.73396	0.313923	1.4966	AT3G51670.1	0		SEC14 cytosolic factor family protein / phosphoglyceride transfer family protein
1732	BnaA02g27070D	35.7021	20.6209	228.191	235.26	18.2082	19.3021	AT2G01250.1	0		Ribosomal protein L30/L7 family protein
1733	BnaC04g06760D	3.22636	7.90353	45.3618	89.4477	2.27541	3.43055	AT2G38530.1	1e-74	LTP2, LP2, cdf3	lipid transfer protein 2
1734	BnaA03g36440D	33.688	39.7185	2.80017	2.14302	40.4511	34.7321	AT3G21760.1	0	HYR1	UDP-Glycosyltransferase superfamily protein
1735	BnaC05g08340D	0.262875	0.252089	4.18385	2.85821	0.280051	0.0978782	AT1G10850.1	0		Leucine-rich repeat protein kinase family protein
1736	BnaA10g24710D	29.9353	14.5731	2.29133	2.83257	27.2584	21.6934	AT5G05850.1	0	PIRL1	plant intracellular ras group-related LRR 1
1737	BnaC01g36910D	2.64085	2.30865	0.125447	0.107713	1.73431	2.7241	AT3G14440.1	0	NCED3, ATNCED3, STO1, SIS7	nine-cis-epoxycarotenoid dioxygenase 3
1738	BnaA07g31420D	0.615181	21.2223	0.255978	1.62137	1.17966	0.854181	AT1G74310.1	0	ATHSP101, HSP101, HOT1	heat shock protein 101
1739	BnaC03g41350D	2.81696	1.92756	23.7491	19.5768	1.5471	2.48479	AT3G20050.1	0	ATTCP-1, TCP-1	T-complex protein 1 alpha subunit
1740	BnaA03g04950D	11.5124	7.03228	55.06	49.3664	8.78909	8.6806	AT5G14520.1	0		pescadillo-related
1741	BnaC08g12360D	21.2586	23.4407	33.1224	11.4062	26.2289	22.0901	AT4G26940.1	0		Galactosyltransferase family protein
1742	BnaC08g46110D	22.8638	7.08168	30.6037	14.9548	17.2851	3.91483	AT1G01090.1	0	PDH-E1 ALPHA	pyruvate dehydrogenase E1 alpha
1743	BnaA04g00390D	0.63933	1.42213	22.8209	13.633	1.26316	0.233425	AT3G62760.1	0	ATGSTF13	Glutathione S-transferase family protein
1744	BnaA05g09790D	6.02444	5.90628	10.7236	9.01439	8.78829	2.60031	AT2G33860.1	0	ETT, ARF3	Transcriptional factor B3 family protein / auxin-responsive factor AUX/IAA-related
1745	BnaCnng06510D	2.4702	1.12089	3.0616	2.90739	0.588868	0.510613	AT1G08970.4	0	HAP5C, NF-YC9	nuclear factor Y, subunit C9
1746	BnaC01g28810D	0.755159	0.694873	3.85263	4.71055	0.56554	0.793768	AT1G60770.1	0		Tetratricopeptide repeat (TPR)-like superfamily protein
1747	BnaC01g33220D	7.81028	12.496	1.09962	5.34266	3.77037	11.4656	AT3G19640.1	0	MGT4, MRS2-3	magnesium transporter 4
1748	BnaC01g35870D	3.55784	2.18867	6.19968	12.4573	3.34826	1.76747	AT3G15690.2	0		Single hybrid motif superfamily protein
1749	BnaA08g24430D	0.876941	0.8608	10.0686	1.96737	1.74572	0.272897	AT1G13080.1	0	CYP71B2	cytochrome P450, family 71, subfamily B, polypeptide 2
1750	BnaA08g30690D	0.892744	0.49675	4.12914	2.36651	0.316205	0.38757	AT4G31600.1	0		UDP-N-acetylglucosamine (UAA) transporter family
1751	BnaCnng71560D	0.885856	0.984364	1.97104	6.66064	0.829742	0.854981	AT4G20170.1	2e-102		Domain of unknown function (DUF23)
1752	BnaA03g07130D	45.3971	39.4972	58.2788	49.4119	30.6949	25.2939	AT5G18470.1	0		Curculin-like (mannose-binding) lectin family protein
1753	BnaCnng78560D	2.23454	1.28296	41.0042	38.4801	1.45234	1.98118	AT3G59440.1	0		Calcium-binding EF-hand family protein
1754	BnaA02g01430D	1.19071	0.0810075	13.1466	12.0453	0.317878	0.187291	AT5G13140.1	0		Pollen Ole e 1 allergen and extensin family protein
1755	BnaAnng09060D	0.521984	0.231271	1.94811	1.49829	0.434195	0.257049	AT1G75640.1	0		Leucine-rich receptor-like protein kinase family protein
1756	BnaC08g13270D	29.0133	41.0109	6.51498	14.3599	34.6047	44.7788	AT4G29010.1	0	AIM1	Enoyl-CoA hydratase/isomerase family
1757	BnaC03g31460D	0.247908	0	9.90566	2.5094	0.070308	0	AT4G01630.1	0	ATEXPA17, ATEXP17, ATHEXP ALPHA 1.13, EXPA17	expansin A17
1758	BnaC02g06200D	0.133547	0.338241	1.30435	0.962605	0.12585	0.142744	AT5G15700.2	0		DNA/RNA polymerases superfamily protein
1759	BnaA08g12810D	0.370716	0.132137	1.73857	0.196075	0.966584	0.374988	AT4G30935.1	0	WRKY32, ATWRKY32	WRKY DNA-binding protein 32
1760	BnaAnng31570D	0.769453	0.383131	5.76209	4.82602	0.879645	0.595736	AT1G75520.1	0	SRS5	SHI-related sequence 5
1761	BnaC03g69890D	8.80522	8.23116	19.8659	13.5057	9.40181	7.7212	AT1G53730.2	0	SRF6	STRUBBELIG-receptor family 6
1762	BnaA08g15790D	0.344927	0.7131	1.5722	0.638485	0.530741	0.106342	AT4G37750.1	0	ANT, DRG, CKC, CKC1	Integrase-type DNA-binding superfamily protein
1763	BnaC01g30560D	5.80723	3.66236	5.20703	1.19446	7.04103	3.84064	AT3G24180.1	0		Beta-glucosidase, GBA2 type family protein
1764	BnaC03g61120D	12.4985	5.56767	0.372659	1.66925	11.4435	10.128	AT4G37990.1	0	ELI3-2, ELI3, ATCAD8, CAD-B2	elicitor-activated gene 3-2
1765	BnaC08g33620D	1.31229	0.66384	21.2179	12.0703	0.378072	0.40803	AT2G25060.1	3e-176	ENODL14, AtENODL14	early nodulin-like protein 14
1766	BnaA09g14440D	2.67772	5.61	7.14943	13.8559	2.47825	5.22278	AT1G59760.1	0		RNA helicase, ATP-dependent, SK12/DOB1 protein
1767	BnaC02g14350D	0.441715	0	0.669701	2.3859	0.0213986	0.304512	AT5G53370.1	0	ATPMEPCRF, PMEPCRF	pectin methylesterase PCR fragment F
1768	BnaC02g07600D	0	0.900617	0	1.97344	0	0.620858	AT5G17890.1	0	CHS3, DAR4	DA1-related protein 4
1769	BnaC01g13230D	0.757317	0.904488	3.08547	2.6005	0.856346	0.391169	AT4G21880.1	0		Pentatricopeptide repeat (PPR) superfamily protein
1770	BnaCnng06970D	2.07458	1.92956	0.283916	0.199638	1.72444	0.895555	AT1G09540.1	0	MYB61, ATMYB61	myb domain protein 61
1771	BnaC05g52230D	7.05483	6.78788	14.1927	5.72628	12.7667	12.9536	AT3G07160.1	0	ATGSL10, gsl10, CALS9	glucan synthase-like 10
1772	BnaC07g13600D	48.6308	78.6037	10.0521	23.1733	73.3887	81.0401	AT1G22640.1	7e-149	ATMYB3, MYB3	myb domain protein 3
1773	BnaC07g34100D	3.66648	1.7103	2.92889	7.25992	0.07202	2.18756	AT4G17050.1	0	UGLYAH	ureidoglycine aminohydrolase
1774	BnaA07g26820D	8.44238	10.0162	20.159	13.0721	18.7971	9.29796	AT1G68070.1	0		Zinc finger, C3HC4 type (RING finger) family protein
1775	BnaA03g37360D	11.2464	8.14879	57.377	40.0331	8.60727	7.39103	AT3G24480.1	0		Leucine-rich repeat (LRR) family protein
1776	BnaA03g28110D	5.63915	3.51831	59.7761	51.0558	3.31279	3.92344	AT3G02780.1	0	IPP2, IPIAT1, IDI2	isopentenyl pyrophosphate:dimethylallyl pyrophosphate isomerase 2
1777	BnaA02g27920D	8.1278	9.71991	39.1912	51.5442	5.87129	9.69576	AT3G26330.1	0	CYP71B37	cytochrome P450, family 71, subfamily B, polypeptide 37
1778	BnaA05g12180D	4.59539	4.79951	23.5406	16.4323	3.3963	4.17027	AT2G30200.1	0		catalytics;transferases;[acyl-carrier-protein] S-malonyltransferases;binding
1779	BnaC04g48290D	1.22596	0.371151	4.27132	2.45889	0.235403	0.478939	AT2G42440.1	1e-155		Lateral organ boundaries (LOB) domain family protein
1780	BnaA01g28640D	0.490709	0.235285	6.59482	3.52765	0.167125	0.185639	AT3G15550.1	0		unknown protein; Has 25732 Blast hits to 16979 proteins in 961 species: Archae - 144; Bacteria - 1801; Metazoa - 12681; Fungi - 1868; Plants - 912; Viruses - 94; Other Eukaryotes - 8232 (source: NCBI BLink).
1781	BnaA09g43390D	16.057	19.4887	104.398	83.0867	16.1751	17.1954	AT2G21160.1	0		Translocon-associated protein (TRAP), alpha subunit
1782	BnaCnng11320D	5.7962	1.90981	43.3685	16.0331	1.11533	1.59477	AT1G77690.1	0	LAX3	like AUX1 3
1783	BnaA07g14110D	31.2342	12.0017	167.399	217.067	21.8438	19.2749	AT2G28780.1	0		unknown protein; INVOLVED IN: biological_process unknown; LOCATED IN: mitochondrion; EXPRESSED IN: inflorescence meristem, root, flower; EXPRESSED DURING: petal differentiation and expansion stage; CONTAINS InterPro DOMAIN/s: Protein of unknown function DUF939, bacterial (InterPro:IPR010343); BEST Arabidopsis thaliana protein match is: unknown protein (TAIR:AT3G09450.1); Has 671 Blast hits to 667…
1784	BnaC02g28980D	27.6594	26.2754	119.776	113.023	25.9828	22.6018	AT4G11010.1	0	NDPK3	nucleoside diphosphate kinase 3
1785	BnaC08g22360D	15.8567	9.933	6.05467	8.30849	11.0874	5.1006	AT3G50930.1	0	BCS1	cytochrome BC1 synthesis
1786	BnaC04g40170D	0.608511	0.572396	12.7751	10.8792	0.184851	0.288132	AT2G28950.1	0	ATEXPA6, ATEXP6, ATHEXP ALPHA 1.8, EXPA6	expansin A6
1787	BnaC09g18900D	6.43606	7.46038	6.40555	15.8282	6.28119	9.73069	AT2G17050.1	1e-25		disease resistance protein (TIR-NBS-LRR class), putative
1788	BnaC01g02920D	24.8073	10.9464	10.4811	5.41547	46.2932	11.5516	AT4G35760.1	0		NAD(P)H dehydrogenase (quinone)s
1789	BnaA02g03550D	27.281	19.4837	6.19479	4.08878	29.8329	24.6713	AT5G17350.1	1e-135		unknown protein; FUNCTIONS IN: molecular_function unknown; INVOLVED IN: N-terminal protein myristoylation; LOCATED IN: cellular_component unknown; EXPRESSED IN: 15 plant structures; EXPRESSED DURING: 8 growth stages; BEST Arabidopsis thaliana protein match is: unknown protein (TAIR:AT3G03280.1); Has 1807 Blast hits to 1807 proteins in 277 species: Archae - 0; Bacteria - 0; Metazoa - 736; Fungi - …
1790	BnaC02g04230D	0.0481678	0.156624	1.09397	1.57403	0.256077	0.163441	AT5G12080.1	0	MSL10, ATMSL10	mechanosensitive channel of small conductance-like 10
1791	BnaC09g31820D	0.686008	0.613996	5.2114	4.20629	0.243755	0.409529	AT5G55090.1	0	MAPKKK15	mitogen-activated protein kinase kinase kinase 15
1792	BnaC03g20790D	1.23301	0.496598	1.08648	1.01895	0.826925	0.275858	AT2G37590.1	2e-175	ATDOF2.4, DOF2.4	DNA binding with one finger 2.4
1793	BnaC05g13510D	0.334831	1.01721	3.78644	4.42234	1.16369	0.429969	AT1G17350.2	0		NADH:ubiquinone oxidoreductase intermediate-associated protein 30
1794	BnaA06g34010D	3.81091	2.72909	14.4663	11.7557	2.57016	2.87154	AT2G02790.1	0	IQD29	IQ-domain 29
1795	BnaA06g04560D	6.86256	4.37435	46.6701	23.931	12.3749	7.16322	AT1G08090.1	0	ATNRT2:1, NRT2, NRT2;1AT, ACH1, LIN1, ATNRT2.1, NRT2.1, NRT2:1	nitrate transporter 2:1
1796	BnaC05g30180D	0.0576496	0.435453	2.7722	2.02883	0.061013	0.28579	AT3G22410.1	4e-103		Sec14p-like phosphatidylinositol transfer family protein
1797	BnaC08g24300D	0.938029	0.355129	7.00093	9.45974	0.307388	0.415477	AT3G53190.1	0		Pectin lyase-like superfamily protein
1798	BnaC02g08300D	0	14.8992	0	5.92309	0	10.537	AT5G18650.1	0		CHY-type/CTCHY-type/RING-type Zinc finger protein
1799	BnaC06g24550D	1.26123	0.783958	8.46035	17.9583	1.11776	1.00083	AT1G70710.1	0	ATGH9B1, CEL1, GH9B1	glycosyl hydrolase 9B1
1800	BnaC04g56200D	2.75916	2.17011	13.8783	13.255	2.49569	2.78204	AT2G23950.1	0		Leucine-rich repeat protein kinase family protein
1801	BnaA10g25170D	0.161211	0.446499	1.38424	1.26922	0.108923	0.347803	AT4G15570.1	0	MAA3	P-loop containing nucleoside triphosphate hydrolases superfamily protein
1802	BnaC05g38940D	11.1313	13.6952	4.7002	6.2467	39.3622	10.7439	AT3G14620.1	0	CYP72A8	cytochrome P450, family 72, subfamily A, polypeptide 8
1803	BnaC07g08510D	8.84621	7.67585	1.0594	1.14814	9.3412	5.79639	AT3G24310.1	0	MYB305, ATMYB71	myb domain protein 305
1804	BnaC09g11540D	35.6436	19.0698	89.9637	48.9715	39.0608	13.8101	AT2G20420.1	0		ATP citrate lyase (ACL) family protein
1805	BnaA04g09690D	30.7395	20.7494	153.966	179.832	17.8361	23.2579	AT5G39890.1	0		Protein of unknown function (DUF1637)
1806	BnaAnng17710D	2.21543	1.65676	7.53051	0.367232	2.28984	1.12391	AT5G04200.1	0	AtMC9, MC9	metacaspase 9
1807	BnaAnng35830D	50.8536	51.456	31.2843	26.1819	102.272	86.5323	AT1G30730.1	0		FAD-binding Berberine family protein
1808	BnaA09g55720D	0.11636	0.321664	4.71538	3.01115	0.123498	0.0488767	AT3G63200.1	1e-92	PLP9, PLA IIIB	PATATIN-like protein 9
1809	BnaA03g20640D	4.89097	2.43603	42.3965	28.2926	4.53503	2.79974	AT2G44065.1	0		Ribosomal protein L2 family
1810	BnaA03g53820D	1.4893	1.08766	7.88593	5.58498	1.14417	0.756615	AT4G36940.1	0	NAPRT1	nicotinate phosphoribosyltransferase 1
1811	BnaC08g37250D	27.0721	45.3559	5.97899	15.0235	29.3057	47.6776	AT1G18500.1	0	MAML-4, IPMS1	methylthioalkylmalate synthase-like 4
1812	BnaA10g18330D	3.67283	2.00838	18.967	16.1386	1.53585	2.01754	AT5G16000.1	0	NIK1	NSP-interacting kinase 1
1813	BnaA03g48410D	0.0810438	0.25495	0.0430657	0.864528	0.14407	0.297913	AT4G26690.1	0	SHV3, MRH5, GPDL2	PLC-like phosphodiesterase family protein
1814	BnaA02g35200D	74.397	123.842	21.9969	23.4825	80.6333	105.469	AT5G57660.1	0	ATCOL5, COL5	CONSTANS-like 5
1815	BnaA06g00690D	2.25357	1.6354	5.50737	7.1663	0.869216	0.784831	AT1G53840.1	0	ATPME1, PME1	pectin methylesterase 1
1816	BnaC04g11080D	1.51796	1.75051	5.33572	10.8121	1.50484	0.879455	AT2G33430.1	0	DAL1, DAL	differentiation and greening-like 1
1817	BnaC03g62390D	19.1227	17.928	4.31302	3.60371	25.939	22.392	AT4G35600.2	0	CONNEXIN 32	Protein kinase superfamily protein
1818	BnaC02g13480D	18.0411	10.7302	11.4062	8.08022	23.3573	9.67059	AT5G54870.1	0		unknown protein; FUNCTIONS IN: molecular_function unknown; INVOLVED IN: biological_process unknown; LOCATED IN: vacuole; EXPRESSED IN: 24 plant structures; EXPRESSED DURING: 15 growth stages; BEST Arabidopsis thaliana protein match is: unknown protein (TAIR:AT4G27020.1); Has 1807 Blast hits to 1807 proteins in 277 species: Archae - 0; Bacteria - 0; Metazoa - 736; Fungi - 347; Plants - 385; Viruse…
1819	BnaC05g45460D	0.239823	0.786297	1.22319	1.94592	1.14681	1.25758	AT3G06370.1	0	NHX4, ATNHX4	sodium hydrogen exchanger 4
1820	BnaA10g11500D	442.011	381.886	17.1255	9.87479	390.819	242.163	AT5G57560.1	0	TCH4, XTH22	Xyloglucan endotransglucosylase/hydrolase family protein
1821	BnaA05g20400D	2.8056	1.74785	9.34793	4.16742	2.06172	1.57684	AT3G20540.2	0	POLGAMMA1	polymerase gamma 1
1822	BnaC04g38490D	1.06779	0.398208	8.76207	5.17846	0.391722	0.492304	AT2G26730.1	6e-163		Leucine-rich repeat protein kinase family protein
1823	BnaCnng18330D	35.9416	20.6851	92.9479	70.1753	44.851	8.04003	AT3G03100.1	0		NADH:ubiquinone oxidoreductase, 17.2kDa subunit
1824	BnaA06g12410D	0.222577	0.566385	0.630918	0.643621	1.09835	0.563111	AT1G18265.1	7e-89		Protein of unknown function, DUF593
1825	BnaC03g35770D	3.51671	1.69062	21.3567	21.9032	1.16742	1.42183	AT3G10050.1	0	OMR1	L-O-methylthreonine resistant 1
1826	BnaA06g24270D	0.545156	0.513267	2.18299	0.805253	0.248735	0.400111	AT5G65380.1	0		MATE efflux family protein
1827	BnaA09g26640D	18.8113	19.0971	3.58098	5.99864	16.2181	27.8785	AT1G29800.1	0		RING/FYVE/PHD-type zinc finger family protein
1828	BnaA06g36680D	0.133398	0.0525003	1.12719	1.16647	0.0178164	0.0424163	AT5G43530.1	0		Helicase protein with RING/U-box domain
1829	BnaCnng33310D	13.5501	7.12937	14.5373	4.12382	30.173	4.50807	AT3G27960.1	0		Tetratricopeptide repeat (TPR)-like superfamily protein
1830	BnaA09g48570D	39.0513	58.4083	17.4553	23.75	42.3208	28.7311	AT1G09070.1	8e-158	SRC2, (AT)SRC2	soybean gene regulated by cold-2
1831	BnaA06g32810D	69.4874	61.2366	6.53331	8.72248	81.0976	93.1588	AT3G26580.1	0		Tetratricopeptide repeat (TPR)-like superfamily protein
1832	BnaC07g27700D	8.5114	5.67739	56.7424	72.1808	4.75702	6.60906	AT5G27120.1	0		NOP56-like pre RNA processing ribonucleoprotein
1833	BnaC08g00350D	0.318576	0.213943	1.88279	1.78589	0.0636469	0.17296	AT1G03830.2	0		guanylate-binding family protein
1834	BnaC07g40410D	12.2504	7.872	28.2279	38.333	6.19275	6.1232	AT4G27070.1	0	TSB2	tryptophan synthase beta-subunit 2
1835	BnaC09g00860D	1.02144	0.737462	9.2094	5.07759	0.430368	0.519654	AT4G03610.1	0		Metallo-hydrolase/oxidoreductase superfamily protein
1836	BnaA07g05230D	11.4611	13.4849	3.79352	12.5344	6.26795	16.8976	AT3G24800.1	0	PRT1	proteolysis 1
1837	BnaA04g11170D	9.99397	10.5005	0	1.98568	0.898202	1.86821	AT5G41550.1	0		Disease resistance protein (TIR-NBS-LRR class) family
1838	BnaA02g35250D	11.7796	16.5624	1.73618	2.5393	4.07129	6.15073	AT5G57560.1	0	TCH4, XTH22	Xyloglucan endotransglucosylase/hydrolase family protein
1839	BnaA06g29100D	1.36285	1.17729	4.4625	6.35816	0.607874	0.732529	AT5G28290.1	0	ATNEK3, NEK3	NIMA-related kinase 3
1840	BnaC01g01110D	40.3263	23.6529	48.8012	46.9705	23.768	12.8048	AT4G37910.1	0	mtHsc70-1	mitochondrial heat shock protein 70-1
1841	BnaA02g04560D	32.533	9.47511	277.027	584.084	13.9731	8.93048	AT5G19890.1	0		Peroxidase superfamily protein
1842	BnaAnng12730D	101.104	22.8949	69.7029	22.7083	53.6247	13.6676	AT3G02770.1	3e-180		Ribonuclease E inhibitor RraA/Dimethylmenaquinone methyltransferase
1843	BnaC03g77040D	41.3083	29.2229	64.0557	41.7056	26.963	12.0142	AT4G34200.1	0	EDA9	D-3-phosphoglycerate dehydrogenase
1844	BnaC03g26080D	27.9079	22.6919	165.439	155.676	27.2333	17.6851	AT2G47610.1	0		Ribosomal protein L7Ae/L30e/S12e/Gadd45 family protein
1845	BnaC04g49890D	2.85276	3.37382	2.10004	3.0905	0.6555	4.25211	AT3G03140.1	0		Tudor/PWWP/MBT superfamily protein
1846	BnaA02g28770D	78.6729	89.7414	30.7455	44.744	79.4452	80.9411	AT3G27270.1	0		TRAM, LAG1 and CLN8 (TLC) lipid-sensing domain containing protein
1847	BnaC02g04790D	0.365914	0.760181	2.07431	2.44177	1.40151	0.573437	AT5G13480.2	0	FY	Transducin/WD40 repeat-like superfamily protein
1848	BnaA03g54610D	20.1935	10.4576	23.7721	8.55836	24.625	7.29315	AT1G62800.2	0	ASP4	aspartate aminotransferase 4
1849	BnaA09g03330D	142.136	148.85	18.7866	40.5508	158.549	192.479	AT5G49448.1	2e-92	CPuORF4	conserved peptide upstream open reading frame 4
1850	BnaA01g14960D	20.3425	10.5114	120.112	128.321	9.75925	10.6729	AT4G25740.1	0		RNA binding Plectin/S10 domain-containing protein
1851	BnaC06g15490D	0.809972	0.132301	11.5384	9.96265	0.302252	0.273772	AT3G54920.1	0	PMR6	Pectin lyase-like superfamily protein
1852	BnaA05g27380D	1.35099	0.669343	10.2415	10.3877	0.69342	0.921113	AT3G11700.1	0	FLA18	FASCICLIN-like arabinogalactan protein 18 precursor
1853	BnaC02g39790D	1.55628	1.83878	4.94597	2.19491	2.40818	1.28576	AT5G27630.1	0	ACBP5	acyl-CoA binding protein 5
1854	BnaC08g36260D	28.1389	40.984	9.35455	13.4087	58.6287	58.0353	AT2G20670.1	0		Protein of unknown function (DUF506)
1855	BnaA03g57840D	2.22362	1.68207	18.8714	11.6637	1.62313	1.55494	AT3G25500.1	0	AFH1, FH1, AHF1, ATFH1	formin homology 1
1856	BnaC03g44500D	50.7554	32.6603	292.483	261.334	31.2241	35.4041	AT5G39740.1	0	OLI7, RPL5B	ribosomal protein L5 B
1857	BnaC09g09020D	8.16207	3.77473	10.7802	5.90878	11.0141	2.58484	AT2G16485.1	0		nucleic acid binding;zinc ion binding;DNA binding
1858	BnaA01g00680D	0.0745209	0.270233	3.18981	1.33974	0.212736	0.0837022	AT4G37250.1	0		Leucine-rich repeat protein kinase family protein
1859	BnaA05g23290D	49.6331	64.9848	5.13399	7.29201	66.8738	68.3965	AT3G16520.3	0	UGT88A1	UDP-glucosyl transferase 88A1
1860	BnaA06g35500D	78.682	59.0701	10.2493	27.1664	65.7912	71.2477	AT5G47220.1	9e-117	ATERF2, ATERF-2, ERF2	ethylene responsive element binding factor 2
1861	BnaC04g26460D	1.88683	1.44587	21.394	17.713	1.14443	1.23026	AT3G54180.1	0	CDC2B, CDKB1;1	cyclin-dependent kinase B1;1
1862	BnaC05g06780D	10.7483	8.55007	52.5437	49.5201	7.09695	10.0182	AT1G09210.1	0	CRT1b, AtCRT1b	calreticulin 1b
1863	BnaC09g28100D	0	0.0259204	0.501137	1.17743	0	0.0203224	AT5G51750.1	0	ATSBT1.3, SBT1.3	subtilase 1.3
1864	BnaA08g00520D	15.7457	14.4605	57.9691	62.6737	13.752	11.2836	AT1G55360.1	0		Protein of Unknown Function (DUF239)
1865	BnaC07g07970D	1.24574	0.488718	2.58816	0.683276	0.216269	0.19078	AT3G23510.1	0		Cyclopropane-fatty-acyl-phospholipid synthase
1866	BnaC09g14910D	5.98111	1.92483	12.1993	4.44825	6.08945	1.76576	AT1G59970.1	0		Matrixin family protein
1867	BnaC01g07660D	3.9917	3.13819	17.7214	14.232	3.07335	3.15875	AT2G24050.1	0	eIFiso4G2	MIF4G domain-containing protein / MA3 domain-containing protein
1868	BnaA03g51890D	5.71037	0.645269	6.26951	0.924873	9.23652	0.562021	AT4G32030.1	1e-161		unknown protein; BEST Arabidopsis thaliana protein match is: unknown protein (TAIR:AT1G80610.1); Has 63 Blast hits to 59 proteins in 12 species: Archae - 0; Bacteria - 0; Metazoa - 6; Fungi - 0; Plants - 53; Viruses - 0; Other Eukaryotes - 4 (source: NCBI BLink).
1869	BnaA05g04370D	12.8475	3.72127	25.7006	8.15368	13.7726	4.12081	AT3G12690.1	3e-31	AGC1.5	AGC kinase 1.5
1870	BnaC03g25420D	0.216186	0.461503	4.22054	3.02916	0.596439	0.325525	AT2G45730.1	0		eukaryotic initiation factor 3 gamma subunit family protein
1871	BnaA10g00930D	0.801508	6.25359	1.81131	8.04188	0.934818	3.08173	AT1G02270.1	0		Calcium-binding endonuclease/exonuclease/phosphatase family
1872	BnaCnng38910D	22.0631	35.7147	195.201	128.212	24.6262	38.326	AT1G07770.1	1e-147	RPS15A	ribosomal protein S15A
1873	BnaCnng21250D	0.987245	0.720265	4.22978	6.32853	0.740553	1.01316	AT5G60870.1	0		Regulator of chromosome condensation (RCC1) family protein
1874	BnaA08g22920D	0.0617752	0.133368	1.88909	1.33881	0.0328935	0.26048	AT1G17840.1	0	WBC11, ABCG11, DSO, COF1, ATWBC11	white-brown complex homolog protein 11
1875	BnaC05g41500D	2.22653	1.64534	11.4897	9.63288	1.85516	1.12596	AT3G11700.1	0	FLA18	FASCICLIN-like arabinogalactan protein 18 precursor
1876	BnaA07g27340D	0.118204	0.221156	2.20114	1.52703	0.378894	0.301106	AT1G68690.1	0		Protein kinase superfamily protein
1877	BnaC07g46760D	0.353045	0.522342	3.42657	5.16523	0.703641	0.783147	AT4G37740.1	2e-156	AtGRF2, GRF2	growth-regulating factor 2
1878	BnaA05g30420D	8.42198	15.0392	3.5298	9.19029	3.57196	13.0715	AT5G67290.1	0		FAD-dependent oxidoreductase family protein
1879	BnaA07g28730D	0.498675	0.273435	4.4543	3.70104	0.317439	0.250821	AT1G70230.1	0	TBL27	TRICHOME BIREFRINGENCE-LIKE 27
1880	BnaA10g25510D	3.92399	5.5511	1.18292	3.7453	2.46132	6.04768	AT5G04810.1	0		pentatricopeptide (PPR) repeat-containing protein
1881	BnaC08g21750D	0.58451	0.647761	6.82554	4.78155	0.175429	0.0885225	AT3G50340.1	0		unknown protein; BEST Arabidopsis thaliana protein match is: unknown protein (TAIR:AT5G67020.1); Has 128 Blast hits to 128 proteins in 39 species: Archae - 0; Bacteria - 46; Metazoa - 0; Fungi - 3; Plants - 76; Viruses - 0; Other Eukaryotes - 3 (source: NCBI BLink).
1882	BnaC08g32300D	32.2528	44.4663	12.9959	30.5289	14.8747	50.9252	AT3G62580.1	0		Late embryogenesis abundant protein (LEA) family protein
1883	BnaA03g03670D	1.23623	2.57707	1.69708	1.69418	3.0731	3.42779	AT5G11920.1	0	AtcwINV6, cwINV6	6-&1-fructan exohydrolase
1884	BnaA08g22500D	0.113322	0.252587	2.88471	2.65099	0	0	AT1G18650.1	0	PDCB3	plasmodesmata callose-binding protein 3
1885	BnaC09g47350D	15.6997	16.5179	3.86444	2.91405	15.5022	15.4257	AT5G08660.1	0		Protein of unknown function (DUF668)
1886	BnaA07g20200D	0.121789	0.0443307	3.52324	1.03139	0.127601	0.103192	AT1G79720.1	0		Eukaryotic aspartyl protease family protein
1887	BnaA10g30460D	0.775896	0	9.97095	0.794213	0.41548	0	AT3G11510.1	4e-149		Ribosomal protein S11 family protein
1888	BnaA09g49260D	15.355	17.5658	57.4867	83.5941	10.1173	8.07741	AT1G07770.1	7e-156	RPS15A	ribosomal protein S15A
1889	BnaCnng54560D	0.593785	0.578043	8.86012	8.9661	0.207748	0.835482	AT1G02460.1	0		Pectin lyase-like superfamily protein
1890	BnaC05g04210D	46.5097	37.4277	17.463	22.8865	22.5391	61.7261	AT1G06160.1	4e-135	ORA59	octadecanoid-responsive Arabidopsis AP2/ERF 59
1891	BnaA03g39880D	5.64262	6.62002	30.0768	21.3687	6.11237	6.81477	AT5G60980.2	0		Nuclear transport factor 2 (NTF2) family protein with RNA binding (RRM-RBD-RNP motifs) domain
1892	BnaA05g30580D	4.11148	1.64941	15.9363	11.9966	1.96675	1.65723	AT3G06930.2	0	ATPRMT4B, PRMT4B	protein arginine methyltransferase 4B
1893	BnaC08g48340D	11.2618	14.0104	0.791039	1.52829	9.74063	10.2693	AT1G17380.1	1e-116	JAZ5, TIFY11A	jasmonate-zim-domain protein 5
1894	BnaC02g00470D	0	0	3.15393	1.6353	0.108111	0.0882917	AT5G10160.1	0		Thioesterase superfamily protein
1895	BnaC09g11090D	47.8399	49.1717	10.7181	5.04308	75.2041	22.2679	AT1G64370.1	1e-114		unknown protein; Has 773 Blast hits to 375 proteins in 118 species: Archae - 0; Bacteria - 97; Metazoa - 421; Fungi - 108; Plants - 31; Viruses - 0; Other Eukaryotes - 116 (source: NCBI BLink).
1896	BnaA07g35620D	11.3582	4.17767	13.7852	5.7902	16.2366	7.8912	AT1G80460.1	0	NHO1, GLI1	Actin-like ATPase superfamily protein
1897	BnaC05g47910D	1.54216	0.755571	3.68978	0.175933	1.80093	0.57064	AT3G03300.1	0	DCL2, ATDCL2	dicer-like 2
1898	BnaA10g03240D	0.688118	4.59885	8.60913	9.70595	3.28119	3.81374	AT1G05205.1	8e-99		unknown protein; Has 44 Blast hits to 44 proteins in 16 species: Archae - 0; Bacteria - 0; Metazoa - 0; Fungi - 0; Plants - 44; Viruses - 0; Other Eukaryotes - 0 (source: NCBI BLink).
1899	BnaC03g72310D	2.35867	1.50017	10.0365	8.0574	1.95959	1.2946	AT2G40070.1	0		BEST Arabidopsis thaliana protein match is: proline-rich family protein (TAIR:AT3G09000.1); Has 35333 Blast hits to 34131 proteins in 2444 species: Archae - 798; Bacteria - 22429; Metazoa - 974; Fungi - 991; Plants - 531; Viruses - 0; Other Eukaryotes - 9610 (source: NCBI BLink).
1900	BnaCnng39720D	60.1635	74.9048	8.78105	11.0445	71.678	102.073	AT4G20260.4	2e-110	ATPCAP1, PCAP1	plasma-membrane associated cation-binding protein 1
1901	BnaC09g21690D	1.07818	5.07585	0.307853	1.81332	1.27109	2.81089	AT2G40550.1	4e-47	ETG1	E2F target gene 1
1902	BnaA05g00450D	0.162105	0.0529257	3.05469	1.36503	0	0.166414	AT2G47500.1	0		P-loop nucleoside triphosphate hydrolases superfamily protein with CH (Calponin Homology) domain
1903	BnaA02g35050D	0	2.37577	0	5.03069	0	1.53548	AT5G49140.1	9e-15		Disease resistance protein (TIR-NBS-LRR class) family
1904	BnaC07g51120D	0.57632	0.160351	4.72884	5.9499	0.207183	0.40964	AT4G36360.1	0	BGAL3	beta-galactosidase 3
1905	BnaC07g15280D	351.256	1007.88	89.9992	385.949	532.24	704.658	AT1G20620.1	0	CAT3, SEN2, ATCAT3	catalase 3
1906	BnaA01g23070D	5.04179	2.52478	12.3359	4.57504	4.43405	3.30232	AT1G60800.1	0	NIK3	NSP-interacting kinase 3
1907	BnaA01g01700D	46.6573	38.2587	62.7861	30.5914	61.463	45.7725	AT4G35830.1	0	ACO1	aconitase 1
1908	BnaA09g47700D	23.8318	20.7433	1.97869	1.59163	32.8664	28.4084	AT1G11190.1	0	BFN1, ENDO1	bifunctional nuclease i
1909	BnaA01g36840D	6.06865	4.85866	7.28547	1.50031	13.9237	4.36849	AT3G20770.1	1e-103	EIN3, AtEIN3	Ethylene insensitive 3 family protein
1910	BnaCnng02070D	13.248	0.563657	12.4233	0	43.2577	0	AT4G01330.2	0		Protein kinase superfamily protein
1911	BnaAnng14010D	0.910455	0.999814	9.67878	5.34499	0.83861	0.36163	AT5G01090.1	0		Concanavalin A-like lectin family protein
1912	BnaC01g06000D	2.06481	1.68638	24.0628	25.581	1.77283	2.57806	AT4G32520.1	0	SHM3, AtSHMT3	serine hydroxymethyltransferase 3
1913	BnaC08g17560D	0.128129	0.42593	2.64338	4.55833	0.341181	0.99422	AT1G17830.1	0		Protein of unknown function (DUF789)
1914	BnaC09g06870D	7.09164	9.0611	8.36641	5.31534	10.5457	2.22585	AT5G65290.1	3e-176		LMBR1-like membrane protein
1915	BnaA02g12150D	0.232631	0.510571	2.12615	1.70839	0.434837	0.589644	AT1G65560.1	0		Zinc-binding dehydrogenase family protein
1916	BnaA02g15110D	6.49465	2.63581	18.3217	14.7888	4.24264	4.18549	AT1G70690.1	6e-155	HWI1, PDLP5	Receptor-like protein kinase-related family protein
1917	BnaA03g43610D	30.1165	28.6916	260.827	277.785	24.0196	26.1952	AT4G18100.1	1e-157		Ribosomal protein L32e
1918	BnaC01g15800D	1.22401	2.62284	2.07406	4.64309	1.5974	1.51713	AT4G23980.1	0	ARF9	auxin response factor 9
1919	BnaC04g08310D	11.6883	18.6477	3.50104	11.5199	16.6415	24.1448	AT2G36950.1	1e-131		Heavy metal transport/detoxification superfamily protein
1920	BnaA09g50960D	18.0402	23.6169	164.139	206.625	6.32048	11.15	AT1G03220.1	0		Eukaryotic aspartyl protease family protein
1921	BnaC09g52480D	8.99609	3.4429	1.48595	1.51992	6.53017	1.54174	AT2G03760.1	0	ST, ATST1, RAR047, ST1, AtSOT1, AtSOT12, SOT12	sulphotransferase 12
1922	BnaCnng40810D	161.625	166.622	17.9809	29.9583	197.237	207.216	AT5G23050.1	0	AAE17	acyl-activating enzyme 17
1923	BnaC01g32130D	15.1887	9.40784	1.87428	4.86959	6.00675	4.86442	AT3G21420.1	0		2-oxoglutarate (2OG) and Fe(II)-dependent oxygenase superfamily protein
1924	BnaC08g23130D	22.758	21.1982	101.939	98.0575	21.8509	18.1179	AT3G51800.2	0	ATG2, EBP1, ATEBP1	metallopeptidase M24 family protein
1925	BnaA08g19940D	0.338667	0.14948	3.95637	2.98368	0.143677	0.11502	AT1G26840.1	0	ORC6, ATORC6	origin recognition complex protein 6
1926	BnaA01g05480D	2.65854	1.65552	14.5809	7.55687	1.74338	0.727456	AT4G39390.1	0	ATNST-KT1, NST-K1	nucleotide sugar transporter-KT 1
1927	BnaA05g21080D	0.333161	0.156144	2.37298	1.70349	0.196096	0.163158	AT3G19050.1	0	POK2	phragmoplast orienting kinesin 2
1928	BnaA07g05760D	1.39985	1.13472	9.72861	29.8538	0.325002	1.81847	AT3G24300.1	0	AMT1;3, ATAMT1;3	ammonium transporter 1;3
1929	BnaA08g01100D	0.548629	0.200061	2.29809	2.76205	0.388456	0.352339	AT1G53460.1	0		BEST Arabidopsis thaliana protein match is: Ran BP2/NZF zinc finger-like superfamily protein (TAIR:AT1G70650.2); Has 485 Blast hits to 413 proteins in 88 species: Archae - 11; Bacteria - 27; Metazoa - 119; Fungi - 17; Plants - 101; Viruses - 2; Other Eukaryotes - 208 (source: NCBI BLink).
1930	BnaC03g25720D	3.4101	2.12753	2.83123	1.43253	4.10739	4.51207	AT2G46340.1	0	SPA1	SPA (suppressor of phyA-105) protein family
1931	BnaA03g17470D	0.321719	0.283767	2.08663	1.41235	0.205316	0.165143	AT2G37890.1	0		Mitochondrial substrate carrier family protein
1932	BnaA07g23730D	0.605305	0.341337	5.12143	4.89024	0.423223	0.964498	AT1G70720.1	2e-74		Plant invertase/pectin methylesterase inhibitor superfamily protein
1933	BnaAnng02250D	0.0576818	0.877437	1.88159	1.11985	0.491052	0.480315	AT1G34380.2	0		5'-3' exonuclease family protein
1934	BnaC04g12470D	0.0841648	0	14.8022	5.88214	0	0.29489	AT2G32300.1	0	UCC1	uclacyanin 1
1935	BnaA06g03900D	2.71951	4.9232	8.54231	6.13789	7.58384	6.71435	AT1G48280.1	0		hydroxyproline-rich glycoprotein family protein
1936	BnaC02g06570D	0.681672	1.4	6.30089	5.04308	2.78078	0.781134	AT5G16400.1	5e-164	TRXF2, ATF2	thioredoxin F2
1937	BnaAnng07600D	4.1964	2.20157	59.5434	43.5309	2.09159	2.26179	AT2G36160.1	2e-158		Ribosomal protein S11 family protein
1938	BnaA07g10260D	8.8292	10.0739	49.1155	26.0101	6.60891	11.1957	AT1G22840.1	2e-125	CYTC-1, ATCYTC-A	CYTOCHROME C-1
1939	BnaA02g11200D	0.132124	0	4.89392	0.794871	0	0.0550045	AT5G51890.1	0		Peroxidase superfamily protein
1940	BnaC05g02060D	0.364635	0.0861959	6.22283	5.53686	0.10775	0.151891	AT1G03780.3	0	TPX2	targeting protein for XKLP2
1941	BnaC02g17370D	18.0642	24.3512	2.46021	4.86836	17.8115	24.8065	AT1G67600.1	2e-166		Acid phosphatase/vanadium-dependent haloperoxidase-related protein
1942	BnaC09g16150D	62.6665	22.7221	131.934	57.7663	58.6603	23.8676	AT1G56340.1	0	CRT1, CRT1a, AtCRT1a	calreticulin 1a
1943	BnaA05g01560D	2.45814	9.12947	1.7393	2.01874	1.17909	2.49454	AT2G46240.1	2e-127	BAG6, ATBAG6	BCL-2-associated athanogene 6
1944	BnaC05g15150D	3.49105	3.71186	21.1865	18.4103	3.534	4.10219	AT1G19520.1	0	NFD5	pentatricopeptide (PPR) repeat-containing protein
1945	BnaC01g38610D	1.17926	0.357784	6.01961	1.71097	1.35007	0.553294	AT3G12700.1	0		Eukaryotic aspartyl protease family protein
1946	BnaAnng30100D	24.842	35.2793	6.33343	8.17001	28.4663	46.8387	AT5G23750.1	1e-147		Remorin family protein
1947	BnaCnng46940D	0.0451306	0.388094	1.13268	0.486065	0.431571	0.688177	AT3G10840.1	0		alpha/beta-Hydrolases superfamily protein
1948	BnaC02g07480D	0.0625278	4.76403	0	6.12266	0	2.35146	AT5G17800.1	0	AtMYB56, MYB56	myb domain protein 56
1949	BnaA10g25480D	6.55747	7.53194	1.71269	0.123236	9.37116	2.00554	AT5G04830.1	0		Nuclear transport factor 2 (NTF2) family protein
1950	BnaC05g49810D	0.752971	0.240585	10.311	9.4862	0.187785	0.299442	AT1G15570.1	0	CYCA2;3	CYCLIN A2;3
1951	BnaC01g04010D	12.3949	8.00651	7.65214	4.39209	18.4147	7.82154	AT4G34390.1	0	XLG2	extra-large GTP-binding protein 2
1952	BnaCnng46560D	5.64553	10.0433	5.77034	5.1687	5.93711	4.37667	AT5G66440.1	2e-68		unknown protein; BEST Arabidopsis thaliana protein match is: unknown protein (TAIR:AT4G34560.1); Has 1807 Blast hits to 1807 proteins in 277 species: Archae - 0; Bacteria - 0; Metazoa - 736; Fungi - 347; Plants - 385; Viruses - 0; Other Eukaryotes - 339 (source: NCBI BLink).
1953	BnaC09g37940D	17.153	17.5632	58.6872	103.327	14.4201	19.2079	AT5G19760.1	0		Mitochondrial substrate carrier family protein
1954	BnaCnng05430D	1.00534	0.0488479	10.8512	7.41694	0	0.298398	AT2G33560.2	0	BUBR1	BUB1-related (BUB1: budding uninhibited by benzymidazol 1)
1955	BnaA03g42300D	13.7681	30.0883	1.94558	1.39039	24.7121	28.5578	AT4G15990.1	1e-99		unknown protein; BEST Arabidopsis thaliana protein match is: unknown protein (TAIR:AT4G16024.1); Has 14 Blast hits to 14 proteins in 2 species: Archae - 0; Bacteria - 0; Metazoa - 0; Fungi - 0; Plants - 14; Viruses - 0; Other Eukaryotes - 0 (source: NCBI BLink).
1956	BnaC04g53690D	2.64066	2.4457	5.24625	6.48375	2.55542	2.89303	AT2G37740.1	1e-146	ATZFP10, ZFP10	zinc-finger protein 10
1957	BnaC07g09150D	4.90084	2.11177	2.83347	1.62872	3.34948	2.76944	AT5G22890.1	0		C2H2 and C2HC zinc fingers superfamily protein
1958	BnaC05g43850D	46.2345	53.496	32.1833	16.4047	81.2774	74.2578	AT3G08730.1	0	ATPK1, ATPK6, ATS6K1, PK6, PK1, S6K1	protein-serine kinase 1
1959	BnaC07g38640D	27.8262	48.2519	23.2452	42.1351	39.5165	52.2994	AT4G23980.1	0	ARF9	auxin response factor 9
1960	BnaA03g26210D	1.7965	0.861456	0.586379	5.66773	0.377972	0.824752	AT4G02390.1	0	APP, PARP1, ATPARP1, PP	poly(ADP-ribose) polymerase
1961	BnaC02g05290D	1.56691	3.06837	1.94124	0.961657	6.77405	3.18069	AT5G14360.1	0		Ubiquitin-like superfamily protein
1962	BnaC04g37270D	8.0575	6.12355	17.8842	17.1437	4.93452	5.70617	AT5G25780.1	0	EIF3B-2, EIF3B, ATEIF3B-2	eukaryotic translation initiation factor 3B-2
1963	BnaA06g32800D	73.2128	67.2374	22.1398	22.7692	36.338	102.414	AT3G26590.1	0		MATE efflux family protein
1964	BnaCnng10760D	0.783072	0.472334	0.685955	5.98231	0.184269	0.477934	AT3G20640.1	0		basic helix-loop-helix (bHLH) DNA-binding superfamily protein
1965	BnaA09g27240D	0.340687	0.189344	2.828	1.37871	0.619532	0.276655	AT1G28440.1	0	HSL1	HAESA-like 1
1966	BnaCnng76000D	2.52738	1.82293	34.5324	25.9165	0.96488	2.08093	AT2G33210.1	0	HSP60-2	heat shock protein 60-2
1967	BnaCnng46860D	13.6726	7.94107	39.5601	36.5225	8.19131	12.4126	AT5G66390.1	0		Peroxidase superfamily protein
1968	BnaC08g47020D	0.39543	0.179844	3.99786	3.48054	0.120698	0.140815	AT4G13370.1	0		Plant protein of unknown function (DUF936)
1969	BnaC09g43060D	1.06463	0.971349	4.85026	4.99161	0.493815	0.750107	AT5G14450.1	0		GDSL-like Lipase/Acylhydrolase superfamily protein
1970	BnaA05g12360D	0.986232	0.541917	54.0446	30.1259	0.20496	0.412808	AT2G29980.1	0	FAD3	fatty acid desaturase 3
1971	BnaCnng49870D	83.1486	62.2682	52.2851	18.457	130.779	72.1638	AT2G40420.1	0		Transmembrane amino acid transporter family protein
1972	BnaC04g10170D	0.619506	0.187455	2.86855	1.55138	0.26455	0.103648	AT2G35160.1	1e-154	SUVH5, SGD9	SU(VAR)3-9 homolog 5
1973	BnaA01g18000D	145.101	121.495	50.1106	190.999	100.533	96.2545	AT4G17030.1	0	ATEXLB1, EXPR, AT-EXPR, ATEXPR1, ATHEXP BETA 3.1, EXLB1	expansin-like B1
1974	BnaA03g26700D	3.71849	2.56122	46.7196	22.9735	1.97556	2.67799	AT4G00810.1	6e-131		60S acidic ribosomal protein family
1975	BnaC04g49360D	33.2453	51.5803	56.3646	42.2364	57.2982	30.6758	AT2G43910.2	0	ATHOL1, HOL1	HARMLESS TO OZONE LAYER 1
1976	BnaA05g34180D	0.127743	0.366511	2.94482	3.72208	0.317901	0.322575	AT3G02110.1	0	scpl25	serine carboxypeptidase-like 25
1977	BnaA01g12100D	1.54905	1.61275	8.6791	7.66685	1.02034	1.31342	AT4G22290.1	0		Ubiquitin-specific protease family C19-related protein
1978	BnaAnng15800D	6.11174	8.27768	3.99745	6.76007	7.48589	3.64873	AT1G07200.2	5e-180		Double Clp-N motif-containing P-loop nucleoside triphosphate hydrolases superfamily protein
1979	BnaA09g44550D	87.3664	124.849	21.287	49.1965	119.828	103.213	AT1G18500.1	0	MAML-4, IPMS1	methylthioalkylmalate synthase-like 4
1980	BnaC06g39540D	3.45895	2.26322	17.1021	11.5068	1.73597	2.02788	AT1G79150.1	0		binding
1981	BnaC04g05510D	1.57389	0.796534	9.7898	21.0679	0.554046	1.22356	AT2G39870.1	4e-82		unknown protein; BEST Arabidopsis thaliana protein match is: unknown protein (TAIR:AT3G55690.1); Has 73 Blast hits to 71 proteins in 14 species: Archae - 0; Bacteria - 0; Metazoa - 2; Fungi - 2; Plants - 69; Viruses - 0; Other Eukaryotes - 0 (source: NCBI BLink).
1982	BnaA07g08800D	11.1172	8.86481	65.654	65.9311	6.28035	7.61923	AT1G27400.1	0		Ribosomal protein L22p/L17e family protein
1983	BnaC08g26690D	3.84185	2.77663	30.0093	25.6995	3.28935	2.15923	AT1G41880.1	3e-144		Ribosomal protein L35Ae family protein
1984	BnaA05g33240D	2.54119	2.34307	23.5674	8.7375	4.07773	2.77444	AT5G16590.1	0	LRR1	Leucine-rich repeat protein kinase family protein
1985	BnaA07g29000D	0.747837	0.947223	8.01027	5.53152	0.541734	0.851039	AT1G70950.1	0		TPX2 (targeting protein for Xklp2) protein family
1986	BnaA02g05610D	0.383583	0.422533	11.8801	6.36681	0.406871	0.0816062	AT5G22390.1	4e-150		Protein of unknown function (DUF3049)
1987	BnaC04g38050D	0.293177	0.220247	1.65237	1.01749	0.15687	0.148886	AT5G40405.1	0		Tetratricopeptide repeat (TPR)-like superfamily protein
1988	BnaAnng02930D	2.08841	0.937738	2.3941	0.737304	0.485095	0.897479	AT3G05840.2	0	ATSK12	Protein kinase superfamily protein
1989	BnaC08g42780D	13.6253	4.819	49.7787	50.3678	4.82052	5.98604	AT1G09090.2	0	ATRBOHB, RBOHB	respiratory burst oxidase homolog B
1990	BnaA07g24430D	0.101945	0.0556338	1.3309	0.247341	0.0536104	0	AT1G68810.1	0		basic helix-loop-helix (bHLH) DNA-binding superfamily protein
1991	BnaC02g06500D	0.12204	0.527442	19.4097	20.5006	0.346003	0.407493	AT5G16290.1	0	VAT1	VALINE-TOLERANT 1
1992	BnaA04g23410D	0.164158	0.237455	1.0883	1.92274	0	0.230265	AT2G40620.1	0		Basic-leucine zipper (bZIP) transcription factor family protein
1993	BnaC07g28360D	31.412	34.8907	13.9724	30.8555	33.0437	38.9867	AT5G27920.1	0		F-box family protein
1994	BnaC01g17510D	48.4983	36.916	207.23	178.613	32.557	31.0216	AT4G25630.1	0	FIB2, ATFIB2	fibrillarin 2
1995	BnaA03g57340D	2.71648	1.44226	29.0535	46.2346	0.463826	1.36834	AT3G06020.1	3e-133		Protein of unknown function (DUF3049)
1996	BnaA01g02490D	23.98	11.91	138.737	122.103	15.6431	16.5256	AT4G34670.1	0		Ribosomal protein S3Ae
1997	BnaA09g53020D	3.51121	3.01521	20.4777	20.8409	2.93255	4.33168	AT1G63780.1	0	IMP4	Ribosomal RNA processing Brix domain protein
[truncated: 12,358 more rows]
