# Supplementary material for: Comparative Transcriptome Analysis in Oilseed Rape (Brassica napus) Reveals Distinct Gene Expression Details between Nitrate and Ammonium Nutrition
Source: Genes (Basel). 2019 May 22;10(5):391. doi: 10.3390/genes10050391 (PMC6562433; doi:10.3390/genes10050391)
Supplement: Supplementary file 1 [file genes-10-00391-s001.zip › Supplementary files/Table S4.xls]

## Sheet: Correlation_Summary 
Table S4 Pearson correlation of gene expression levels between different comparison groups
Person relation	15-NT	15-AT	15-CK	814-NT	814-AT	814-CK
15-NT	1	0.2003	0.261	0.8645	0.1799	0.1956
15-AT	0.2003	1	0.8762	0.2168	0.8152	0.8826
15-CK	0.261	0.8762	1	0.3155	0.8864	0.9048
814-NT	0.8645	0.2168	0.3155	1	0.2709	0.2754
814-AT	0.1799	0.8152	0.8864	0.2709	1	0.9456
814-CK	0.1956	0.8826	0.9048	0.2754	0.9456	1
