# Supplementary material for: Comparative Transcriptome Analysis in Oilseed Rape (Brassica napus) Reveals Distinct Gene Expression Details between Nitrate and Ammonium Nutrition
Source: Genes (Basel). 2019 May 22;10(5):391. doi: 10.3390/genes10050391 (PMC6562433; doi:10.3390/genes10050391)
Supplement: Supplementary file 1 [file genes-10-00391-s001.zip › Supplementary files/Table S5.xls]

## Sheet: CKvsNT(15)
Table S5 Information on the differentially expressed genes (DEGs) involved in starch and sucrose metabolism, fatty acid biosynthesis, ribosome and plant-type primary cell wall biogenesis in CKvsNT (15)
	Gene name	15-CK(FPKM)	15-NT(FPKM)	log2(NT/CK)	homologs in Ath	Blast_evalue	Symbol	Short description
	Starch and sucrose metabolism
1	BnaC05g44340D	0.226756	5.48326	4.59582	AT5G20830.1	5e-78	SUS1, ASUS1, atsus1	sucrose synthase 1
2	BnaC06g17680D	1.39083	0.134397	-3.37137	AT3G60130.1	0	BGLU16	beta glucosidase 16
3	BnaA07g24570D	0.476803	3.27415	2.77966	AT1G68560.1	0	ATXYL1, XYL1, TRG1	alpha-xylosidase 1
4	BnaCnng00430D	0.902341	7.60943	3.07604	AT5G48300.1	0	APS1	Glucose-1-phosphate adenylyltransferase small subunit, chloroplastic
5	BnaA06g22070D	1.39916	16.2335	3.53634	AT5G62580.1	0		ARM repeat superfamily protein
6	BnaA03g08110D	1.91654	139.975	6.19052	AT5G20830.1	0	SUS1, ASUS1, atsus1	sucrose synthase 1
7	BnaA01g13460D	0.412884	4.40759	3.41618	AT4G23820.1	0		Pectin lyase-like superfamily protein
8	BnaC08g49850D	0.108455	1.85869	4.09912	AT1G10640.1	0		Pectin lyase-like superfamily protein
9	BnaA06g30310D	1.43958	9.78843	2.76543	AT5G48300.1	0	ADG1, APS1	ADP glucose pyrophosphorylase 1
10	BnaA10g01160D	0.435507	9.68931	4.47563	AT1G02460.1	0		Pectin lyase-like superfamily protein
11	BnaC05g01250D	0.118022	2.15512	4.19064	AT1G02460.1	0		Pectin lyase-like superfamily protein
12	BnaA10g03840D	0.046913	1.67755	5.16022	AT1G05660.1	0		Pectin lyase-like superfamily protein
13	BnaA05g34400D	0.035767	1.81943	5.66871	AT2G43050.1	0	ATPMEPCRD	Plant invertase/pectin methylesterase inhibitor superfamily
14	BnaC02g24780D	0.596518	14.2492	4.57817	AT1G78090.1	0	ATTPPB, TPPB	trehalose-6-phosphate phosphatase
15	BnaA07g23740D	0.291999	4.02229	3.78398	AT1G70710.1	0	ATGH9B1, CEL1, GH9B1	glycosyl hydrolase 9B1
16	BnaA03g47250D	0.661577	23.1262	5.12748	AT4G25260.1	0		Plant invertase/pectin methylesterase inhibitor superfamily protein
17	BnaC01g34500D	0.414663	3.32348	3.00268	AT3G18070.1	0	BGLU43	beta glucosidase 43
18	BnaA05g05400D	3.06885	22.8545	2.89671	AT2G40380.1	1e-111	PRA1B2	PRA1 family protein
19	BnaC03g03910D	0.0618151	1.65856	4.74583	AT5G09760.1	0		Plant invertase/pectin methylesterase inhibitor superfamily
20	BnaA08g21140D	3.73894	21.8322	2.54576	AT1G21880.2	0	LYM1	lysm domain GPI-anchored protein 1 precursor
21	BnaA03g01500D	0.251406	2.47106	3.29704	AT5G04885.1	0		Glycosyl hydrolase family protein
22	BnaA09g12280D	1.15668	10.7033	3.20999	AT1G64390.1	0	AtGH9C2, GH9C2	glycosyl hydrolase 9C2
23	BnaC03g53100D	0.970855	10.6395	3.45403	AT1G02460.1	0		Pectin lyase-like superfamily protein
24	BnaA09g09720D	198.49	26.3267	-2.91447	AT2G18700.1	0	ATTPS11, TPS11, ATTPSB	trehalose phosphatase/synthase 11
25	BnaA10g20680D	0.748847	19.432	4.69762	AT5G11920.1	0	AtcwINV6, cwINV6	6-&1-fructan exohydrolase
26	BnaCnng30840D	1.44769	14.1867	3.29271	AT5G62580.1	0		ARM repeat superfamily protein
27	BnaC03g24860D	0.0793015	1.73259	4.44944	AT2G44570.1	0	AtGH9B12, GH9B12	glycosyl hydrolase 9B12
28	BnaA09g00710D	1.89957	0.201533	-3.23658	AT4G02280.1	0	SUS3	Sucrose synthase (Fragment)
29	BnaA01g31480D	0.0594872	35.3175	9.21359	AT3G10720.2	0		Plant invertase/pectin methylesterase inhibitor superfamily
30	BnaC06g38600D	3.37046	151.673	5.49187	AT1G78090.1	0	ATTPPB, TPPB	trehalose-6-phosphate phosphatase
31	BnaC06g30380D	0.117057	2.03789	4.12179	AT1G69200.1	0	FLN2	fructokinase-like 2
32	BnaA06g23430D	1.15934	9.57419	3.04585	--	--	--	--
33	BnaC03g66720D	0.294627	5.1673	4.13245	AT4G33220.1	0	PME44, ATPME44	pectin methylesterase 44
34	BnaC03g72160D	0.832247	7.82713	3.2334	AT2G38650.1	0	GAUT7, LGT7	galacturonosyltransferase 7
35	BnaA07g33960D	0.948048	99.1352	6.70829	AT1G78090.1	0	ATTPPB, TPPB	trehalose-6-phosphate phosphatase
36	BnaC03g10290D	17.0394	406.821	4.57745	AT5G20830.1	0	SUS1, ASUS1, atsus1	sucrose synthase 1
37	BnaA09g39240D	2.36888	39.0064	4.04143	AT3G61490.1	0		Pectin lyase-like superfamily protein
38	BnaA05g14130D	0.231871	4.34873	4.2292	AT1G53830.1	0	ATPME2, PME2	pectin methylesterase 2
39	BnaA09g19730D	0.606894	5.66822	3.22338	AT4G05400.1	8e-158		copper ion binding
40	BnaA01g23480D	4.17895	30.0944	2.84828	AT3G23820.1	0	GAE6	UDP-D-glucuronate 4-epimerase 6
41	BnaA04g27530D	220.317	34.1538	-2.68946	AT3G60140.1	1e-135	BGLU30	Beta-glucosidase 30
42	BnaA10g15450D	1.56897	28.4133	4.17868	AT5G19730.1	0		Pectin lyase-like superfamily protein
43	BnaA01g36270D	224.854	33.7752	-2.73495	AT1G61820.1	0	BGLU46	beta glucosidase 46
44	BnaA06g40730D	0.631515	4.35903	2.78712	AT4G39210.1	0	APL3	Glucose-1-phosphate adenylyltransferase family protein
45	BnaC07g23710D	0.0392848	4.03675	6.68308	AT3G26610.1	0		Pectin lyase-like superfamily protein
46	BnaCnng58050D	0.574168	19.2948	5.0706	--	--	--	--
47	BnaCnng61650D	0.616266	10.5577	4.0986	AT5G47500.1	0		Pectin lyase-like superfamily protein
48	BnaC03g43570D	31.8459	3.47224	-3.19717	AT3G23920.1	0	BAM1, BMY7, TR-BAMY	beta-amylase 1
49	BnaC07g34770D	1.54217	10.3627	2.74837	AT4G17770.1	0	ATTPS5, TPS5	trehalose phosphatase/synthase 5
50	BnaCnng60500D	0.535318	11.6361	4.44207	AT5G19730.1	0		Pectin lyase-like superfamily protein
51	BnaA01g13130D	0.590437	6.06678	3.36108	AT4G23500.1	0		Pectin lyase-like superfamily protein
52	BnaA10g01360D	0.103576	3.39967	5.03663	AT1G02730.1	0	ATCSLD5, CSLD5, SOS6	cellulose synthase-like D5
53	BnaA01g13990D	0.711054	8.61583	3.59896	AT4G24620.1	0	PGI1, PGI	phosphoglucose isomerase 1
54	BnaC09g10830D	0.359976	3.12726	3.11893	AT1G62660.1	0		Glycosyl hydrolases family 32 protein
55	BnaA02g02640D	2.26458	36.9148	4.02688	AT5G15490.1	0		UDP-glucose 6-dehydrogenase family protein
56	BnaC06g41940D	0.292895	4.99545	4.09216	AT1G53830.1	0	ATPME2, PME2	pectin methylesterase 2
57	BnaA03g22700D	0.214638	3.67503	4.09778	AT2G26440.1	0		Plant invertase/pectin methylesterase inhibitor superfamily
58	BnaC08g49000D	8.08254	80.842	3.32222	AT3G61490.1	0		Pectin lyase-like superfamily protein
59	BnaUnng02770D	2.04312	11.9528	2.5485	AT5G20950.1	0		Glycosyl hydrolase family protein
60	BnaCnng52150D	0.623243	5.20753	3.06273	AT2G18520.1	0		Tetratricopeptide repeat (TPR)-like superfamily protein
61	BnaA03g17980D	1.46039	12.0776	3.04791	AT2G38650.1	0	GAUT7, LGT7	galacturonosyltransferase 7
62	BnaC09g12230D	0.222486	2.53213	3.50857	AT1G64390.1	0	AtGH9C2, GH9C2	glycosyl hydrolase 9C2
63	BnaA10g22380D	0.036595	1.3359	5.19002	AT5G09760.1	0		Plant invertase/pectin methylesterase inhibitor superfamily
64	BnaC09g42880D	22.6065	2.88215	-2.97152	AT5G14650.1	0		Pectin lyase-like superfamily protein
65	BnaA07g23730D	0.605305	5.12143	3.08081	AT1G70720.1	2e-74		Plant invertase/pectin methylesterase inhibitor superfamily protein
66	BnaC01g00110D	0.0816298	1.23819	3.92299	AT4G39010.1	0	AtGH9B18, GH9B18	glycosyl hydrolase 9B18
67	BnaA02g18730D	0.300023	7.59554	4.66201	AT1G78090.1	0	ATTPPB, TPPB	trehalose-6-phosphate phosphatase
68	BnaC07g39050D	18.1146	136.032	2.90872	AT4G24620.1	0	PGI1, PGI	phosphoglucose isomerase 1
69	BnaA02g17370D	5.70421	36.4236	2.67477	AT1G75680.1	0	AtGH9B7, GH9B7	glycosyl hydrolase 9B7
70	BnaC08g14460D	0.106711	4.14617	5.28	AT1G10640.1	0		Pectin lyase-like superfamily protein
71	BnaA02g00180D	0.0334516	1.28525	5.26383	AT5G09760.1	0		Plant invertase/pectin methylesterase inhibitor superfamily
72	BnaA09g34010D	0.196896	2.19003	3.47544	AT3G54090.1	0	FLN1	fructokinase-like 1
73	BnaA09g06030D	24.7681	3.97885	-2.63806	AT5G62360.1	1e-180		Plant invertase/pectin methylesterase inhibitor superfamily protein
74	BnaCnng02680D	4.40423	21.4763	2.28578	AT5G03650.1	0	SBE2.2	starch branching enzyme 2.2
75	BnaC01g37450D	35.1113	6.53182	-2.42638	AT3G13790.1	0	ATCWINV1, ATBFRUCT1	Glycosyl hydrolases family 32 protein
76	BnaA09g27810D	0.909738	8.08063	3.15094	AT1G27680.1	0	APL2	ADPGLC-PPase large subunit
77	BnaC06g29950D	0.525636	11.5175	4.45362	AT1G69040.2	0	ACR4	ACT domain repeat 4
78	BnaA08g10720D	2.09066	122.024	5.86706	--	--	--	--
79	BnaC03g08340D	13.7911	188.131	3.76993	AT5G17310.2	0	UGP2	UDP-glucose pyrophosphorylase 2
80	BnaA01g29470D	2.46775	26.0531	3.40019	AT3G14310.1	0	ATPME3, PME3	pectin methylesterase 3
81	BnaA05g36120D	0.159845	1.84847	3.53159	AT3G20440.2	0	EMB2729, BE1	Alpha amylase family protein
82	BnaC09g11040D	2.26637	40.7229	4.16738	AT1G64390.1	0	AtGH9C2, GH9C2	glycosyl hydrolase 9C2
83	BnaC02g06080D	0.137953	1.73916	3.65614	AT5G15490.1	0		UDP-glucose 6-dehydrogenase family protein
84	BnaA08g22100D	0.62638	7.79927	3.63823	AT1G19300.1	0	GATL1, PARVUS, GLZ1, ATGATL1	Nucleotide-diphospho-sugar transferases superfamily protein
85	BnaC02g23570D	3.02663	22.8639	2.91729	AT1G75680.1	0	AtGH9B7, GH9B7	glycosyl hydrolase 9B7
86	BnaCnng74000D	34.7093	6.87274	-2.33636	--	--	--	--
87	BnaA07g27660D	0.610838	8.36375	3.77529	AT1G69040.2	0	ACR4	ACT domain repeat 4
88	BnaA07g29290D	0.358755	2.67713	2.89962	AT1G71360.1	0		Galactose-binding protein
89	BnaA06g32780D	0.0391794	2.35818	5.91143	AT3G26610.1	0		Pectin lyase-like superfamily protein
90	BnaC05g09640D	30.614	3.21353	-3.25196	AT1G12240.1	0	ATBETAFRUCT4, VAC-INV	Glycosyl hydrolases family 32 protein
91	BnaC07g38310D	2.0194	0.174212	-3.53501	AT4G23530.1	0		Protein of unknown function (DUF793)
92	BnaA03g06500D	8.76226	84.9779	3.27771	AT5G17310.2	0	UGP2	UDP-glucose pyrophosphorylase 2
93	BnaAnng29830D	12.2808	67.3793	2.4559	AT4G23500.1	0		Pectin lyase-like superfamily protein
94	BnaA07g28820D	0.904019	18.7173	4.37188	AT1G70710.1	0	ATGH9B1, CEL1, GH9B1	glycosyl hydrolase 9B1
95	BnaC06g30160D	1.48042	8.02928	2.43926	AT3G45940.1	0		Glycosyl hydrolases family 31 protein
96	BnaA03g46290D	0.0814578	6.19612	6.24917	AT4G23820.1	0		Pectin lyase-like superfamily protein
97	BnaC02g28050D	0.174786	6.14582	5.13594	AT4G02130.1	0	GATL6, LGT10	galacturonosyltransferase 6
98	BnaC02g28120D	0.287493	3.57274	3.63543	AT4G02290.1	0	AtGH9B13, GH9B13	glycosyl hydrolase 9B13
99	BnaC06g24550D	1.26123	8.46035	2.74589	AT1G70710.1	0	ATGH9B1, CEL1, GH9B1	glycosyl hydrolase 9B1
100	BnaA02g04440D	0.350981	3.04322	3.11613	AT5G19730.1	0		Pectin lyase-like superfamily protein
101	BnaA06g30890D	0.691839	4.116	2.57273	AT3G29320.1	0		Glycosyl transferase, family 35
102	BnaA01g14640D	0.751451	6.73039	3.16294	AT4G25260.1	0		Plant invertase/pectin methylesterase inhibitor superfamily protein
103	BnaC02g43200D	5.00921	37.2044	2.89282	AT5G64570.1	0	XYL4, ATBXL4	beta-D-xylosidase 4
104	BnaCnng23260D	2.37429	0.267905	-3.1477	AT4G02280.1	0	SUS3, ATSUS3	sucrose synthase 3
105	BnaA08g11860D	0.110815	3.657	5.04444	AT4G33220.1	0	PME44, ATPME44	pectin methylesterase 44
106	BnaA03g30420D	0.191783	7.79597	5.34518	--	--	--	--
107	BnaA02g02630D	2.374	15.271	2.6854	AT5G15470.1	0	GAUT14	galacturonosyltransferase 14
108	BnaC05g45310D	0.800359	7.21823	3.17293	AT3G06510.2	0	SFR2	Glycosyl hydrolase superfamily protein
109	BnaA05g10650D	0.323082	3.71384	3.52294	AT2G32990.1	0	AtGH9B8, GH9B8	glycosyl hydrolase 9B8
110	BnaC05g48570D	0.373993	2.68884	2.8459	AT3G01040.1	0	GAUT13	galacturonosyltransferase 13
111	BnaA05g32480D	5.84354	37.3812	2.6774	AT3G03250.1	0	UGP, UGP1, AtUGP1	UDP-GLUCOSE PYROPHOSPHORYLASE 1
112	BnaA05g04610D	0.62493	7.74599	3.63168	AT2G45220.1	0		Plant invertase/pectin methylesterase inhibitor superfamily
113	BnaA03g43320D	1.72479	12.4937	2.85671	AT4G17770.1	0	ATTPS5, TPS5	trehalose phosphatase/synthase 5
114	BnaA07g14670D	6.88206	44.258	2.68503	AT5G39320.1	0		UDP-glucose 6-dehydrogenase family protein
115	BnaCnng54560D	0.593785	8.86012	3.89931	AT1G02460.1	0		Pectin lyase-like superfamily protein
116	BnaA02g35780D	2.00151	13.7733	2.78271	AT1G69040.2	0	ACR4	ACT domain repeat 4
117	BnaC06g12620D	6.16759	53.3409	3.11246	AT5G39320.1	0		UDP-glucose 6-dehydrogenase family protein
118	BnaC01g17210D	0.374462	24.9466	6.05788	AT4G25260.1	0		Plant invertase/pectin methylesterase inhibitor superfamily protein
119	BnaA09g06900D	0.574038	6.98686	3.60543	AT5G64570.1	0	XYL4, ATBXL4	beta-D-xylosidase 4
120	BnaC05g01400D	0.666244	8.51373	3.67567	AT1G02730.1	0	ATCSLD5, CSLD5, SOS6	cellulose synthase-like D5
121	BnaA09g00720D	2.59113	17.0764	2.72035	AT4G02290.1	0	AtGH9B13, GH9B13	glycosyl hydrolase 9B13
122	BnaC03g26730D	0.106829	2.71988	4.67017	AT2G26440.1	0		Plant invertase/pectin methylesterase inhibitor superfamily
123	BnaC09g51060D	166.601	23.7172	-2.81239	AT2G18700.1	0	ATTPS11, TPS11, ATTPSB	trehalose phosphatase/synthase 11
124	BnaA09g11640D	1.42353	47.8248	5.07021	AT1G64390.1	0	AtGH9C2, GH9C2	glycosyl hydrolase 9C2
125	BnaA06g20930D	0.0375955	4.04094	6.74799	AT3G49220.1	0		Plant invertase/pectin methylesterase inhibitor superfamily
126	BnaA10g25280D	0.0282877	0.658209	4.5403	AT5G04970.1	0		Plant invertase/pectin methylesterase inhibitor superfamily
127	BnaCnng28490D	0.221751	2.2783	3.36095	AT3G13980.1	7e-25		unknown protein; BEST Arabidopsis thaliana protein match is: unknown protein (TAIR:AT1G54200.1); Has 1485 Blast hits to 418 proteins in 98 species: Archae - 0; Bacteria - 6; Metazoa - 246; Fungi - 61; Plants - 107; Viruses - 6; Other Eukaryotes - 1059 (source: NCBI BLink).
128	BnaC04g21230D	2.38706	0.246566	-3.27519	AT4G27830.1	0	BGLU10	beta glucosidase 10
129	BnaC08g48080D	1.63288	18.8882	3.53199	AT4G16140.1	9e-87		proline-rich family protein
130	BnaCnng22600D	0.140749	1.54016	3.45188	AT2G34810.1	0		FAD-binding Berberine family protein
131	BnaA01g27010D	1.00216	14.1189	3.81644	AT3G18070.1	0	BGLU43	beta glucosidase 43
132	BnaA03g01590D	0.028789	0.724826	4.65405	AT5G04970.1	0		Plant invertase/pectin methylesterase inhibitor superfamily
133	BnaC02g00700D	0.0336854	4.39936	7.02903	AT5G09760.1	0		Plant invertase/pectin methylesterase inhibitor superfamily
134	BnaA02g25490D	0.893594	6.40339	2.84114	AT5G47500.1	0		Pectin lyase-like superfamily protein
135	BnaC05g14940D	0.0672387	1.98865	4.88635	AT1G19300.1	0	GATL1, PARVUS, GLZ1, ATGATL1	Nucleotide-diphospho-sugar transferases superfamily protein
136	BnaC07g27160D	599.094	41.7538	-3.8428	AT5G49360.1	0	BXL1, ATBXL1	beta-xylosidase 1
137	BnaC02g35120D	49.7664	7.6868	-2.69472	AT2G03730.1	0	ACR5	ACT domain repeat 5
138	BnaC06g31870D	2.59301	36.4922	3.81489	AT1G70710.1	0	ATGH9B1, CEL1, GH9B1	glycosyl hydrolase 9B1
139	BnaA09g51890D	0.313896	2.73226	3.12174	AT4G00490.1	0	BAM2, BMY9	beta-amylase 2
140	BnaC04g11710D	0.214705	2.49965	3.5413	AT2G32990.1	0	AtGH9B8, GH9B8	glycosyl hydrolase 9B8
141	BnaC02g34050D	0.287671	8.06826	4.80977	AT2G01610.1	3e-61		Plant invertase/pectin methylesterase inhibitor superfamily protein
142	BnaAnng09040D	0.189897	5.22306	4.78161	AT1G75680.1	0	AtGH9B7, GH9B7	glycosyl hydrolase 9B7
143	BnaA07g10080D	1.03951	10.3051	3.30938	AT1G23205.1	2e-163		Plant invertase/pectin methylesterase inhibitor superfamily protein
144	BnaA02g00150D	2.01414	39.5655	4.29601	AT5G09760.1	0		Plant invertase/pectin methylesterase inhibitor superfamily
145	BnaA02g25810D	0.192603	4.73261	4.61893	--	--	--	--
146	BnaCnng70190D	1.13324	15.1654	3.74226	AT4G23500.1	0		Pectin lyase-like superfamily protein
147	BnaCnng60750D	0.0850232	1.29585	3.9299	AT4G02330.1	0	ATPMEPCRB	Plant invertase/pectin methylesterase inhibitor superfamily
148	BnaA03g55910D	0.616499	26.9167	5.44826	AT5G09760.1	0		Plant invertase/pectin methylesterase inhibitor superfamily
149	BnaA09g30040D	0.313026	4.40848	3.81593	--	--	--	--
150	BnaCnng02280D	0.0710745	1.18716	4.06204	AT4G00490.1	0	BAM2, BMY9	beta-amylase 2
151	BnaAnng22210D	5.66783	31.1797	2.45974	AT5G51460.3	0	ATTPPA	Haloacid dehalogenase-like hydrolase (HAD) superfamily protein
152	BnaC03g01800D	0.622671	4.17236	2.74432	AT5G04885.1	0		Glycosyl hydrolase family protein
153	BnaC06g01220D	10.0912	81.5865	3.01523	AT1G47840.1	0	HXK3	hexokinase 3
154	BnaA06g27840D	0.517608	4.5503	3.13603	AT5G25590.1	0		Protein of unknown function (DUF630 and DUF632)
155	BnaA10g09880D	3.61283	68.6893	4.24888	AT5G55730.1	0	FLA1	FASCICLIN-like arabinogalactan 1
156	BnaC01g34490D	0.566379	4.90224	3.1136	AT3G18080.1	0	BGLU44	B-S glucosidase 44
157	BnaC04g33190D	20.6872	2.71838	-2.92792	AT5G41100.1	0		FUNCTIONS IN: molecular_function unknown; INVOLVED IN: biological_process unknown; LOCATED IN: plasma membrane; EXPRESSED IN: 23 plant structures; EXPRESSED DURING: 13 growth stages; BEST Arabidopsis thaliana protein match is: hydroxyproline-rich glycoprotein family protein (TAIR:AT3G26910.2); Has 1503 Blast hits to 1197 proteins in 220 species: Archae - 4; Bacteria - 108; Metazoa - 481; Fungi - …
158	BnaA10g05030D	11.234	70.724	2.65433	AT1G47840.1	0	HXK3	hexokinase 3
159	BnaA02g20470D	0.410581	5.0138	3.61017	AT4G02130.1	0	GATL6, LGT10	galacturonosyltransferase 6
160	BnaA02g20530D	1.27862	10.2733	3.00624	AT4G02290.1	0	AtGH9B13, GH9B13	glycosyl hydrolase 9B13
161	BnaC06g36340D	0.814567	7.11678	3.12712	AT1G75680.1	0	AtGH9B7, GH9B7	glycosyl hydrolase 9B7
162	BnaA04g18320D	2.18722	29.0888	3.73329	AT2G31390.1	0		pfkB-like carbohydrate kinase family protein
163	BnaA03g57840D	2.22362	18.8714	3.08522	AT3G25500.1	0	AFH1, FH1, AHF1, ATFH1	formin homology 1
164	BnaA06g08310D	7.20235	0.815137	-3.14335	AT1G12240.1	0	ATBETAFRUCT4, VAC-INV	Glycosyl hydrolases family 32 protein
165	BnaC02g00730D	0.0963043	3.34966	5.12027	AT5G09760.1	0		Plant invertase/pectin methylesterase inhibitor superfamily
166	BnaC08g18710D	0.332354	3.29155	3.30797	AT1G19300.1	0	GATL1, PARVUS, GLZ1, ATGATL1	Nucleotide-diphospho-sugar transferases superfamily protein
167	BnaA02g34140D	0.533017	5.90224	3.46901	AT5G64310.1	5e-48	AGP1, ATAGP1	arabinogalactan protein 1
168	BnaC04g05190D	7.0555	39.7354	2.4936	AT2G44790.1	1e-80	UCC2	uclacyanin 2
169	BnaA02g13970D	1.98509	12.2741	2.62834	AT3G45940.1	0		Glycosyl hydrolases family 31 protein
170	BnaC04g42380D	0.838387	7.06984	3.07599	--	--	--	--
171	BnaC06g01610D	0.122315	1.70483	3.80095	AT1G48100.1	0		Pectin lyase-like superfamily protein
172	BnaC04g22200D	2.39998	29.3002	3.60982	AT3G60280.1	2e-64	UCC3	Uclacyanin-3
173	BnaC09g46900D	0.250722	3.29993	3.71827	AT5G09760.1	0		Plant invertase/pectin methylesterase inhibitor superfamily
174	BnaA07g04740D	1.3153	8.26266	2.65121	AT5G48300.1	0	APS1	Glucose-1-phosphate adenylyltransferase small subunit, chloroplastic
175	BnaC07g38560D	0.122482	1.73632	3.82539	AT4G23820.1	0		Pectin lyase-like superfamily protein
176	BnaC03g01860D	0.0312883	1.21487	5.27903	AT5G04960.1	0		Plant invertase/pectin methylesterase inhibitor superfamily
177	BnaA03g46830D	10.9327	144.557	3.72492	AT4G24620.1	0	PGI1, PGI	phosphoglucose isomerase 1
178	BnaC07g38360D	2.25674	0.166193	-3.76331	AT4G23560.1	0	AtGH9B15, GH9B15	glycosyl hydrolase 9B15
	Fatty acid biosynthesis
1	BnaA03g38220D	3.12564	22.9856	2.87851	AT2G05990.1	0	MOD1, ENR1	NAD(P)-binding Rossmann-fold superfamily protein
2	BnaA07g04370D	2.17335	15.1657	2.80282	AT2G05990.1	0	MOD1, ENR1	NAD(P)-binding Rossmann-fold superfamily protein
3	BnaC09g42420D	0.431851	9.40685	4.44511	AT5G15530.1	0	BCCP2, CAC1-B	biotin carboxyl carrier protein 2
4	BnaA05g03490D	2.37843	19.0348	3.00056	AT2G43710.2	0	SSI2, FAB2	Plant stearoyl-acyl-carrier-protein desaturase family protein
5	BnaA02g24400D	1.10566	12.2606	3.47105	AT5G46290.3	0	KASI	3-ketoacyl-acyl carrier protein synthase I
6	BnaA03g20420D	7.53737	415.529	5.78474	AT2G43710.2	0	SSI2, FAB2	Plant stearoyl-acyl-carrier-protein desaturase family protein
7	BnaC03g16690D	0.878565	9.63813	3.45553	AT2G30200.1	0		catalytics;transferases;[acyl-carrier-protein] S-malonyltransferases;binding
8	BnaC03g24420D	9.07497	219.487	4.5961	AT2G43710.2	0	SSI2, FAB2	Plant stearoyl-acyl-carrier-protein desaturase family protein
9	BnaA02g00390D	1.6693	11.6778	2.80645	AT5G10160.1	0		Thioesterase superfamily protein
10	BnaA07g21940D	0.383228	3.15427	3.04103	AT1G74960.2	0	FAB1, KAS2	fatty acid biosynthesis 1
11	BnaC03g07000D	1.9321	15.6208	3.01523	AT5G15530.1	0	BCCP2, CAC1-B	biotin carboxyl carrier protein 2
12	BnaC02g00550D	0.0672462	11.9219	7.46995	AT5G10050.1	0		NAD(P)-binding Rossmann-fold superfamily protein
13	BnaC03g48080D	2.42264	110.097	5.50605	AT3G55290.1	0		NAD(P)-binding Rossmann-fold superfamily protein
14	BnaA06g36060D	2.24673	14.1939	2.65937	AT5G46290.3	0	KASI	3-ketoacyl-acyl carrier protein synthase I
15	BnaC07g04330D	3.97014	22.1344	2.47903	AT2G05990.1	0	MOD1, ENR1	NAD(P)-binding Rossmann-fold superfamily protein
16	BnaA09g35590D	0.900231	15.5296	4.10858	AT3G56130.1	0		biotin/lipoyl attachment domain-containing protein
17	BnaA03g02830D	17.4477	113.2	2.69777	AT5G10160.1	0		Thioesterase superfamily protein
18	BnaC05g21140D	3.62604	31.0048	3.09602	AT1G24360.1	0		NAD(P)-binding Rossmann-fold superfamily protein
19	BnaC08g27030D	5.00957	31.8766	2.66974	AT3G56130.1	1e-156		biotin/lipoyl attachment domain-containing protein
20	BnaA07g09030D	7.71304	47.1377	2.61151	AT1G24360.1	0		NAD(P)-binding Rossmann-fold superfamily protein
21	BnaC04g03030D	1.69751	31.2035	4.20022	AT2G43710.2	0	SSI2, FAB2	Plant stearoyl-acyl-carrier-protein desaturase family protein
22	BnaC03g45040D	2.38495	14.0592	2.55948	AT2G05990.1	0	MOD1, ENR1	NAD(P)-binding Rossmann-fold superfamily protein
23	BnaA08g26890D	34.0761	5.56165	-2.61518	AT1G08510.1	0	FATB	fatty acyl-ACP thioesterases B
24	BnaA09g17930D	3.59388	28.3487	2.97967	AT5G46290.3	0	KASI	3-ketoacyl-acyl carrier protein synthase I
25	BnaA10g18680D	0.33432	3.24088	3.27708	AT5G15530.1	0	BCCP2, CAC1-B	biotin carboxyl carrier protein 2
26	BnaC02g06560D	0.463366	5.47304	3.56212	AT5G16390.1	0	CAC1, CAC1A, BCCP, BCCP1	chloroplastic acetylcoenzyme A carboxylase 1
27	BnaA09g48250D	1.30259	13.476	3.37094	AT5G35360.3	0	CAC2	acetyl Co-enzyme a carboxylase biotin carboxylase subunit
28	BnaA01g28580D	4.54019	48.2136	3.40862	AT3G15690.2	0		Single hybrid motif superfamily protein
29	BnaA03g06000D	1.80071	14.8009	3.03905	AT5G16390.1	0	CAC1, CAC1A, BCCP, BCCP1	chloroplastic acetylcoenzyme A carboxylase 1
	Ribosome
1	BnaC04g02930D	0.293955	6.31461	4.42503	AT2G43460.1	2e-81		Ribosomal L38e protein family
2	BnaC03g24670D	1.40868	19.8362	3.81572	AT2G44065.1	0		Ribosomal protein L2 family
3	BnaA03g28820D	14.5564	123.084	3.07992	AT3G04840.1	0		Ribosomal protein S3Ae
4	BnaC03g33030D	9.44881	57.5933	2.6077	AT3G02560.1	0		Ribosomal protein S7e family protein
5	BnaA05g07740D	13.3759	129.281	3.2728	AT2G36620.1	8e-166	RPL24A	ribosomal protein L24
6	BnaC08g37220D	23.6613	186.915	2.98178	AT1G18540.1	0		Ribosomal protein L6 family protein
7	BnaC03g59800D	19.7179	193.014	3.29113	AT4G14320.2	6e-112		Zinc-binding ribosomal protein family protein
8	BnaA08g22590D	8.43789	119.15	3.81975	AT1G74050.1	0		Ribosomal protein L6 family protein
9	BnaA03g30560D	9.05795	101.766	3.48993	AT5G02960.1	6e-147		Ribosomal protein S12/S23 family protein
10	BnaC02g30260D	9.85514	113.503	3.52571	AT1G33140.1	0	PGY2	Ribosomal protein L6 family
11	BnaCnng19850D	18.4167	105.158	2.51347	AT1G09690.1	0		Translation protein SH3-like family protein
12	BnaC04g07790D	57.1748	292.284	2.35392	AT2G37600.1	3e-109		Ribosomal protein L36e family protein
13	BnaC09g10560D	9.45367	64.8831	2.7789	AT3G24830.1	0		Ribosomal protein L13 family protein
14	BnaC01g26350D	13.3781	72.4697	2.4375	AT3G49910.1	4e-94		Translation protein SH3-like family protein
15	BnaA02g02540D	88.4195	503.758	2.51029	AT5G15200.1	0		Ribosomal protein S4
16	BnaA10g02610D	1.96357	27.384	3.80178	AT1G04480.1	1e-91		Ribosomal protein L14p/L23e family protein
17	BnaC07g50200D	13.1376	67.051	2.35156	AT4G18730.1	0	RPL16B	ribosomal protein L16B
18	BnaC03g40660D	21.9179	126.746	2.53176	AT3G18740.1	6e-116		Ribosomal protein L7Ae/L30e/S12e/Gadd45 family protein
19	BnaC06g11760D	8.05314	65.9109	3.03289	AT4G13850.1	5e-93	ATGRP2, GR-RBP2, GRP2	glycine-rich RNA-binding protein 2
20	BnaA10g18910D	37.0895	243.282	2.71355	AT5G15200.1	0		Ribosomal protein S4
21	BnaA07g18420D	0.992881	9.92987	3.32208	AT3G59540.1	5e-87		Ribosomal L38e protein family
22	BnaA08g11040D	12.0678	139.447	3.53048	AT4G34670.1	0		Ribosomal protein S3Ae
23	BnaA03g21810D	12.4508	63.9518	2.36075	AT2G47610.1	0		Ribosomal protein L7Ae/L30e/S12e/Gadd45 family protein
24	BnaA03g57860D	42.5381	293.628	2.78716	AT3G25520.1	0	ATL5, PGY3, OLI5, RPL5A	ribosomal protein L5
25	BnaA07g13340D	28.5245	205.802	2.85098	AT2G27710.1	6e-91		60S acidic ribosomal protein family
26	BnaC03g77310D	22.7022	141.972	2.6447	AT4G31700.1	0	RPS6, RPS6A	ribosomal protein S6
27	BnaA07g09990D	8.08182	90.9762	3.49274	AT5G37640.1	1e-25	UBQ9	ubiquitin 9
28	BnaA09g06070D	5.67162	40.2405	2.82682	AT3G45030.1	2e-140		Ribosomal protein S10p/S20e family protein
29	BnaA08g08550D	15.7405	107.062	2.76589	AT4G18100.1	1e-167		Ribosomal protein L32e
30	BnaA07g24200D	11.0538	63.2528	2.51659	AT1G69620.1	8e-120	RPL34	ribosomal protein L34
31	BnaA03g17310D	28.3593	159.572	2.49231	AT2G37600.1	1e-115		Ribosomal protein L36e family protein
32	BnaA04g03740D	16.7923	87.3678	2.3793	AT3G55280.1	2e-152	RPL23AB	ribosomal protein L23AB
33	BnaA09g15190D	10.3713	68.2812	2.71889	AT1G57660.1	1e-178		Translation protein SH3-like family protein
34	BnaA07g30140D	44.7425	301.654	2.75318	AT1G72370.1	0	P40, AP40, RP40, RPSAA	40s ribosomal protein SA
35	BnaC01g00260D	11.4231	69.0099	2.59485	AT4G39200.1	1e-134		Ribosomal protein S25 family protein
36	BnaC04g24960D	4.05961	26.1573	2.6878	AT3G56340.1	1e-126	RPS26C	40S ribosomal protein S26
37	BnaCnng01630D	5.84382	96.0796	4.03925	AT4G00810.1	3e-114		60S acidic ribosomal protein family
38	BnaA02g15960D	4.08814	41.0201	3.32681	AT1G72370.1	0	P40, AP40, RP40, RPSAA	40s ribosomal protein SA
39	BnaA01g14960D	20.3425	120.112	2.56181	AT4G25740.1	0		RNA binding Plectin/S10 domain-containing protein
40	BnaC02g33760D	48.892	320.619	2.71319	AT2G01250.1	0		Ribosomal protein L30/L7 family protein
41	BnaA05g31670D	21.4053	133.546	2.6413	AT3G05560.1	2e-145		Ribosomal L22e protein family
42	BnaC08g06260D	3.15201	21.4637	2.76755	AT1G70600.1	3e-39		Ribosomal protein L18e/L15 superfamily protein
43	BnaC08g27290D	0.707811	31.5323	5.47732	AT3G56340.1	1e-128		Ribosomal protein S26e family protein
44	BnaC07g34290D	19.8148	168.245	3.08591	AT4G17390.1	0		Ribosomal protein L23/L15e family protein
45	BnaA01g01470D	12.7712	116.062	3.18393	AT4G36130.1	0		Ribosomal protein L2 family
46	BnaAnng13420D	31.5381	304.041	3.2691	AT4G16720.1	0		Ribosomal protein L23/L15e family protein
47	BnaC08g23820D	6.05591	62.3248	3.36339	AT3G52580.1	0		Ribosomal protein S11 family protein
48	BnaA04g14320D	8.83128	50.57	2.51759	AT1G72370.1	0	P40, AP40, RP40, RPSAA	40s ribosomal protein SA
49	BnaA09g03890D	50.1647	325.652	2.69859	AT5G27850.1	0		Ribosomal protein L18e/L15 superfamily protein
50	BnaA01g02490D	23.98	138.737	2.53245	AT4G34670.1	0		Ribosomal protein S3Ae
51	BnaA03g57330D	3.45757	59.7132	4.11022	AT5G18380.1	1e-113	RPS16C	40S ribosomal protein S16-3
52	BnaA09g27910D	6.2811	94.6529	3.91356	AT1G27400.1	0		Ribosomal protein L22p/L17e family protein
53	BnaC05g38950D	11.7262	62.2471	2.40827	AT3G14600.1	1e-173		Ribosomal protein L18ae/LX family protein
54	BnaA09g56580D	0.0441001	1.10791	4.65091	AT1G15810.1	1e-157		S15/NS1, RNA-binding protein
55	BnaAnng01970D	11.7866	124.798	3.40438	AT5G07090.1	0		Ribosomal protein S4 (RPS4A) family protein
56	BnaA01g09540D	15.0992	128.317	3.08717	AT4G18730.1	0	RPL16B	ribosomal protein L16B
57	BnaC01g03750D	26.8097	135.872	2.34142	AT4G34670.1	0		Ribosomal protein S3Ae
58	BnaA07g33670D	0.795029	14.3002	4.16888	AT1G77750.1	1e-153		Ribosomal protein S13/S18 family
59	BnaA09g56510D	7.8366	62.6254	2.99845	AT1G15930.2	1e-127	RPS12A	40S ribosomal protein S12-1
60	BnaA05g08110D	1.01006	77.6079	6.26369	AT2G36170.1	7e-151		Ubiquitin supergroup;Ribosomal protein L40e
61	BnaC07g26730D	22.167	138.541	2.64383	AT5G48760.1	0		Ribosomal protein L13 family protein
62	BnaC09g20520D	0.486813	4.68251	3.26584	AT1G79850.1	1e-88	RPS17, CS17, PRPS17	ribosomal protein S17
63	BnaC06g26740D	31.2357	158.264	2.34107	AT1G67430.1	0		Ribosomal protein L22p/L17e family protein
64	BnaA03g16540D	20.8949	123.159	2.5593	AT2G36170.1	1e-167		Ubiquitin supergroup;Ribosomal protein L40e
65	BnaA05g04770D	29.6967	158.387	2.41508	AT3G60770.1	2e-136		Ribosomal protein S13/S15
66	BnaC01g09080D	19.6885	142.962	2.86021	AT4G29410.1	1e-158		Ribosomal L28e protein family
67	BnaA03g52970D	8.97021	47.2068	2.39578	AT4G34670.1	0		Ribosomal protein S3Ae
68	BnaA08g13470D	0.639362	11.4914	4.16778	--	--	--	--
69	BnaA04g18210D	12.5417	78.4542	2.64512	AT2G31610.1	0		Ribosomal protein S3 family protein
70	BnaC07g17600D	1.27139	10.8237	3.08972	AT5G44020.1	0		HAD superfamily, subfamily IIIB acid phosphatase
71	BnaC04g21140D	37.4875	246.969	2.71985	AT3G62870.1	0		Ribosomal protein L7Ae/L30e/S12e/Gadd45 family protein
72	BnaA03g29090D	4.57957	70.0559	3.93522	AT3G05590.1	0	RPL18	ribosomal protein L18
73	BnaA01g24800D	2.91797	21.9585	2.91174	AT3G22230.1	2e-50		Ribosomal L27e protein family
74	BnaC09g32930D	30.0376	172.203	2.51927	AT5G57290.1	4e-118		60S acidic ribosomal protein family
75	BnaA05g24920D	15.4616	105.471	2.77008	AT3G14600.1	0		Ribosomal protein L18ae/LX family protein
76	BnaA09g35340D	2.64975	31.0726	3.55171	AT1G41880.1	6e-136		Ribosomal protein L35Ae family protein
77	BnaA08g27920D	14.0613	99.1022	2.81719	AT1G04480.1	3e-145		Ribosomal protein L14p/L23e family protein
78	BnaCnng31050D	22.5004	146.146	2.69939	AT3G53430.1	1e-122	RPL12B	60S ribosomal Protein L12-like
79	BnaC08g24870D	1.47446	28.1857	4.2567	AT3G53890.1	5e-81		Ribosomal protein S21e
80	BnaA04g29060D	11.4955	109.26	3.24862	AT2G37600.1	8e-105		Ribosomal protein L36e family protein
81	BnaC04g08010D	15.5157	88.7247	2.51561	AT2G37270.1	0	ATRPS5B, RPS5B	ribosomal protein 5B
82	BnaA05g02480D	30.2594	158.687	2.39073	AT3G57490.1	1e-106	RPS2D	40S ribosomal protein S2-4
83	BnaC03g33480D	4.45691	26.6826	2.58178	AT3G03600.1	0	RPS2	RPS2
84	BnaC03g22400D	39.9974	257.047	2.68405	AT2G40010.1	0		Ribosomal protein L10 family protein
85	BnaA10g13490D	3.16183	45.7377	3.85455	AT5G60670.1	1e-112	RPL12C	60S ribosomal protein L12-3
86	BnaA08g19000D	4.97031	54.3262	3.45024	AT1G27400.1	0		Ribosomal protein L22p/L17e family protein
87	BnaC08g21480D	34.9848	289.762	3.05007	AT3G49910.1	2e-157		Translation protein SH3-like family protein
88	BnaA08g15140D	34.3394	184.272	2.4239	AT4G36130.1	0		Ribosomal protein L2 family
89	BnaC03g19950D	11.3531	115.391	3.34537	AT2G36160.1	2e-166		Ribosomal protein S11 family protein
90	BnaA01g32150D	24.9319	139.252	2.48163	AT3G09680.1	4e-175		Ribosomal protein S12/S23 family protein
91	BnaC03g22080D	3.53343	35.2837	3.31986	AT2G39390.1	2e-142		Ribosomal L29 family protein
92	BnaC01g29550D	1.09718	8.4688	2.94836	AT1G61580.1	1e-134	RPL3B, ARP2	R-protein L3 B
93	BnaC09g05180D	10.816	109.394	3.33829	AT5G61170.1	7e-171		Ribosomal protein S19e family protein
94	BnaC04g33400D	4.6044	53.8707	3.54842	AT4G39200.1	4e-143		Ribosomal protein S25 family protein
95	BnaC04g28820D	43.2296	233.412	2.43279	AT4G14320.2	1e-103		Zinc-binding ribosomal protein family protein
96	BnaAnng07600D	4.1964	59.5434	3.82672	AT2G36160.1	2e-158		Ribosomal protein S11 family protein
97	BnaA07g15010D	0.86074	10.4245	3.59826	AT2G44860.1	5e-118		Ribosomal protein L24e family protein
98	BnaC06g09590D	5.96773	33.9032	2.50617	AT1G52300.1	4e-131		Zinc-binding ribosomal protein family protein
99	BnaC09g18570D	14.6039	102.281	2.80811	AT5G45775.2	0		Ribosomal L5P family protein
100	BnaC09g41680D	11.396	91.152	2.99975	AT5G16130.1	0		Ribosomal protein S7e family protein
101	BnaA04g11190D	6.31905	37.1876	2.55704	AT5G41520.1	4e-94	RPS10B	40S ribosomal protein S10-2
102	BnaA07g19250D	28.9397	189.738	2.71289	AT3G62250.1	4e-174	UBQ5	ubiquitin 5
103	BnaC03g44740D	45.8219	241.285	2.39663	AT3G24830.1	0		Ribosomal protein L13 family protein
104	BnaA04g28840D	1.79476	32.8753	4.19514	AT2G32060.1	1e-113		Ribosomal protein L7Ae/L30e/S12e/Gadd45 family protein
105	BnaA04g03380D	5.91895	37.145	2.64975	AT3G55750.1	2e-126		Ribosomal protein L35Ae family protein
106	BnaA06g40740D	14.8769	83.7944	2.49378	AT4G39200.1	4e-138		Ribosomal protein S25 family protein
107	BnaA01g26560D	17.1001	108.334	2.66341	AT3G18740.1	1e-122		Ribosomal protein L7Ae/L30e/S12e/Gadd45 family protein
108	BnaA05g09350D	11.9815	114.228	3.25304	AT2G34480.1	2e-177		Ribosomal protein L18ae/LX family protein
109	BnaC03g44500D	50.7554	292.483	2.52672	AT5G39740.1	0	OLI7, RPL5B	ribosomal protein L5 B
110	BnaC08g38670D	0.212358	2.09294	3.30096	AT1G15810.1	2e-155		S15/NS1, RNA-binding protein
111	BnaC06g25310D	36.056	274.593	2.92898	AT1G69620.1	2e-121	RPL34	ribosomal protein L34
112	BnaA08g27690D	0	40.8131	#DIV/0!	AT1G04040.1	0		HAD superfamily, subfamily IIIB acid phosphatase
113	BnaC03g72450D	35.8708	207.871	2.53481	AT2G47110.1	1e-173	UBQ6	ubiquitin 6
114	BnaCnng47960D	23.2245	114.579	2.30262	AT5G22440.1	0		Ribosomal protein L1p/L10e family
115	BnaA06g28570D	0.776119	19.2293	4.63088	AT3G05560.1	2e-135		Ribosomal L22e protein family
116	BnaC01g06790D	9.69806	81.3263	3.06795	AT4G31700.1	0	RPS6, RPS6A	ribosomal protein S6
117	BnaAnng08880D	17.7038	166.058	3.22956	AT4G13850.1	1e-103	ATGRP2, GR-RBP2, GRP2	glycine-rich RNA-binding protein 2
118	BnaC04g23430D	10.5583	55.3168	2.38934	AT3G58700.1	0		Ribosomal L5P family protein
119	BnaC08g43840D	28.2115	237.92	3.07612	AT1G04270.1	0	RPS15	cytosolic ribosomal protein S15
120	BnaC06g18420D	24.9661	184.065	2.88217	AT3G62250.1	8e-176	UBQ5	ubiquitin 5
121	BnaA02g20180D	2.84322	28.0975	3.30484	AT1G64880.1	0		Ribosomal protein S5 family protein
122	BnaC07g20640D	25.685	147.598	2.52268	AT2G01250.1	0		Ribosomal protein L30/L7 family protein
123	BnaA03g05840D	24.4972	178.661	2.86654	AT5G16130.1	0		Ribosomal protein S7e family protein
124	BnaA09g33730D	24.1703	143.458	2.56932	AT3G53430.1	1e-120	RPL12B	60S ribosomal Protein L12-like
125	BnaC03g65890D	11.9348	140.096	3.55317	AT4G34670.1	0		Ribosomal protein S3Ae
126	BnaA07g34280D	0.887347	13.5735	3.93515	AT1G78630.1	0	emb1473	Ribosomal protein L13 family protein
127	BnaA05g03100D	3.13476	27.1253	3.11321	AT2G42710.1	0		Ribosomal protein L1p/L10e family
128	BnaC01g15340D	1.10252	10.5562	3.25921	AT4G23620.2	7e-119		Ribosomal protein L25/Gln-tRNA synthetase, anti-codon-binding domain
129	BnaA10g15110D	45.9542	421.822	3.19837	AT5G20290.1	0		Ribosomal protein S8e family protein
130	BnaA06g35970D	19.8667	140.346	2.82056	AT5G46430.1	7e-161		Ribosomal protein L32e
131	BnaA03g58370D	4.68159	56.0753	3.58229	AT4G18730.1	0	RPL16B	ribosomal protein L16B
132	BnaC05g02380D	31.5072	176.234	2.48374	AT1G04270.1	0	RPS15	cytosolic ribosomal protein S15
133	BnaA01g07450D	24.9117	165.034	2.72787	AT4G29410.1	2e-153		Ribosomal L28e protein family
134	BnaCnng17420D	7.27916	43.8502	2.59074	AT4G25740.1	0		RNA binding Plectin/S10 domain-containing protein
135	BnaC09g04730D	12.1864	89.0507	2.86935	AT5G23740.1	0	RPS11-BETA	ribosomal protein S11-beta
136	BnaA09g50710D	1.64361	27.5636	4.06782	AT1G04040.1	0		HAD superfamily, subfamily IIIB acid phosphatase
137	BnaA09g35790D	0.522715	18.822	5.17025	AT3G56340.1	4e-133		Ribosomal protein S26e family protein
138	BnaC04g39260D	28.5333	161.805	2.50354	AT2G27710.1	2e-90		60S acidic ribosomal protein family
139	BnaC03g26080D	27.9079	165.439	2.56755	AT2G47610.1	0		Ribosomal protein L7Ae/L30e/S12e/Gadd45 family protein
140	BnaA09g33030D	11.6513	145.351	3.64098	AT3G52590.1	3e-149	UBQ1, EMB2167, ERD16, HAP4	ubiquitin extension protein 1
141	BnaC03g69780D	1.12648	11.3385	3.33134	AT3G56340.1	3e-130		Ribosomal protein S26e family protein
142	BnaAnng10670D	29.9389	328.156	3.45429	AT3G04840.1	0		Ribosomal protein S3Ae
143	BnaA07g15950D	27.0081	136.206	2.33433	AT3G53020.1	7e-167	STV1, RPL24B, RPL24	Ribosomal protein L24e family protein
144	BnaC04g03350D	36.6259	240.145	2.71297	AT2G44120.2	0		Ribosomal protein L30/L7 family protein
145	BnaA09g22830D	55.1955	291.258	2.39968	AT1G34030.1	0		Ribosomal protein S13/S18 family
146	BnaC03g60460D	9.1326	84.1081	3.20315	AT4G39200.1	6e-146		Ribosomal protein S25 family protein
147	BnaAnng30090D	4.70523	50.093	3.41227	AT5G23740.1	0	RPS11-BETA	ribosomal protein S11-beta
148	BnaA08g15030D	2.53507	16.105	2.66741	AT4G23620.2	7e-129		Ribosomal protein L25/Gln-tRNA synthetase, anti-codon-binding domain
149	BnaA03g43030D	21.5596	195.878	3.18355	AT4G17390.1	0		Ribosomal protein L23/L15e family protein
150	BnaC09g48290D	32.0744	235.591	2.87679	AT5G07090.1	0		Ribosomal protein S4 (RPS4A) family protein
151	BnaA03g22290D	3.89668	40.1396	3.36471	AT2G27710.1	4e-103		60S acidic ribosomal protein family
152	BnaC07g16510D	3.03937	24.1003	2.98721	--	--	--	--
153	BnaA08g08270D	13.5917	114.163	3.0703	AT4G17390.1	0		Ribosomal protein L23/L15e family protein
154	BnaA08g30820D	1.10593	18.7706	4.08514	AT4G25740.1	0		RNA binding Plectin/S10 domain-containing protein
155	BnaCnng31130D	2.87862	26.5633	3.20599	AT3G60770.1	4e-154		Ribosomal protein S13/S15
156	BnaC04g06030D	32.0865	271.018	3.07835	AT2G39460.1	7e-167	ATRPL23A, RPL23A, RPL23AA	ribosomal protein L23AA
157	BnaA01g08920D	18.9209	114.392	2.59593	AT4G18100.1	3e-164		Ribosomal protein L32e
158	BnaA08g26210D	41.4314	284.098	2.77759	AT1G09690.1	2e-177		Translation protein SH3-like family protein
159	BnaA09g44030D	3.60205	25.9511	2.84891	AT2G19730.1	3e-159		Ribosomal L28e protein family
160	BnaCnng31910D	49.2348	316.152	2.68287	AT5G58420.1	0		Ribosomal protein S4 (RPS4A) family protein
161	BnaA09g38730D	11.2746	64.6546	2.51968	AT3G60770.1	3e-165		Ribosomal protein S13/S15
162	BnaC03g06830D	38.1994	239.704	2.64963	AT5G15200.1	0		Ribosomal protein S4
163	BnaA09g23350D	9.75582	51.0679	2.38808	AT1G34030.1	2e-177		Ribosomal protein S13/S18 family
164	BnaC09g20460D	28.643	202.296	2.82021	AT2G01250.1	0		Ribosomal protein L30/L7 family protein
165	BnaA01g05390D	4.94493	47.7979	3.27293	AT4G39200.1	6e-136		Ribosomal protein S25 family protein
166	BnaA04g15980D	28.8462	174.144	2.59383	AT2G27710.3	3e-59	RPP2B	AT2G27710 protein
167	BnaC02g06410D	3.62922	20.7073	2.51241	AT5G16120.2	0		alpha/beta-Hydrolases superfamily protein
168	BnaAnng25900D	1.62099	23.0997	3.83293	AT1G61580.1	0	RPL3B, ARP2	R-protein L3 B
169	BnaCnng77920D	2.32946	17.8532	2.93812	AT2G20060.1	8e-125		Ribosomal protein L4/L1 family
170	BnaC02g21380D	32.4743	211.778	2.70518	AT1G72370.1	0	P40, AP40, RP40, RPSAA	40s ribosomal protein SA
171	BnaC05g14230D	29.5598	231.228	2.96761	AT1G74060.1	0		Ribosomal protein L6 family protein
172	BnaA07g01060D	12.701	66.8906	2.39686	AT2G19730.1	2e-152		Ribosomal L28e protein family
173	BnaC06g28490D	49.4598	298.585	2.59381	AT1G67430.1	0		Ribosomal protein L22p/L17e family protein
174	BnaCnng54330D	5.68228	87.776	3.94928	AT5G47930.1	5e-92		Zinc-binding ribosomal protein family protein
175	BnaA06g29060D	37.8571	187.631	2.30926	AT3G04920.1	2e-147		Ribosomal protein S24e family protein
176	BnaA10g30460D	0.775896	9.97095	3.6838	AT3G11510.1	4e-149		Ribosomal protein S11 family protein
177	BnaC05g01460D	2.44436	20.838	3.09169	AT1G02830.1	6e-87		Ribosomal L22e protein family
178	BnaC08g36610D	11.2246	83.702	2.8986	AT2G19730.1	7e-156		Ribosomal L28e protein family
179	BnaA05g34140D	23.8829	120.516	2.33517	AT3G02080.1	2e-172		Ribosomal protein S19e family protein
180	BnaA09g09960D	7.15092	50.1856	2.81107	AT2G19740.1	6e-131		Ribosomal protein L31e family protein
181	BnaA05g08130D	2.13936	55.4954	4.69712	AT2G36160.1	2e-161		Ribosomal protein S11 family protein
182	BnaA09g51640D	19.121	134.821	2.81782	AT5G28060.1	4e-143		Ribosomal protein S24e family protein
183	BnaA03g12560D	28.4708	199.129	2.80615	AT4G25740.1	3e-137		RNA binding Plectin/S10 domain-containing protein
184	BnaC05g48210D	0.207421	9.50604	5.51821	AT3G02560.1	0		Ribosomal protein S7e family protein
185	BnaA08g23710D	9.40888	64.6727	2.78106	AT1G15930.2	8e-120		Ribosomal protein L7Ae/L30e/S12e/Gadd45 family protein
186	BnaC03g33960D	47.3614	267.157	2.4959	AT3G04840.1	0		Ribosomal protein S3Ae
187	BnaA03g14630D	17.3034	99.3315	2.5212	AT2G31610.1	0		Ribosomal protein S3 family protein
188	BnaCnng50660D	3.3794	22.3823	2.72752	AT3G17465.1	0	RPL3P	ribosomal protein L3 plastid
189	BnaC05g43330D	19.066	312.76	4.03598	AT3G09630.1	0		Ribosomal protein L4/L1 family
190	BnaC08g38600D	17.6078	136.354	2.95307	AT1G15930.2	2e-159		Ribosomal protein L7Ae/L30e/S12e/Gadd45 family protein
191	BnaA03g43610D	30.1165	260.827	3.11447	AT4G18100.1	1e-157		Ribosomal protein L32e
192	BnaA06g26380D	12.3559	79.7426	2.69015	AT5G23740.1	0	RPS11-BETA	ribosomal protein S11-beta
193	BnaC03g22740D	13.377	68.6969	2.36049	AT2G40510.1	3e-140		Ribosomal protein S26e family protein
194	BnaC03g19960D	25.1727	159.097	2.65997	AT2G36170.1	7e-161		Ubiquitin supergroup;Ribosomal protein L40e
195	BnaC02g05940D	6.3352	155.795	4.62011	AT5G15200.1	0		Ribosomal protein S4
196	BnaA08g20570D	0.570692	10.4358	4.19269	AT1G70600.1	6e-47		Ribosomal protein L18e/L15 superfamily protein
197	BnaA02g08230D	10.1219	92.5042	3.19204	AT5G57290.1	3e-139		60S acidic ribosomal protein family
198	BnaC09g10000D	10.0199	218.078	4.4439	AT2G19730.1	2e-168		Ribosomal L28e protein family
199	BnaC06g06410D	26.9965	1.10518	-4.61042	AT1G53560.1	8e-136		Ribosomal protein L18ae family
200	BnaA03g19120D	8.3339	68.6229	3.04163	AT2G40510.1	7e-137		Ribosomal protein S26e family protein
201	BnaC09g10010D	7.85065	56.3394	2.84326	AT2G19740.1	6e-131		Ribosomal protein L31e family protein
202	BnaC05g43420D	4.81229	86.2936	4.16446	AT3G09500.1	1e-128		Ribosomal L29 family protein
203	BnaA01g20600D	26.8911	158.943	2.56331	AT3G48930.1	1e-169	EMB1080	Nucleic acid-binding, OB-fold-like protein
204	BnaCnng66410D	3.29407	28.9091	3.13358	AT1G52300.1	1e-117		Zinc-binding ribosomal protein family protein
205	BnaA05g33020D	11.4808	75.1792	2.71111	AT3G04400.1	4e-96	emb2171	Ribosomal protein L14p/L23e family protein
206	BnaC03g57660D	5.27263	47.1538	3.16078	AT1G27400.1	0		Ribosomal protein L22p/L17e family protein
207	BnaA03g27710D	11.4164	120.95	3.40523	AT3G02080.1	0		Ribosomal protein S19e family protein
208	BnaC09g45770D	4.7711	28.6663	2.58696	AT1G52300.1	6e-122		Zinc-binding ribosomal protein family protein
209	BnaA06g16250D	37.0358	288.673	2.96244	AT3G49010.1	0	ATBBC1, BBC1, RSU2	breast basic conserved 1
210	BnaA03g34910D	12.312	78.2243	2.66755	AT3G18740.1	3e-129		Ribosomal protein L7Ae/L30e/S12e/Gadd45 family protein
211	BnaA05g27160D	2.01575	18.8399	3.2244	AT3G11940.1	0	ATRPS5A, AML1, RPS5A	ribosomal protein 5A
212	BnaC04g56360D	11.1474	73.2579	2.71628	AT4G31985.1	2e-38	RPL39C	60S ribosomal protein L39-1
213	BnaA02g23000D	12.9091	89.7037	2.79678	AT1G43170.1	0	ARP1, emb2207, RPL3A, RP1	ribosomal protein 1
214	BnaC01g44960D	6.87595	62.713	3.18913	AT5G02610.2	1e-68		Ribosomal L29 family protein
215	BnaA03g49550D	0.402859	5.86653	3.86416	AT4G29410.1	7e-156		Ribosomal L28e protein family
216	BnaC02g31850D	29.3409	189.707	2.69279	AT5G45775.2	0		Ribosomal L5P family protein
217	BnaA02g27070D	35.7021	228.191	2.67616	AT2G01250.1	0		Ribosomal protein L30/L7 family protein
218	BnaC09g46300D	43.1868	286.701	2.73088	AT5G10360.1	0	EMB3010, RPS6B	Ribosomal protein S6e
219	BnaA03g14830D	5.69123	38.3246	2.75146	AT2G32060.1	4e-149		Ribosomal protein L7Ae/L30e/S12e/Gadd45 family protein
220	BnaC09g19370D	3.77155	42.4189	3.49148	AT4G18100.1	9e-145		Ribosomal protein L32e
221	BnaC02g09520D	2.30125	16.0472	2.80183	AT5G22460.1	0		alpha/beta-Hydrolases superfamily protein
222	BnaA03g17920D	0.689507	27.7837	5.33253	AT2G38600.1	0		HAD superfamily, subfamily IIIB acid phosphatase
223	BnaC04g42750D	4.20115	33.1951	2.98211	AT2G32060.1	2e-117		Ribosomal protein L7Ae/L30e/S12e/Gadd45 family protein
224	BnaA08g30710D	26.8611	178.055	2.72873	AT4G31700.1	0	RPS6, RPS6A	ribosomal protein S6
225	BnaA09g05620D	6.06367	51.7512	3.09333	AT5G61170.1	5e-138		Ribosomal protein S19e family protein
226	BnaA02g30400D	14.0592	98.9901	2.81577	AT5G48760.1	0		Ribosomal protein L13 family protein
227	BnaA10g01420D	0.707748	14.0848	4.31476	AT1G02830.1	3e-80		Ribosomal L22e protein family
228	BnaA04g01110D	27.6687	169.805	2.61755	AT3G60770.1	2e-166		Ribosomal protein S13/S15
229	BnaC05g18740D	3.3115	32.5345	3.29641	AT1G23410.1	1e-148	RPS27AA	Ubiquitin-40S ribosomal protein S27a-1
230	BnaA03g10640D	8.10711	66.8995	3.04474	AT5G56710.1	8e-135		Ribosomal protein L31e family protein
231	BnaC04g09160D	7.74964	71.2522	3.20073	AT2G36160.1	4e-159		Ribosomal protein S11 family protein
232	BnaC01g40830D	13.6818	115.586	3.07864	AT4G18100.1	7e-161		Ribosomal protein L32e
233	BnaA09g44520D	12.4933	96.183	2.94463	AT1G18540.1	0		Ribosomal protein L6 family protein
234	BnaAnng22990D	36.1263	272.915	2.91733	AT5G27850.1	0		Ribosomal protein L18e/L15 superfamily protein
235	BnaC04g52560D	1.0926	20.6607	4.24105	AT2G42710.1	0		Ribosomal protein L1p/L10e family
236	BnaC04g45340D	13.3665	112.933	3.07877	AT2G37600.1	8e-105		Ribosomal protein L36e family protein
237	BnaA03g39990D	2.80426	36.4546	3.70041	AT5G61170.1	7e-176		Ribosomal protein S19e family protein
238	BnaC03g31580D	19.3437	182.929	3.24135	AT4G00810.1	3e-129		60S acidic ribosomal protein family
239	BnaA06g10600D	11.2747	81.3487	2.85103	AT1G15930.2	2e-156		Ribosomal protein L7Ae/L30e/S12e/Gadd45 family protein
240	BnaC03g32720D	36.4427	208.875	2.51894	AT3G02080.1	0		Ribosomal protein S19e family protein
241	BnaA06g09110D	27.1378	137.172	2.33761	AT1G14320.1	0	SAC52, RPL10, RPL10A	Ribosomal protein L16p/L10e family protein
242	BnaC03g47030D	4.80658	54.9028	3.5138	AT2G27710.1	8e-105		60S acidic ribosomal protein family
243	BnaC08g30490D	4.35138	53.8694	3.62992	AT3G60245.1	1e-112		Zinc-binding ribosomal protein family protein
244	BnaC03g02860D	3.8665	43.0242	3.47605	AT5G07090.1	0		Ribosomal protein S4 (RPS4A) family protein
245	BnaA04g21290D	26.0237	148.765	2.51514	AT2G37270.1	0	ATRPS5B, RPS5B	ribosomal protein 5B
246	BnaC03g23520D	8.05782	173.57	4.42898	AT2G41840.1	0		Ribosomal protein S5 family protein
247	BnaC06g42830D	29.2705	192.073	2.71414	AT3G60245.1	4e-113		Zinc-binding ribosomal protein family protein
248	BnaCnng70680D	6.06974	48.3729	2.99449	AT2G32060.2	1e-109	RPS12C	40S ribosomal protein S12
249	BnaC02g41560D	4.44477	30.4288	2.77526	AT5G23740.1	0	RPS11-BETA	ribosomal protein S11-beta
250	BnaC01g16790D	2.95011	18.6178	2.65784	AT4G24950.1	1e-33		unknown protein; Has 4 Blast hits to 4 proteins in 2 species: Archae - 0; Bacteria - 0; Metazoa - 0; Fungi - 0; Plants - 4; Viruses - 0; Other Eukaryotes - 0 (source: NCBI BLink).
251	BnaA06g29980D	28.3555	186.193	2.7151	AT5G48760.1	0		Ribosomal protein L13 family protein
252	BnaA03g16530D	4.32986	33.7957	2.96445	AT2G36160.1	5e-168		Ribosomal protein S11 family protein
253	BnaA03g21620D	19.6925	201.963	3.35837	AT2G47110.1	1e-168	UBQ6	ubiquitin 6
254	BnaA02g16870D	6.95128	68.7138	3.30525	AT1G74270.1	1e-117		Ribosomal protein L35Ae family protein
255	BnaC01g07490D	0.641599	10.296	4.00427	AT4G30930.1	0	NFD1	Ribosomal protein L21
256	BnaC02g29720D	7.68925	64.2879	3.06363	AT1G43170.1	0	ARP1, emb2207, RPL3A, RP1	ribosomal protein 1
257	BnaA07g22310D	6.13685	74.9978	3.61128	AT1G74270.1	6e-131		Ribosomal protein L35Ae family protein
258	BnaA10g18170D	18.7655	105.421	2.49001	AT5G16130.1	0		Ribosomal protein S7e family protein
259	BnaC03g33630D	15.1332	139.146	3.20081	AT5G18380.1	8e-141		Ribosomal protein S5 domain 2-like superfamily protein
260	BnaA02g14450D	20.6583	109.572	2.40709	AT1G69620.1	2e-121	RPL34	ribosomal protein L34
261	BnaC07g39200D	0.33778	8.77877	4.69986	AT3G62870.1	1e-115	RPL7AB	60S ribosomal protein L7a-2
262	BnaA04g29230D	23.7245	134.041	2.49822	AT2G37270.1	0	ATRPS5B, RPS5B	ribosomal protein 5B
263	BnaAnng08850D	33.2319	240.571	2.85582	AT4G13850.1	8e-106	ATGRP2, GR-RBP2, GRP2	glycine-rich RNA-binding protein 2
264	BnaC02g02550D	0.588452	5.31156	3.17414	AT5G04800.1	4e-97	RPS17D	40S ribosomal protein S17-4
265	BnaA10g23570D	22.3709	151.616	2.76073	AT5G07090.1	0		Ribosomal protein S4 (RPS4A) family protein
266	BnaA03g26700D	3.71849	46.7196	3.65124	AT4G00810.1	6e-131		60S acidic ribosomal protein family
267	BnaA03g08540D	5.62379	62.3982	3.47189	AT5G22440.1	0		Ribosomal protein L1p/L10e family
268	BnaC04g06100D	12.0092	92.7175	2.9487	AT2G39460.2	1e-146	RPL23AA	60S ribosomal protein L23a-1
269	BnaA09g17440D	3.63809	27.5334	2.91993	AT4G31700.1	0	RPS6, RPS6A	ribosomal protein S6
270	BnaAnng21810D	1.11336	15.4403	3.79371	AT4G28360.1	0		Ribosomal protein L22p/L17e family protein
271	BnaCnng35130D	24.107	125.081	2.37534	AT4G17390.1	0		Ribosomal protein L23/L15e family protein
272	BnaA01g05130D	15.5484	88.7569	2.51309	AT4G31700.1	0	RPS6, RPS6A	ribosomal protein S6
273	BnaA05g33460D	1.13345	21.1512	4.22195	AT3G02560.1	0		Ribosomal protein S7e family protein
274	BnaAnng27130D	0.622622	21.8273	5.13163	AT3G09500.1	8e-97		Ribosomal L29 family protein
275	BnaCnng75520D	44.7084	251.702	2.4931	AT1G43170.1	2e-165	ARP1, emb2207, RPL3A, RP1	ribosomal protein 1
276	BnaC03g43290D	9.53055	59.0269	2.63074	AT3G23390.1	1e-138		Zinc-binding ribosomal protein family protein
277	BnaC04g08700D	13.8321	112.533	3.02426	AT2G36620.1	2e-162	RPL24A	ribosomal protein L24
278	BnaC01g17650D	18.8634	135.573	2.84541	AT4G25740.1	0		RNA binding Plectin/S10 domain-containing protein
279	BnaA01g33230D	12.801	104.201	3.02504	AT3G02080.1	3e-169		Ribosomal protein S19e family protein
280	BnaC01g39890D	8.39942	288.868	5.10398	AT3G04840.1	0		Ribosomal protein S3Ae
281	BnaC09g33240D	14.9645	98.0563	2.71207	AT5G56710.1	8e-130		Ribosomal protein L31e family protein
282	BnaC02g00390D	4.98234	79.2739	3.99195	AT5G10360.1	0	EMB3010, RPS6B	Ribosomal protein S6e
283	BnaA10g09400D	0.219075	9.44886	5.43064	--	--	--	--
284	BnaA02g19870D	2.61544	20.2005	2.94927	AT1G52300.1	6e-122		Zinc-binding ribosomal protein family protein
285	BnaA07g15380D	2.35686	28.8334	3.6128	AT5G41520.1	1e-99	RPS10B	40S ribosomal protein S10-2
286	BnaA07g16150D	7.00533	72.2412	3.3663	AT3G53890.1	1e-87		Ribosomal protein S21e
287	BnaA07g05210D	22.6755	205.064	3.17687	AT3G24830.1	0		Ribosomal protein L13 family protein
288	BnaC04g28070D	35.1208	183.181	2.38287	AT3G52590.1	7e-161	UBQ1, EMB2167, ERD16, HAP4	ubiquitin extension protein 1
289	BnaC03g15440D	48.7172	276.639	2.5055	AT4G25740.1	1e-135		RNA binding Plectin/S10 domain-containing protein
290	BnaA03g30580D	5.95916	30.1759	2.34022	AT5G02870.1	0		Ribosomal protein L4/L1 family
291	BnaC02g38740D	16.0171	109.769	2.77679	AT5G48760.1	0		Ribosomal protein L13 family protein
292	BnaC09g02550D	16.3571	113.423	2.79372	AT5G48760.1	0		Ribosomal protein L13 family protein
293	BnaC03g21480D	2.03596	38.5865	4.24432	AT2G38600.1	0		HAD superfamily, subfamily IIIB acid phosphatase
294	BnaC03g77680D	5.99738	47.3147	2.97988	--	--	--	--
295	BnaA05g34620D	21.1721	158.528	2.9045	AT2G39460.2	1e-158	RPL23AA	60S ribosomal protein L23a-1
296	BnaA03g29070D	24.3769	129.671	2.41127	AT3G05560.1	1e-153		Ribosomal L22e protein family
297	BnaA09g33390D	20.3275	101.027	2.31324	AT3G53020.1	7e-162	STV1, RPL24B, RPL24	Ribosomal protein L24e family protein
298	BnaC04g22220D	47.042	300.347	2.67461	AT3G60245.1	1e-123		Zinc-binding ribosomal protein family protein
299	BnaA05g14980D	1.82389	22.6383	3.63367	AT1G52300.1	2e-126		Zinc-binding ribosomal protein family protein
300	BnaC02g25080D	0.431775	4.10128	3.24772	AT1G78630.1	0	emb1473	Ribosomal protein L13 family protein
301	BnaC07g45990D	51.1936	272.43	2.41185	AT2G18020.1	0	EMB2296	Ribosomal protein L2 family
302	BnaC08g18050D	35.9573	221.386	2.62221	AT1G74050.1	0		Ribosomal protein L6 family protein
303	BnaC02g11640D	37.6955	266.983	2.82428	AT5G57290.1	6e-136		60S acidic ribosomal protein family
304	BnaA07g23080D	22.6311	149.868	2.72731	AT1G72370.1	0	P40, AP40, RP40, RPSAA	40s ribosomal protein SA
305	BnaA07g37750D	27.2986	174.543	2.67668	AT3G53430.1	0		Ribosomal protein L11 family protein
306	BnaC08g23840D	5.8019	44.3877	2.93556	AT3G52590.1	4e-143	UBQ1, EMB2167, ERD16, HAP4	ubiquitin extension protein 1
307	BnaA04g25570D	5.63258	46.6601	3.05032	AT2G44120.2	0		Ribosomal protein L30/L7 family protein
308	BnaA09g16170D	25.2729	180.113	2.83324	AT1G43170.1	0	ARP1, emb2207, RPL3A, RP1	ribosomal protein 1
309	BnaA04g00320D	13.9642	134.063	3.26311	AT3G62870.1	0		Ribosomal protein L7Ae/L30e/S12e/Gadd45 family protein
310	BnaA05g18500D	15.8711	131.559	3.05124	AT1G34030.1	0		Ribosomal protein S13/S18 family
311	BnaC05g51070D	13.9697	137.51	3.29916	AT1G27400.1	0		Ribosomal protein L22p/L17e family protein
312	BnaC05g10550D	11.3333	74.0977	2.70886	AT1G14320.1	0	SAC52, RPL10, RPL10A	Ribosomal protein L16p/L10e family protein
313	BnaA05g27190D	21.9281	141.733	2.69232	AT3G11940.1	0	ATRPS5A, AML1, RPS5A	ribosomal protein 5A
314	BnaCnng24070D	14.2726	138.453	3.27808	AT4G13850.1	2e-107	ATGRP2, GR-RBP2, GRP2	glycine-rich RNA-binding protein 2
315	BnaA03g28000D	15.9488	122.316	2.93909	AT3G02560.1	0		Ribosomal protein S7e family protein
316	BnaAnng10730D	47.6746	285.611	2.58276	AT3G04920.1	1e-162		Ribosomal protein S24e family protein
317	BnaC06g08730D	75.6433	431.935	2.51353	AT1G33120.1	0		Ribosomal protein L6 family
318	BnaC03g34340D	10.9105	164.646	3.91558	AT3G05590.1	0	RPL18	ribosomal protein L18
319	BnaC04g49470D	1.952	32.2658	4.04698	--	--	--	--
320	BnaC02g13280D	1.73813	13.039	2.90723	AT5G55140.1	3e-109		ribosomal protein L30 family protein
321	BnaA03g15870D	2.99201	27.4228	3.19619	AT2G34480.1	2e-167		Ribosomal protein L18ae/LX family protein
322	BnaCnng05530D	0.710085	7.86594	3.46956	AT3G01790.1	0		Ribosomal protein L13 family protein
323	BnaA05g33140D	27.7849	157.074	2.49907	AT5G18380.1	1e-124	RPS16C	40S ribosomal protein S16-3
324	BnaA06g12670D	31.339	173.684	2.47043	AT1G18540.1	0	RPL6A	60S ribosomal protein L6-1
325	BnaA10g21910D	25.2598	178.618	2.82196	AT5G10360.1	0	EMB3010, RPS6B	Ribosomal protein S6e
326	BnaA06g04200D	14.849	129.847	3.12838	AT1G07770.1	1e-152	RPS15A	ribosomal protein S15A
327	BnaCnng23910D	5.2642	43.2265	3.03763	AT1G64880.1	0		Ribosomal protein S5 family protein
328	BnaC03g11550D	16.0645	115.792	2.84959	AT5G59850.1	2e-132		Ribosomal protein S8 family protein
329	BnaC02g12070D	24.7595	174.245	2.81506	AT5G56710.1	4e-133		Ribosomal protein L31e family protein
330	BnaA03g48430D	66.8492	489.212	2.87148	AT4G27090.1	1e-159		Ribosomal protein L14
331	BnaC05g05370D	15.4992	103.876	2.7446	AT1G07770.1	1e-152	RPS15A	ribosomal protein S15A
332	BnaC09g02910D	14.4842	121.673	3.07046	AT5G28060.1	2e-146		Ribosomal protein S24e family protein
333	BnaC07g46680D	3.07799	19.8559	2.68951	--	--	--	--
334	BnaA10g02510D	32.6502	224.317	2.78038	AT1G04270.1	0	RPS15	cytosolic ribosomal protein S15
335	BnaA03g56530D	25.2737	154.931	2.61592	AT2G40010.1	0		Ribosomal protein L10 family protein
336	BnaA06g01640D	2.31474	15.8614	2.7766	AT1G52300.1	6e-122		Zinc-binding ribosomal protein family protein
337	BnaA05g03710D	2.55288	23.2023	3.18407	AT2G44065.1	0		Ribosomal protein L2 family
338	BnaA04g04780D	24.5857	194.436	2.9834	AT5G60670.1	9e-126		Ribosomal protein L11 family protein
339	BnaA03g55550D	20.782	205.747	3.30746	AT5G07090.1	0		Ribosomal protein S4 (RPS4A) family protein
340	BnaA09g18000D	16.6433	92.2607	2.47077	AT4G18100.1	9e-160		Ribosomal protein L32e
341	BnaA04g26120D	21.622	139.042	2.68495	AT4G00100.1	6e-122	ATRPS13A, RPS13, PFL2, RPS13A	ribosomal protein S13A
342	BnaA09g23960D	72.7326	447.272	2.62048	AT1G33120.1	0		Ribosomal protein L6 family
343	BnaC08g50110D	9.12749	119.688	3.71292	AT1G04480.1	7e-167		Ribosomal protein L14p/L23e family protein
344	BnaA07g16820D	33.18	196.953	2.56947	AT2G40590.1	3e-100		Ribosomal protein S26e family protein
345	BnaA06g35050D	27.7264	201.403	2.86075	AT2G01250.1	0		Ribosomal protein L30/L7 family protein
346	BnaA01g27990D	6.45582	45.08	2.80382	AT3G17465.1	1e-158	RPL3B	50S ribosomal protein L3-2, chloroplastic
347	BnaA04g20190D	41.1136	305.227	2.89219	AT2G34480.1	2e-176		Ribosomal protein L18ae/LX family protein
348	BnaA08g12830D	0.748004	6.4301	3.10372	AT4G30930.1	0	NFD1	Ribosomal protein L21
349	BnaC03g19000D	13.515	124.152	3.19947	AT2G34480.1	0		Ribosomal protein L18ae/LX family protein
350	BnaC09g35210D	5.83273	56.9128	3.28651	AT5G59850.1	7e-151		Ribosomal protein S8 family protein
351	BnaC09g01930D	14.023	126.09	3.16859	AT3G28900.1	6e-141		Ribosomal protein L34e superfamily protein
352	BnaC06g11500D	1.17378	14.3585	3.61267	AT4G15000.2	2e-98	RPL27C	60S ribosomal protein L27
353	BnaC03g44490D	44.7807	290.658	2.69837	AT3G25520.1	0	ATL5, PGY3, OLI5, RPL5A	ribosomal protein L5
354	BnaC07g35100D	4.69743	110.857	4.56068	AT4G18100.1	7e-151		Ribosomal protein L32e
355	BnaC03g77650D	8.61539	71.9456	3.06192	AT4G29410.1	4e-144		Ribosomal L28e protein family
356	BnaA03g20640D	4.89097	42.3965	3.11575	AT2G44065.1	0		Ribosomal protein L2 family
357	BnaA05g22730D	6.62744	34.2132	2.36803	AT3G17465.1	0	RPL3P	ribosomal protein L3 plastid
358	BnaC08g30900D	31.1684	193.327	2.63289	AT3G60770.1	1e-173		Ribosomal protein S13/S15
359	BnaC02g01730D	0.945539	42.923	5.50447	AT5G07090.1	0		Ribosomal protein S4 (RPS4A) family protein
360	BnaA09g52020D	32.1914	247.867	2.94482	AT4G00810.1	3e-124		60S acidic ribosomal protein family
361	BnaC06g43680D	20.4526	165.16	3.01351	AT1G70600.1	1e-153		Ribosomal protein L18e/L15 superfamily protein
362	BnaCnng24330D	27.4252	329.739	3.58775	AT3G09200.1	0		Ribosomal protein L10 family protein
363	BnaA09g31060D	2.78916	29.9827	3.42623	AT1G23410.1	2e-156		Ribosomal protein S27a / Ubiquitin family protein
364	BnaA03g57870D	43.1921	330.21	2.93454	AT3G25520.1	0	ATL5, PGY3, OLI5, RPL5A	ribosomal protein L5
365	BnaA02g24100D	31.4834	185.363	2.55769	AT5G45775.2	0		Ribosomal L5P family protein
366	BnaA03g01450D	20.046	152.655	2.92889	AT5G04800.1	1e-128		Ribosomal S17 family protein
367	BnaA08g01520D	7.25999	66.0423	3.18535	AT1G52300.1	3e-109		Zinc-binding ribosomal protein family protein
368	BnaA03g30650D	33.7197	284.626	3.0774	AT3G09500.1	4e-139		Ribosomal L29 family protein
369	BnaC05g46200D	0.0891994	2.04631	4.51985	AT3G05590.1	0	RPL18	ribosomal protein L18
370	BnaC05g02580D	15.6656	86.2068	2.4602	AT1G04480.1	9e-160		Ribosomal protein L14p/L23e family protein
371	BnaC01g18280D	3.24871	23.6006	2.86088	AT4G26230.1	8e-140		Ribosomal protein L31e family protein
372	BnaC04g53170D	6.56375	43.4018	2.72516	AT4G00100.1	3e-120	ATRPS13A, RPS13, PFL2, RPS13A	ribosomal protein S13A
373	BnaA03g19630D	46.4779	306.703	2.72223	AT2G41840.1	0		Ribosomal protein S5 family protein
374	BnaC01g02520D	38.2867	317.77	3.05307	AT2G18020.1	0	EMB2296	Ribosomal protein L2 family
375	BnaA09g22530D	13.6521	79.1543	2.53554	AT4G10450.1	6e-153		Ribosomal protein L6 family
376	BnaC05g46250D	7.81255	59.1634	2.92084	AT3G05560.1	1e-148		Ribosomal L22e protein family
377	BnaA09g09950D	57	312.305	2.45392	AT2G19730.1	8e-167		Ribosomal L28e protein family
378	BnaA08g13440D	4.44582	64.485	3.85844	AT4G29410.1	8e-151		Ribosomal L28e protein family
379	BnaA03g40630D	24.7923	193.899	2.96734	AT3G49910.1	2e-127		Translation protein SH3-like family protein
380	BnaC01g11160D	15.1634	131.405	3.11535	AT4G18730.1	0	RPL16B	ribosomal protein L16B
381	BnaA02g22240D	8.75972	71.5661	3.03032	AT1G33140.1	0	PGY2	Ribosomal protein L6 family
382	BnaA04g18190D	4.96307	43.0953	3.11823	AT2G31610.1	0		Ribosomal protein S3 family protein
383	BnaA09g54920D	1.83818	40.0402	4.4451	AT3G53890.1	5e-86		Ribosomal protein S21e
384	BnaC09g15760D	24.7438	154.276	2.64037	AT1G57660.1	0		Translation protein SH3-like family protein
385	BnaC05g41290D	43.1518	246.363	2.51329	AT3G11940.1	0	ATRPS5A, AML1, RPS5A	ribosomal protein 5A
386	BnaC06g38440D	1.99441	32.3324	4.01895	AT1G77940.1	3e-119		Ribosomal protein L7Ae/L30e/S12e/Gadd45 family protein
387	BnaA02g07620D	6.91035	71.1416	3.36386	AT5G58420.1	0		Ribosomal protein S4 (RPS4A) family protein
388	BnaA09g24870D	2.21067	20.9525	3.24457	AT1G31817.1	2e-139	NFD3	Ribosomal L18p/L5e family protein
389	BnaC02g20030D	28.2705	162.523	2.52327	AT1G70600.1	3e-160		Ribosomal protein L18e/L15 superfamily protein
390	BnaC01g39840D	9.65146	152.337	3.98038	AT3G04920.1	3e-159		Ribosomal protein S24e family protein
391	BnaC03g34320D	14.412	120.574	3.06458	AT3G05560.1	2e-150		Ribosomal L22e protein family
392	BnaAnng16950D	8.40801	65.5035	2.96174	AT5G45775.2	0		Ribosomal L5P family protein
393	BnaA06g11250D	2.13539	17.3142	3.01938	AT1G16740.1	1e-142		Ribosomal protein L20
394	BnaA07g31400D	64.7414	344.577	2.41207	AT1G74270.1	1e-132		Ribosomal protein L35Ae family protein
395	BnaA05g13070D	5.21231	40.5153	2.95847	AT4G13850.1	3e-57	RBG2	Glycine-rich RNA-binding protein 2, mitochondrial
396	BnaA03g18630D	20.8402	126.656	2.60347	AT2G39460.1	1e-174	ATRPL23A, RPL23A, RPL23AA	ribosomal protein L23AA
397	BnaAnng08420D	30.6479	232.982	2.92636	AT2G18020.1	0	EMB2296	Ribosomal protein L2 family
398	BnaA03g05300D	25.9981	177.689	2.77288	AT5G15200.1	0		Ribosomal protein S4
399	BnaC01g39070D	26.2515	142.214	2.43759	AT3G09680.1	4e-175		Ribosomal protein S12/S23 family protein
400	BnaC09g05630D	2.19258	27.1959	3.63269	AT3G45030.1	7e-131		Ribosomal protein S10p/S20e family protein
401	BnaA07g16120D	3.18669	59.1422	4.21406	AT3G53740.3	2e-97	RPL36B	60S ribosomal protein L36
402	BnaCnng17210D	25.6885	161.26	2.65019	AT4G14320.2	5e-107		Zinc-binding ribosomal protein family protein
403	BnaA09g38330D	48.9836	247.587	2.33756	AT3G60245.1	3e-110		Zinc-binding ribosomal protein family protein
404	BnaA06g36380D	0.141604	3.12061	4.46189	AT5G44020.1	0		HAD superfamily, subfamily IIIB acid phosphatase
405	BnaCnng36150D	71.5453	420.076	2.55372	AT5G20290.1	0		Ribosomal protein S8e family protein
406	BnaCnng23290D	6.12999	53.3203	3.12073	AT4G02230.1	0		Ribosomal protein L19e family protein
407	BnaC04g36490D	10.5815	101.146	3.25682	AT1G72370.1	0	P40, AP40, RP40, RPSAA	40s ribosomal protein SA
408	BnaAnng05780D	12.9938	74.176	2.51313	AT5G45775.2	0		Ribosomal L5P family protein
409	BnaC01g20070D	13.4135	109.624	3.03081	AT4G16720.1	0		Ribosomal protein L23/L15e family protein
410	BnaC05g42400D	0.616917	34.5623	5.80798	AT3G10610.1	2e-132		Ribosomal S17 family protein
411	BnaC06g13490D	6.99708	51.252	2.87278	AT5G41520.1	1e-105	RPS10B	40S ribosomal protein S10-2
412	BnaA09g18530D	20.1477	196.453	3.2855	AT2G01250.1	0		Ribosomal protein L30/L7 family protein
413	BnaA05g03750D	3.56807	36.3414	3.3484	--	--	--	--
414	BnaA03g60260D	1.63149	10.79	2.72543	AT1G61580.1	1e-111	ARP2	60S ribosomal protein L3-2
415	BnaCnng38910D	22.0631	195.201	3.14525	AT1G07770.1	1e-147	RPS15A	ribosomal protein S15A
416	BnaC07g31040D	3.3927	30.3113	3.15935	AT5G61170.1	7e-171		Ribosomal protein S19e family protein
417	BnaCnng58850D	38.2805	207.055	2.43533	AT2G40590.1	6e-102		Ribosomal protein S26e family protein
418	BnaA10g26880D	13.4622	81.1413	2.59152	AT5G02870.1	0		Ribosomal protein L4/L1 family
419	BnaA06g19150D	43.0557	263.121	2.61145	AT3G49010.1	0	ATBBC1, BBC1, RSU2	breast basic conserved 1
420	BnaA01g13300D	1.36054	13.0303	3.25962	AT4G23620.2	1e-125		Ribosomal protein L25/Gln-tRNA synthetase, anti-codon-binding domain
421	BnaC04g42260D	16.413	89.0258	2.43938	AT2G31610.1	0		Ribosomal protein S3 family protein
422	BnaA10g12820D	0.520499	10.7625	4.36997	AT5G59850.1	3e-154		Ribosomal protein S8 family protein
423	BnaC03g52670D	50.9802	287.817	2.49714	AT3G49010.1	0	ATBBC1, BBC1, RSU2	breast basic conserved 1
424	BnaA03g42820D	27.8788	198.758	2.83377	AT4G16720.1	0		Ribosomal protein L23/L15e family protein
425	BnaA07g28180D	20.2738	110.281	2.4435	AT1G69620.1	6e-131	RPL34	ribosomal protein L34
426	BnaC05g28180D	17.5202	169.89	3.27751	AT1G34030.1	0		Ribosomal protein S13/S18 family
427	BnaA08g17260D	6.86564	56.9537	3.05232	AT4G14320.2	2e-105		Zinc-binding ribosomal protein family protein
428	BnaC08g32090D	45.7398	234.45	2.35776	AT2G47110.1	4e-164	UBQ6	ubiquitin 6
429	BnaA03g18590D	0.630025	10.414	4.04697	AT2G39390.1	1e-144		Ribosomal L29 family protein
430	BnaA01g20630D	30.9698	230.996	2.89893	AT3G49010.1	0	ATBBC1, BBC1, RSU2	breast basic conserved 1
431	BnaA07g08800D	11.1172	65.654	2.56209	AT1G27400.1	0		Ribosomal protein L22p/L17e family protein
432	BnaA06g30290D	1.05584	29.0833	4.78373	AT3G25520.1	1e-104	ATL5	RPL5A
433	BnaC02g22860D	6.76509	66.9435	3.30676	AT1G74270.1	1e-117		Ribosomal protein L35Ae family protein
434	BnaA03g37050D	3.73	31.7714	3.09048	AT3G23390.1	4e-123		Zinc-binding ribosomal protein family protein
435	BnaCnng03370D	8.02554	51.0577	2.66946	AT3G09500.1	4e-109		Ribosomal L29 family protein
436	BnaA01g32660D	4.39768	53.6607	3.60905	AT3G06700.1	3e-71		Ribosomal L29e protein family
437	BnaC02g39500D	13.2558	137.596	3.37574	AT3G04920.1	2e-147		Ribosomal protein S24e family protein
438	BnaAnng03930D	5.44022	44.5425	3.03345	AT3G49910.1	2e-92		Translation protein SH3-like family protein
439	BnaC07g18650D	7.57811	44.371	2.54971	AT5G45775.2	0		Ribosomal L5P family protein
440	BnaC06g24350D	36.1009	193.753	2.42411	AT1G72370.1	0	P40, AP40, RP40, RPSAA	40s ribosomal protein SA
441	BnaC09g53910D	4.42449	60.5415	3.77434	AT5G60670.1	1e-115	RPL12C	60S ribosomal protein L12-3
442	BnaA07g26380D	47.5644	414.797	3.12445	AT1G67430.1	0		Ribosomal protein L22p/L17e family protein
443	BnaA01g15390D	5.78303	44.7467	2.95188	AT4G26230.1	2e-146		Ribosomal protein L31e family protein
444	BnaC06g33580D	33.2434	203.345	2.61279	AT1G72370.1	0	P40, AP40, RP40, RPSAA	40s ribosomal protein SA
445	BnaA04g02520D	0.26114	6.6557	4.6717	AT3G56340.1	1e-130	RPS26C	40S ribosomal protein S26
446	BnaCnng03190D	16.5627	93.9372	2.50376	AT5G02870.1	0		Ribosomal protein L4/L1 family
447	BnaC03g15950D	25.8151	132.21	2.35654	AT5G62300.1	4e-103		Ribosomal protein S10p/S20e family protein
448	BnaA10g11350D	32.4071	200.266	2.62754	AT5G57290.1	2e-121		60S acidic ribosomal protein family
449	BnaA03g00720D	20.3273	155.898	2.93911	AT5G02960.1	2e-152		Ribosomal protein S12/S23 family protein
450	BnaCnng03140D	58.2956	308.187	2.40235	AT5G02960.1	3e-176		Ribosomal protein S12/S23 family protein
451	BnaC02g03430D	9.75945	69.1837	2.82556	AT5G02960.1	2e-162		Ribosomal protein S12/S23 family protein
452	BnaA09g10380D	14.2391	107.172	2.912	AT3G24830.1	0		Ribosomal protein L13 family protein
453	BnaA06g38660D	32.3437	241.567	2.90087	AT3G48930.1	2e-177	EMB1080	Nucleic acid-binding, OB-fold-like protein
454	BnaA07g25010D	69.2608	453.113	2.70976	AT1G67430.1	0		Ribosomal protein L22p/L17e family protein
455	BnaA07g12310D	3.74956	31.3352	3.06299	--	--	--	--
456	BnaC08g11160D	10.3824	94.0807	3.17976	AT4G18100.1	3e-174		Ribosomal protein L32e
457	BnaA04g01580D	11.5981	70.6054	2.60589	AT3G59540.1	2e-81		Ribosomal L38e protein family
458	BnaC05g48560D	6.44062	82.8712	3.6856	AT3G02080.1	7e-171		Ribosomal protein S19e family protein
459	BnaC01g42370D	29.4555	206.101	2.80674	AT3G49010.1	0	ATBBC1, BBC1, RSU2	breast basic conserved 1
460	BnaC06g18630D	15.5245	121.431	2.96752	AT3G62870.1	0		Ribosomal protein L7Ae/L30e/S12e/Gadd45 family protein
461	BnaA06g35850D	24.9416	226.484	3.18278	AT1G43170.1	0	ARP1, emb2207, RPL3A, RP1	ribosomal protein 1
462	BnaC03g22120D	6.24877	38.5205	2.62398	AT2G39460.1	2e-172	ATRPL23A, RPL23A, RPL23AA	ribosomal protein L23AA
463	BnaC03g67840D	0.0877458	3.85973	5.45903	AT4G30930.1	0	NFD1	Ribosomal protein L21
464	BnaA10g00720D	17.0624	101.326	2.57011	AT1G01100.1	1e-108		60S acidic ribosomal protein family
465	BnaA04g12260D	2.66764	41.3803	3.95531	AT4G39200.1	1e-144		Ribosomal protein S25 family protein
466	BnaAnng00420D	4.41896	48.6902	3.46185	AT5G02610.2	2e-77		Ribosomal L29 family protein
467	BnaA04g01280D	16.3858	118.265	2.85151	AT3G60245.1	2e-121		Zinc-binding ribosomal protein family protein
468	BnaC08g26690D	3.84185	30.0093	2.96554	AT1G41880.1	3e-144		Ribosomal protein L35Ae family protein
469	BnaC08g13790D	39.332	260.03	2.7249	AT1G09690.1	0		Translation protein SH3-like family protein
470	BnaA03g47020D	1.30987	19.9324	3.92762	AT2G47610.1	2e-180		Ribosomal protein L7Ae/L30e/S12e/Gadd45 family protein
471	BnaC06g20620D	2.94919	31.3082	3.40815	AT1G77940.1	3e-134		Ribosomal protein L7Ae/L30e/S12e/Gadd45 family protein
472	BnaA07g19460D	9.71523	91.081	3.22883	AT3G62870.1	0		Ribosomal protein L7Ae/L30e/S12e/Gadd45 family protein
473	BnaA07g18810D	4.98008	61.8138	3.63369	AT3G60770.1	3e-165		Ribosomal protein S13/S15
474	BnaA07g38870D	10.6409	115.532	3.4406	AT1G70600.1	3e-155		Ribosomal protein L18e/L15 superfamily protein
475	BnaC03g17910D	16.4797	109.486	2.73198	AT2G32060.1	2e-152		Ribosomal protein L7Ae/L30e/S12e/Gadd45 family protein
476	BnaA05g21400D	1.10764	10.5445	3.25093	--	--	--	--
477	BnaC07g28280D	50.2975	306.634	2.60796	AT5G27850.1	0		Ribosomal protein L18e/L15 superfamily protein
478	BnaA06g05510D	21.8545	146.829	2.74813	AT1G09690.1	0		Translation protein SH3-like family protein
479	BnaA07g01070D	0.324243	7.49933	4.53161	AT2G19720.1	5e-127	rps15ab	ribosomal protein S15A B
480	BnaA02g13140D	31.5981	176.815	2.48433	AT1G67430.1	0		Ribosomal protein L22p/L17e family protein
481	BnaA03g13080D	12.8759	101.865	2.98391	AT5G62300.1	9e-100		Ribosomal protein S10p/S20e family protein
482	BnaC05g34360D	1.47615	12.9737	3.13568	AT3G18760.1	3e-124		Translation elongation factor EF1B/ribosomal protein S6 family protein
	Plant-type primary cell wall biogenesis
1	BnaA01g05450D	1.36651	11.0362	3.01368	AT4G39350.1	0	CESA2, ATH-A, ATCESA2	cellulose synthase A2
2	BnaC09g06600D	7.35868	85.4724	3.53794	AT5G64740.1	0	CESA6, IXR2, E112, PRC1	cellulose synthase 6
3	BnaC01g00330D	1.51208	24.3495	4.00929	AT4G39350.1	0	CESA2, ATH-A, ATCESA2	cellulose synthase A2
4	BnaA09g06990D	12.2382	81.5691	2.73663	AT5G64740.1	0	CESA6, IXR2, E112, PRC1	cellulose synthase 6
5	BnaA03g52020D	5.89025	29.7427	2.33613	AT4G32410.1	0	CESA1, RSW1, AtCESA1	cellulose synthase 1
6	BnaA03g55200D	3.00524	21.0518	2.80839	AT5G05170.1	0	CESA3, IXR1, ATCESA3, ATH-B, CEV1	Cellulose synthase family protein
7	BnaC07g43790D	7.24575	37.1904	2.35972	AT4G32410.1	0	CESA1, RSW1, AtCESA1	cellulose synthase 1
8	BnaC02g02440D	4.7939	27.1523	2.5018	AT5G05170.1	0	CESA3, IXR1, ATCESA3, ATH-B, CEV1	Cellulose synthase family protein

## Sheet: CKvsNT(814)
Table S5 Information on the differentially expressed genes (DEGs) involved in starch and sucrose metabolism, fatty acid biosynthesis, ribosome and plant-type primary cell wall biogenesis in CKvsNT(814)
	Gene name	814-CK(FPKM)	814-NT(FPKM)	log2(NT/CK)	homologs in Ath	Blast_evalue	Symbol	Short description
	Starch and sucrose metabolism
1	BnaC04g11710D	0.0783569	2.04073	4.70288	AT2G32990.1	0	AtGH9B8, GH9B8	glycosyl hydrolase 9B8
2	BnaC07g25770D	1.05992	7.85401	2.88947	AT3G29320.1	0		Glycosyl transferase, family 35
3	BnaA09g06900D	0.0248048	7.73992	8.28556	AT5G64570.1	0	XYL4, ATBXL4	beta-D-xylosidase 4
4	BnaA01g31490D	0.069018	3.29028	5.57509	AT3G10710.1	0	RHS12	root hair specific 12
5	BnaC08g48080D	1.43629	12.7176	3.14641	AT4G16140.1	9e-87		proline-rich family protein
6	BnaA09g00720D	1.34164	17.8712	3.73557	AT4G02290.1	0	AtGH9B13, GH9B13	glycosyl hydrolase 9B13
7	BnaC09g42880D	11.316	1.6829	-2.74934	AT5G14650.1	0		Pectin lyase-like superfamily protein
8	BnaC06g38600D	0.610073	164.323	8.07334	AT1G78090.1	0	ATTPPB, TPPB	trehalose-6-phosphate phosphatase
9	BnaCnng30840D	1.04685	9.09792	3.11948	AT5G62580.1	0		ARM repeat superfamily protein
10	BnaC06g36340D	0.306092	2.76194	3.17364	AT1G75680.1	0	AtGH9B7, GH9B7	glycosyl hydrolase 9B7
11	BnaC07g39050D	19.0115	157.891	3.05398	AT4G24620.1	0	PGI1, PGI	phosphoglucose isomerase 1
12	BnaC06g12620D	3.53158	28.0027	2.98718	AT5G39320.1	0		UDP-glucose 6-dehydrogenase family protein
13	BnaA07g04740D	0.463666	5.86412	3.66076	AT5G48300.1	0	APS1	Glucose-1-phosphate adenylyltransferase small subunit, chloroplastic
14	BnaC02g34050D	0.107152	3.72003	5.11758	AT2G01610.1	3e-61		Plant invertase/pectin methylesterase inhibitor superfamily protein
15	BnaCnng60500D	0.223244	18.9124	6.40457	AT5G19730.1	0		Pectin lyase-like superfamily protein
16	BnaA01g23480D	2.57042	16.3298	2.66743	AT3G23820.1	0	GAE6	UDP-D-glucuronate 4-epimerase 6
17	BnaA08g00680D	3.34493	31.7257	3.2456	AT3G14310.1	0	ATPME3, PME3	pectin methylesterase 3
18	BnaC01g37010D	10.7372	76.442	2.83175	AT3G14310.1	0	ATPME3, PME3	pectin methylesterase 3
19	BnaC06g30380D	0.28188	2.00944	2.83364	AT1G69200.1	0	FLN2	fructokinase-like 2
20	BnaC06g31870D	1.26881	33.2876	4.71344	AT1G70710.1	0	ATGH9B1, CEL1, GH9B1	glycosyl hydrolase 9B1
21	BnaC04g05190D	1.33738	25.0606	4.22794	AT2G44790.1	1e-80	UCC2	uclacyanin 2
22	BnaC02g28120D	0.126149	4.25871	5.07722	AT4G02290.1	0	AtGH9B13, GH9B13	glycosyl hydrolase 9B13
23	BnaA04g18320D	5.00842	49.5691	3.30701	AT2G31390.1	0		pfkB-like carbohydrate kinase family protein
24	BnaC02g24780D	0.0540105	11.7479	7.76495	AT1G78090.1	0	ATTPPB, TPPB	trehalose-6-phosphate phosphatase
25	BnaC02g23570D	2.38453	16.3409	2.77671	AT1G75680.1	0	AtGH9B7, GH9B7	glycosyl hydrolase 9B7
26	BnaC06g01220D	5.80641	86.6324	3.89919	AT1G47840.1	0	HXK3	hexokinase 3
27	BnaA03g55910D	0.259931	34.827	7.06593	AT5G09760.1	0		Plant invertase/pectin methylesterase inhibitor superfamily
28	BnaA10g01360D	0.110662	5.71699	5.69102	AT1G02730.1	0	ATCSLD5, CSLD5, SOS6	cellulose synthase-like D5
29	BnaA03g57840D	1.68207	11.6637	2.79372	AT3G25500.1	0	AFH1, FH1, AHF1, ATFH1	formin homology 1
30	BnaA03g47250D	0.104422	15.2804	7.19311	AT4G25260.1	0		Plant invertase/pectin methylesterase inhibitor superfamily protein
31	BnaC08g49000D	5.47303	87.3115	3.99576	AT3G61490.1	0		Pectin lyase-like superfamily protein
32	BnaAnng24580D	0.35325	8.39304	4.57043	AT1G02460.1	0		Pectin lyase-like superfamily protein
33	BnaC03g10290D	20.5148	386.597	4.23609	AT5G20830.1	0	SUS1, ASUS1, atsus1	sucrose synthase 1
34	BnaA06g17630D	0.33528	2.43807	2.8623	AT3G47010.1	0		Glycosyl hydrolase family protein
35	BnaA01g34430D	0.185381	1.69568	3.1933	AT3G03250.1	0	UGP, UGP1, AtUGP1	UDP-GLUCOSE PYROPHOSPHORYLASE 1
36	BnaCnng44170D	3.18439	20.9098	2.71509	AT3G23820.1	0	GAE6	UDP-D-glucuronate 4-epimerase 6
37	BnaC07g38560D	0.0437897	1.31209	4.90513	AT4G23820.1	0		Pectin lyase-like superfamily protein
38	BnaA07g10080D	0.430073	6.56095	3.93125	AT1G23205.1	2e-163		Plant invertase/pectin methylesterase inhibitor superfamily protein
39	BnaA05g10650D	0.157209	2.26672	3.84985	AT2G32990.1	0	AtGH9B8, GH9B8	glycosyl hydrolase 9B8
40	BnaAnng13710D	1.6765	0.0669328	-4.6466	AT5G07430.1	0	PME50	Probable pectinesterase 50
41	BnaCnng23260D	9.87424	0.730748	-3.75622	AT4G02280.1	0	SUS3, ATSUS3	sucrose synthase 3
42	BnaCnng02680D	3.95615	18.9459	2.25972	AT5G03650.1	0	SBE2.2	starch branching enzyme 2.2
43	BnaA01g27000D	0.153394	2.9572	4.26892	AT3G18080.1	0	BGLU44	B-S glucosidase 44
44	BnaA08g02130D	0.0843271	2.28413	4.7595	AT1G50460.1	0	HKL1, ATHKL1	hexokinase-like 1
45	BnaC03g08920D	1.55014	0.176832	-3.13195	--	--	--	--
46	BnaC01g34500D	0.489	3.28109	2.74627	AT3G18070.1	0	BGLU43	beta glucosidase 43
47	BnaA06g27840D	0.722693	4.73721	2.71258	AT5G25590.1	0		Protein of unknown function (DUF630 and DUF632)
48	BnaA03g08110D	4.02429	369.119	6.51921	AT5G20830.1	0	SUS1, ASUS1, atsus1	sucrose synthase 1
49	BnaC02g28050D	0.256241	4.04739	3.98142	AT4G02130.1	0	GATL6, LGT10	galacturonosyltransferase 6
50	BnaA02g11230D	7.12211	35.4392	2.31497	AT5G51460.3	0	ATTPPA	Haloacid dehalogenase-like hydrolase (HAD) superfamily protein
51	BnaCnng52150D	0.0571253	3.10475	5.7642	AT2G18520.1	0		Tetratricopeptide repeat (TPR)-like superfamily protein
52	BnaC03g56350D	0.224381	2.84664	3.66524	--	--	--	--
53	BnaA02g18730D	0.108732	13.2763	6.93193	AT1G78090.1	0	ATTPPB, TPPB	trehalose-6-phosphate phosphatase
54	BnaA02g20530D	1.09587	10.3013	3.23268	AT4G02290.1	0	AtGH9B13, GH9B13	glycosyl hydrolase 9B13
55	BnaC03g72160D	0.733011	6.32062	3.10816	AT2G38650.1	0	GAUT7, LGT7	galacturonosyltransferase 7
56	BnaA05g36120D	0.169988	1.66604	3.29292	AT3G20440.2	0	EMB2729, BE1	Alpha amylase family protein
57	BnaA05g25150D	20.1955	108.633	2.42736	AT3G14310.1	0	ATPME3, PME3	pectin methylesterase 3
58	BnaC09g11040D	0.604892	22.149	5.19442	AT1G64390.1	0	AtGH9C2, GH9C2	glycosyl hydrolase 9C2
59	BnaA05g32480D	5.07627	27.7923	2.45284	AT3G03250.1	0	UGP, UGP1, AtUGP1	UDP-GLUCOSE PYROPHOSPHORYLASE 1
60	BnaA03g01500D	0.300555	2.39577	2.99479	AT5G04885.1	0		Glycosyl hydrolase family protein
61	BnaC03g08340D	13.5257	154.546	3.51426	AT5G17310.2	0	UGP2	UDP-glucose pyrophosphorylase 2
62	BnaC05g18500D	8.18009	1.04298	-2.97141	AT1G23200.1	0	PME6	Probable pectinesterase/pectinesterase inhibitor 6
63	BnaA02g17370D	4.35138	23.2569	2.41811	AT1G75680.1	0	AtGH9B7, GH9B7	glycosyl hydrolase 9B7
64	BnaA02g02640D	1.84175	19.2074	3.38251	AT5G15490.1	0		UDP-glucose 6-dehydrogenase family protein
65	BnaC06g24550D	0.783958	17.9583	4.51773	AT1G70710.1	0	ATGH9B1, CEL1, GH9B1	glycosyl hydrolase 9B1
66	BnaA09g12280D	0.722147	23.2024	5.00584	AT1G64390.1	0	AtGH9C2, GH9C2	glycosyl hydrolase 9C2
67	BnaA10g05030D	9.10475	83.565	3.19821	AT1G47840.1	0	HXK3	hexokinase 3
68	BnaA06g38050D	0.58577	5.64446	3.26843	AT1G13250.1	0	GATL3	galacturonosyltransferase-like 3
69	BnaCnng70190D	1.011	15.431	3.93198	AT4G23500.1	0		Pectin lyase-like superfamily protein
70	BnaA07g24570D	0.216767	2.42496	3.48374	AT1G68560.1	0	ATXYL1, XYL1, TRG1	alpha-xylosidase 1
71	BnaA08g21140D	3.03854	19.4495	2.67828	AT1G21880.2	0	LYM1	lysm domain GPI-anchored protein 1 precursor
72	BnaA07g29300D	1.45987	10.2286	2.8087	AT1G71380.1	0	ATGH9B3, ATCEL3, CEL3	cellulase 3
73	BnaA07g23730D	0.341337	4.89024	3.84064	AT1G70720.1	2e-74		Plant invertase/pectin methylesterase inhibitor superfamily protein
74	BnaA07g18060D	0.175879	2.29438	3.70545	AT3G58790.1	0	GAUT15	galacturonosyltransferase 15
75	BnaCnng54560D	0.578043	8.9661	3.95523	AT1G02460.1	0		Pectin lyase-like superfamily protein
76	BnaA02g00150D	2.84208	57.889	4.34827	AT5G09760.1	0		Plant invertase/pectin methylesterase inhibitor superfamily
77	BnaC03g01800D	0.243567	4.75582	4.2873	AT5G04885.1	0		Glycosyl hydrolase family protein
78	BnaA01g13130D	0.0920592	12.11	7.03942	AT4G23500.1	0		Pectin lyase-like superfamily protein
79	BnaA07g23740D	0.0913543	4.47759	5.61511	AT1G70710.1	0	ATGH9B1, CEL1, GH9B1	glycosyl hydrolase 9B1
80	BnaA03g46830D	8.75562	113.966	3.70225	AT4G24620.1	0	PGI1, PGI	phosphoglucose isomerase 1
81	BnaC07g39450D	0.104091	4.38217	5.39573	AT4G25260.1	0		Plant invertase/pectin methylesterase inhibitor superfamily protein
82	BnaA09g20980D	5.56362	51.3707	3.20685	AT4G12390.1	0	PME1	pectin methylesterase inhibitor 1
83	BnaA06g40730D	0.54312	3.84369	2.82315	AT4G39210.1	0	APL3	Glucose-1-phosphate adenylyltransferase family protein
84	BnaC06g29950D	0.437441	6.90413	3.9803	AT1G69040.2	0	ACR4	ACT domain repeat 4
85	BnaC03g24860D	0.041693	1.98332	5.57197	AT2G44570.1	0	AtGH9B12, GH9B12	glycosyl hydrolase 9B12
86	BnaC05g46670D	0.544336	3.64964	2.74518	--	--	--	--
87	BnaC04g22200D	0.365552	19.5264	5.73921	AT3G60280.1	2e-64	UCC3	Uclacyanin-3
88	BnaA09g39240D	1.49519	42.3662	4.82451	AT3G61490.1	0		Pectin lyase-like superfamily protein
89	BnaA07g19150D	0.136759	1.36543	3.31965	AT3G62110.1	0		Pectin lyase-like superfamily protein
90	BnaA09g30050D	19.3089	3.9431	-2.29186	AT1G23200.1	0		Plant invertase/pectin methylesterase inhibitor superfamily
91	BnaA09g51890D	0.0756017	1.84544	4.6094	AT4G00490.1	0	BAM2, BMY9	beta-amylase 2
92	BnaAnng29830D	6.1611	42.6769	2.7922	AT4G23500.1	0		Pectin lyase-like superfamily protein
93	BnaA10g15450D	0.108405	21.9379	7.66085	AT5G19730.1	0		Pectin lyase-like superfamily protein
94	BnaC02g18350D	0.629541	5.94004	3.2381	AT3G45940.1	0		Glycosyl hydrolases family 31 protein
95	BnaCnng00430D	0.0428093	6.85198	7.32245	AT5G48300.1	0	APS1	Glucose-1-phosphate adenylyltransferase small subunit, chloroplastic
96	BnaA08g11860D	0.0397697	2.40165	5.91621	AT4G33220.1	0	PME44, ATPME44	pectin methylesterase 44
97	BnaA10g01160D	0.134745	7.13823	5.72726	AT1G02460.1	0		Pectin lyase-like superfamily protein
98	BnaA03g22700D	0.0773712	1.94637	4.65285	AT2G26440.1	0		Plant invertase/pectin methylesterase inhibitor superfamily
99	BnaA05g05400D	3.32471	33.8387	3.34737	AT2G40380.1	1e-111	PRA1B2	PRA1 family protein
100	BnaCnng61650D	0.492862	11.0134	4.48193	AT5G47500.1	0		Pectin lyase-like superfamily protein
101	BnaAnng09040D	0.288883	4.60224	3.99378	AT1G75680.1	0	AtGH9B7, GH9B7	glycosyl hydrolase 9B7
102	BnaAnng29710D	0.0495127	2.39784	5.59779	AT4G13370.1	3e-89		Plant protein of unknown function (DUF936)
103	BnaA06g30890D	0.597664	4.25573	2.832	AT3G29320.1	0		Glycosyl transferase, family 35
104	BnaCnng58050D	1.08366	25.1282	4.53532	--	--	--	--
105	BnaA10g14710D	36.4204	455.491	3.6446	AT5G20830.1	0	SUS1, ASUS1, atsus1	sucrose synthase 1
106	BnaC02g06080D	0.371573	2.67415	2.84736	AT5G15490.1	0		UDP-glucose 6-dehydrogenase family protein
107	BnaC05g11140D	0.940137	7.53143	3.00198	--	--	--	--
108	BnaA06g23560D	3.73221	23.0584	2.62719	AT5G64570.1	0	XYL4, ATBXL4	beta-D-xylosidase 4
109	BnaA09g16720D	0.15123	2.16999	3.84287	AT2G15440.1	0		Protein of unknown function (DUF579)
110	BnaC05g01400D	0.150096	4.96446	5.04768	AT1G02730.1	0	ATCSLD5, CSLD5, SOS6	cellulose synthase-like D5
111	BnaA03g06500D	7.92625	78.4947	3.30788	AT5G17310.2	0	UGP2	UDP-glucose pyrophosphorylase 2
112	BnaA01g29470D	1.64538	16.4296	3.3198	AT3G14310.1	0	ATPME3, PME3	pectin methylesterase 3
113	BnaC04g42380D	0.233285	7.35724	4.979	--	--	--	--
114	BnaA07g34230D	4.7943	28.545	2.57385	AT1G78580.1	0	ATTPS1, TPS1	trehalose-6-phosphate synthase
115	BnaC05g44340D	0.331385	3.47094	3.38875	AT5G20830.1	5e-78	SUS1, ASUS1, atsus1	sucrose synthase 1
116	BnaA02g02630D	1.46341	10.4228	2.83234	AT5G15470.1	0	GAUT14	galacturonosyltransferase 14
117	BnaCnng23250D	0.463703	7.72505	4.05827	AT4G02290.1	0	AtGH9B13, GH9B13	glycosyl hydrolase 9B13
118	BnaA10g09880D	2.79427	45.3279	4.01986	AT5G55730.1	0	FLA1	FASCICLIN-like arabinogalactan 1
119	BnaA10g20680D	2.8885	14.5159	2.32924	AT5G11920.1	0	AtcwINV6, cwINV6	6-&1-fructan exohydrolase
120	BnaC07g38360D	1.41002	0.0473006	-4.89771	AT4G23560.1	0	AtGH9B15, GH9B15	glycosyl hydrolase 9B15
121	BnaC02g00700D	0.0362356	8.24861	7.8306	AT5G09760.1	0		Plant invertase/pectin methylesterase inhibitor superfamily
122	BnaC01g17210D	0.103575	10.8008	6.70432	AT4G25260.1	0		Plant invertase/pectin methylesterase inhibitor superfamily protein
123	BnaA07g06190D	5.48613	26.7436	2.28533	AT3G23820.1	0	GAE6	UDP-D-glucuronate 4-epimerase 6
124	BnaC01g34490D	0.458197	6.84694	3.90142	AT3G18080.1	0	BGLU44	B-S glucosidase 44
125	BnaA07g33910D	1.16126	9.97114	3.10207	AT1G78060.1	0		Glycosyl hydrolase family protein
126	BnaC05g09640D	28.0891	2.40934	-3.5433	AT1G12240.1	0	ATBETAFRUCT4, VAC-INV	Glycosyl hydrolases family 32 protein
127	BnaA04g21740D	10.8784	0.180774	-5.91114	AT2G37970.1	2e-71	SOUL-1	SOUL heme-binding family protein
128	BnaC06g30160D	0.962331	5.3938	2.4867	AT3G45940.1	0		Glycosyl hydrolases family 31 protein
129	BnaC06g43510D	1.11707	7.1959	2.68746	AT1G66430.1	0		pfkB-like carbohydrate kinase family protein
130	BnaC07g20260D	0.0646252	3.23759	5.64668	AT5G47500.1	0		Pectin lyase-like superfamily protein
131	BnaA08g10720D	5.39505	125.589	4.54093	--	--	--	--
132	BnaC07g34770D	1.38997	9.66883	2.79829	AT4G17770.1	0	ATTPS5, TPS5	trehalose phosphatase/synthase 5
133	BnaC09g13100D	5.54863	0.621248	-3.15889	AT1G62760.1	2e-148		Plant invertase/pectin methylesterase inhibitor superfamily protein
134	BnaA10g26450D	1.77568	8.76648	2.30363	AT5G03650.1	0	SBE2.2	starch branching enzyme 2.2
135	BnaA06g30310D	1.26583	8.69127	2.77948	AT5G48300.1	0	ADG1, APS1	ADP glucose pyrophosphorylase 1
136	BnaA03g43320D	1.64442	13.2027	3.00518	AT4G17770.1	0	ATTPS5, TPS5	trehalose phosphatase/synthase 5
137	BnaA09g11640D	0.941679	33.6249	5.15815	AT1G64390.1	0	AtGH9C2, GH9C2	glycosyl hydrolase 9C2
138	BnaA01g31480D	0.0640809	4.17924	6.0272	AT3G10720.2	0		Plant invertase/pectin methylesterase inhibitor superfamily
139	BnaA07g27230D	0.523907	6.56185	3.64672	AT3G45940.1	0		Glycosyl hydrolases family 31 protein
140	BnaC03g53100D	0.35224	8.21324	4.54332	AT1G02460.1	0		Pectin lyase-like superfamily protein
141	BnaC02g31640D	17.2734	1.84429	-3.22741	AT5G49190.1	4e-79	SUS2, SSA, ATSUS2	sucrose synthase 2
142	BnaA01g14640D	0.728994	11.5723	3.98862	AT4G25260.1	0		Plant invertase/pectin methylesterase inhibitor superfamily protein
143	BnaC02g00730D	0.0350972	2.27897	6.02088	AT5G09760.1	0		Plant invertase/pectin methylesterase inhibitor superfamily
144	BnaCnng47940D	0.039819	0.966606	4.6014	AT3G59010.1	0	PME61	pectin methylesterase 61
145	BnaA06g22070D	0.886035	6.23536	2.81504	AT5G62580.1	0		ARM repeat superfamily protein
146	BnaA03g30420D	0.213884	11.6295	5.76482	--	--	--	--
147	BnaC03g66720D	0.118752	5.95317	5.64763	AT4G33220.1	0	PME44, ATPME44	pectin methylesterase 44
148	BnaA07g27660D	0.832839	6.71544	3.01137	AT1G69040.2	0	ACR4	ACT domain repeat 4
149	BnaA05g14130D	0.251544	2.08645	3.05217	AT1G53830.1	0	ATPME2, PME2	pectin methylesterase 2
150	BnaC02g43200D	4.05477	41.5104	3.35578	AT5G64570.1	0	XYL4, ATBXL4	beta-D-xylosidase 4
151	BnaC03g26730D	0.0385035	1.76229	5.51632	AT2G26440.1	0		Plant invertase/pectin methylesterase inhibitor superfamily
152	BnaA06g08310D	8.85174	0.165966	-5.737	AT1G12240.1	0	ATBETAFRUCT4, VAC-INV	Glycosyl hydrolases family 32 protein
153	BnaA03g05450D	0.228792	2.78192	3.60397	AT5G15490.1	0		UDP-glucose 6-dehydrogenase family protein
154	BnaC04g33190D	17.0171	3.26116	-2.38353	AT5G41100.1	0		FUNCTIONS IN: molecular_function unknown; INVOLVED IN: biological_process unknown; LOCATED IN: plasma membrane; EXPRESSED IN: 23 plant structures; EXPRESSED DURING: 13 growth stages; BEST Arabidopsis thaliana protein match is: hydroxyproline-rich glycoprotein family protein (TAIR:AT3G26910.2); Has 1503 Blast hits to 1197 proteins in 220 species: Archae - 4; Bacteria - 108; Metazoa - 481; Fungi - …
155	BnaA07g28820D	0.722754	20.4059	4.81934	AT1G70710.1	0	ATGH9B1, CEL1, GH9B1	glycosyl hydrolase 9B1
	Fatty acid biosynthesis
1	BnaA09g17930D	2.89389	16.4491	2.50693	AT5G46290.3	0	KASI	3-ketoacyl-acyl carrier protein synthase I
2	BnaC03g48080D	2.90022	46.4542	4.00157	AT3G55290.1	0		NAD(P)-binding Rossmann-fold superfamily protein
3	BnaC05g21140D	1.22804	14.0983	3.52109	AT1G24360.1	0		NAD(P)-binding Rossmann-fold superfamily protein
4	BnaA09g28100D	10.3365	50.8429	2.2983	AT1G24360.1	0		NAD(P)-binding Rossmann-fold superfamily protein
5	BnaA03g02830D	16.9749	81.4446	2.26242	AT5G10160.1	0		Thioesterase superfamily protein
6	BnaC03g45040D	1.3945	8.35578	2.58303	AT2G05990.1	0	MOD1, ENR1	NAD(P)-binding Rossmann-fold superfamily protein
7	BnaA09g48250D	0.902944	9.12937	3.33781	AT5G35360.3	0	CAC2	acetyl Co-enzyme a carboxylase biotin carboxylase subunit
8	BnaC03g24420D	10.2768	247.662	4.59091	AT2G43710.2	0	SSI2, FAB2	Plant stearoyl-acyl-carrier-protein desaturase family protein
9	BnaC07g15930D	14.3643	74.9214	2.38289	AT5G67360.1	0	ARA12	Subtilase family protein
10	BnaC04g03030D	2.02424	33.781	4.06076	AT2G43710.2	0	SSI2, FAB2	Plant stearoyl-acyl-carrier-protein desaturase family protein
11	BnaC09g28100D	0.0259204	1.17743	5.50541	AT5G51750.1	0	ATSBT1.3, SBT1.3	subtilase 1.3
12	BnaC07g04330D	2.81175	24.8648	3.14456	AT2G05990.1	0	MOD1, ENR1	NAD(P)-binding Rossmann-fold superfamily protein
13	BnaA03g06000D	0.610137	14.0092	4.5211	AT5G16390.1	0	CAC1, CAC1A, BCCP, BCCP1	chloroplastic acetylcoenzyme A carboxylase 1
14	BnaA03g20420D	14.3611	432.696	4.91312	AT2G43710.2	0	SSI2, FAB2	Plant stearoyl-acyl-carrier-protein desaturase family protein
15	BnaC02g00550D	0.292412	2.85898	3.28943	AT5G10050.1	0		NAD(P)-binding Rossmann-fold superfamily protein
16	BnaC09g42420D	0.0984106	3.55139	5.17343	AT5G15530.1	0	BCCP2, CAC1-B	biotin carboxyl carrier protein 2
17	BnaA05g03490D	0.522553	9.84292	4.23544	AT2G43710.2	0	SSI2, FAB2	Plant stearoyl-acyl-carrier-protein desaturase family protein
18	BnaC03g16690D	0.660043	4.98058	2.91568	AT2G30200.1	0		catalytics;transferases;[acyl-carrier-protein] S-malonyltransferases;binding
19	BnaA08g26890D	33.4373	6.76143	-2.30606	AT1G08510.1	0	FATB	fatty acyl-ACP thioesterases B
20	BnaC03g07000D	0.669829	8.25111	3.62272	AT5G15530.1	0	BCCP2, CAC1-B	biotin carboxyl carrier protein 2
21	BnaC03g21010D	2.17068	11.0353	2.34591	AT2G38040.1	0	CAC3	acetyl Co-enzyme a carboxylase carboxyltransferase alpha subunit
22	BnaC02g06560D	0.516983	5.46182	3.40119	AT5G16390.1	0	CAC1, CAC1A, BCCP, BCCP1	chloroplastic acetylcoenzyme A carboxylase 1
	Ribosome
1	BnaA03g27710D	9.38903	89.1521	3.24722	AT3G02080.1	0		Ribosomal protein S19e family protein
2	BnaC09g18570D	14.1917	77.841	2.45548	AT5G45775.2	0		Ribosomal L5P family protein
3	BnaC04g06030D	25.6686	253.536	3.30411	AT2G39460.1	7e-167	ATRPL23A, RPL23A, RPL23AA	ribosomal protein L23AA
4	BnaA05g22730D	4.15838	31.8005	2.93496	AT3G17465.1	0	RPL3P	ribosomal protein L3 plastid
5	BnaA06g28570D	0.870425	11.2108	3.68703	AT3G05560.1	2e-135		Ribosomal L22e protein family
6	BnaC02g10680D	10.3065	59.7862	2.53626	AT5G58420.1	0		Ribosomal protein S4 (RPS4A) family protein
7	BnaA09g50710D	1.86506	14.5624	2.96495	AT1G04040.1	0		HAD superfamily, subfamily IIIB acid phosphatase
8	BnaA08g08270D	8.34189	117.425	3.81522	AT4G17390.1	0		Ribosomal protein L23/L15e family protein
9	BnaA04g01580D	8.42219	54.0003	2.6807	AT3G59540.1	2e-81		Ribosomal L38e protein family
10	BnaC01g42370D	21.7779	207.421	3.25163	AT3G49010.1	0	ATBBC1, BBC1, RSU2	breast basic conserved 1
11	BnaA04g24120D	45.4385	261.78	2.52637	AT2G41840.1	1e-103	RPS2C	40S ribosomal protein S2-3
12	BnaA08g30710D	20.0813	206.739	3.36389	AT4G31700.1	0	RPS6, RPS6A	ribosomal protein S6
13	BnaC07g50070D	16.7087	157.395	3.23572	AT4G16720.1	0		Ribosomal protein L23/L15e family protein
14	BnaC09g24880D	20.4165	97.1108	2.2499	AT1G34030.1	4e-174		Ribosomal protein S13/S18 family
15	BnaC07g26730D	11.8102	81.5893	2.78835	AT5G48760.1	0		Ribosomal protein L13 family protein
16	BnaC02g29130D	51.9386	300.259	2.53133	AT4G10450.1	5e-169		Ribosomal protein L6 family
17	BnaA09g17440D	2.17338	19.534	3.16798	AT4G31700.1	0	RPS6, RPS6A	ribosomal protein S6
18	BnaC03g77650D	4.48091	67.7157	3.91763	AT4G29410.1	4e-144		Ribosomal L28e protein family
19	BnaC08g00580D	46.2276	232.768	2.33207	AT1G04270.1	0	RPS15	cytosolic ribosomal protein S15
20	BnaA08g19000D	2.64845	53.7146	4.34209	AT1G27400.1	0		Ribosomal protein L22p/L17e family protein
21	BnaA01g23850D	25.184	127.558	2.34057	AT3G23390.1	3e-124		Zinc-binding ribosomal protein family protein
22	BnaAnng27130D	0.277935	5.36687	4.27126	AT3G09500.1	8e-97		Ribosomal L29 family protein
23	BnaC05g41690D	18.4569	114.189	2.62919	AT3G11510.1	3e-180		Ribosomal protein S11 family protein
24	BnaA03g37050D	1.92794	21.1201	3.45348	AT3G23390.1	4e-123		Zinc-binding ribosomal protein family protein
25	BnaC01g03750D	21.5303	125.42	2.54233	AT4G34670.1	0		Ribosomal protein S3Ae
26	BnaA03g17920D	0.189433	18.2091	6.58683	AT2G38600.1	0		HAD superfamily, subfamily IIIB acid phosphatase
27	BnaA09g09960D	15.3774	77.4047	2.33161	AT2G19740.1	6e-131		Ribosomal protein L31e family protein
28	BnaC03g22740D	9.6775	61.1351	2.65929	AT2G40510.1	3e-140		Ribosomal protein S26e family protein
29	BnaA07g38870D	5.27528	82.725	3.971	AT1G70600.1	3e-155		Ribosomal protein L18e/L15 superfamily protein
30	BnaA09g55240D	22.4403	105.27	2.22993	AT3G58700.1	0		Ribosomal L5P family protein
31	BnaA05g03100D	3.59246	22.6419	2.65595	AT2G42710.1	0		Ribosomal protein L1p/L10e family
32	BnaC09g06240D	0.704964	7.93465	3.49255	AT5G64140.1	9e-59	RPS28	ribosomal protein S28
33	BnaA08g15030D	1.27665	14.2314	3.47864	AT4G23620.2	7e-129		Ribosomal protein L25/Gln-tRNA synthetase, anti-codon-binding domain
34	BnaA01g07470D	7.30264	52.2895	2.84003	AT4G29390.1	2e-70		Ribosomal protein S30 family protein
35	BnaC09g10560D	7.32201	59.8557	3.03118	AT3G24830.1	0		Ribosomal protein L13 family protein
36	BnaC04g28820D	52.1548	253.19	2.27935	AT4G14320.2	1e-103		Zinc-binding ribosomal protein family protein
37	BnaA10g13490D	1.51349	45.4435	4.90812	AT5G60670.1	1e-112	RPL12C	60S ribosomal protein L12-3
38	BnaA09g09950D	52.0672	382.752	2.87796	AT2G19730.1	8e-167		Ribosomal L28e protein family
39	BnaA04g12260D	2.96304	47.9307	4.0158	AT4G39200.1	1e-144		Ribosomal protein S25 family protein
40	BnaA05g11250D	5.72172	42.0726	2.87836	AT2G31610.1	0	RPS3A	40S ribosomal protein S3-1
41	BnaC06g24350D	19.531	194.207	3.31376	AT1G72370.1	0	P40, AP40, RP40, RPSAA	40s ribosomal protein SA
42	BnaC03g33700D	39.1866	217.347	2.47157	AT3G04400.1	0	emb2171	Ribosomal protein L14p/L23e family protein
43	BnaC05g51070D	7.36441	115.115	3.96636	AT1G27400.1	0		Ribosomal protein L22p/L17e family protein
44	BnaA06g35050D	17.5556	127.776	2.86361	AT2G01250.1	0		Ribosomal protein L30/L7 family protein
45	BnaA10g02510D	27.9767	195.508	2.80493	AT1G04270.1	0	RPS15	cytosolic ribosomal protein S15
46	BnaA04g04780D	18.5608	181.366	3.28857	AT5G60670.1	9e-126		Ribosomal protein L11 family protein
47	BnaA08g27920D	9.39824	80.1425	3.0921	AT1G04480.1	3e-145		Ribosomal protein L14p/L23e family protein
48	BnaA01g01470D	11.9361	109.683	3.19994	AT4G36130.1	0		Ribosomal protein L2 family
49	BnaA09g56510D	8.22132	51.5134	2.64751	AT1G15930.2	1e-127	RPS12A	40S ribosomal protein S12-1
50	BnaA04g15980D	24.052	190.411	2.98489	AT2G27710.3	3e-59	RPP2B	AT2G27710 protein
51	BnaA01g32180D	19.8092	107.285	2.43721	AT3G09630.1	0		Ribosomal protein L4/L1 family
52	BnaC01g40830D	7.58906	86.1577	3.50499	AT4G18100.1	7e-161		Ribosomal protein L32e
53	BnaA05g33460D	0.64004	23.4833	5.19733	AT3G02560.1	0		Ribosomal protein S7e family protein
54	BnaA09g48320D	10.7834	68.4061	2.66531	AT1G09590.1	2e-167		Translation protein SH3-like family protein
55	BnaA03g43610D	28.6916	277.785	3.27527	AT4G18100.1	1e-157		Ribosomal protein L32e
56	BnaA03g30650D	23.0356	237.05	3.36325	AT3G09500.1	4e-139		Ribosomal L29 family protein
57	BnaA08g20570D	0.213824	7.17151	5.06778	AT1G70600.1	6e-47		Ribosomal protein L18e/L15 superfamily protein
58	BnaA09g22830D	45.153	289.491	2.68062	AT1G34030.1	0		Ribosomal protein S13/S18 family
59	BnaA03g37610D	57.2651	288.878	2.33473	AT3G24830.1	0		Ribosomal protein L13 family protein
60	BnaA03g40630D	20.0933	197.646	3.29813	AT3G49910.1	2e-127		Translation protein SH3-like family protein
61	BnaA03g01450D	13.2537	177.705	3.74502	AT5G04800.1	1e-128		Ribosomal S17 family protein
62	BnaC03g19960D	15.0692	124.237	3.04342	AT2G36170.1	7e-161		Ubiquitin supergroup;Ribosomal protein L40e
63	BnaAnng08880D	14.6279	139.749	3.25604	AT4G13850.1	1e-103	ATGRP2, GR-RBP2, GRP2	glycine-rich RNA-binding protein 2
64	BnaC08g36610D	7.97471	75.1407	3.23609	AT2G19730.1	7e-156		Ribosomal L28e protein family
65	BnaC06g14610D	35.796	185.913	2.37676	AT5G60670.1	2e-137		Ribosomal protein L11 family protein
66	BnaAnng03930D	4.82411	46.5006	3.26891	AT3G49910.1	2e-92		Translation protein SH3-like family protein
67	BnaC01g26350D	10.5173	55.2436	2.39304	AT3G49910.1	4e-94		Translation protein SH3-like family protein
68	BnaA04g03380D	2.67751	25.4782	3.2503	AT3G55750.1	2e-126		Ribosomal protein L35Ae family protein
69	BnaAnng16450D	36.1707	196.465	2.44138	AT5G58420.1	0		Ribosomal protein S4 (RPS4A) family protein
70	BnaC04g36490D	6.79864	82.7181	3.60488	AT1G72370.1	0	P40, AP40, RP40, RPSAA	40s ribosomal protein SA
71	BnaCnng03190D	10.5156	75.3662	2.84139	AT5G02870.1	0		Ribosomal protein L4/L1 family
72	BnaA01g33350D	2.16343	29.4013	3.76449	AT3G04920.1	2e-161		Ribosomal protein S24e family protein
73	BnaCnng24070D	12.0701	129.461	3.42301	AT4G13850.1	2e-107	ATGRP2, GR-RBP2, GRP2	glycine-rich RNA-binding protein 2
74	BnaA07g15380D	1.21605	16.084	3.72535	AT5G41520.1	1e-99	RPS10B	40S ribosomal protein S10-2
75	BnaA09g06070D	2.84842	36.6625	3.68607	AT3G45030.1	2e-140		Ribosomal protein S10p/S20e family protein
76	BnaCnng31050D	16.2578	130.145	3.00092	AT3G53430.1	1e-122	RPL12B	60S ribosomal Protein L12-like
77	BnaA03g19120D	6.35836	50.7491	2.99666	AT2G40510.1	7e-137		Ribosomal protein S26e family protein
78	BnaCnng50660D	2.9905	17.9127	2.58252	AT3G17465.1	0	RPL3P	ribosomal protein L3 plastid
79	BnaC03g43290D	7.45414	47.249	2.66417	AT3G23390.1	1e-138		Zinc-binding ribosomal protein family protein
80	BnaA02g04810D	59.7988	404.053	2.75636	AT5G20290.1	0		Ribosomal protein S8e family protein
81	BnaA04g03740D	10.9471	70.4655	2.68637	AT3G55280.1	2e-152	RPL23AB	ribosomal protein L23AB
82	BnaA07g08800D	8.86481	65.9311	2.8948	AT1G27400.1	0		Ribosomal protein L22p/L17e family protein
83	BnaA05g34140D	21.1531	130.008	2.61966	AT3G02080.1	2e-172		Ribosomal protein S19e family protein
84	BnaC03g37210D	39.064	228.314	2.54711	AT3G11510.1	5e-179		Ribosomal protein S11 family protein
85	BnaA09g44520D	10.48	126.59	3.59445	AT1G18540.1	0		Ribosomal protein L6 family protein
86	BnaCnng75520D	30.2337	249.251	3.04337	AT1G43170.1	2e-165	ARP1, emb2207, RPL3A, RP1	ribosomal protein 1
87	BnaC03g15440D	41.3378	280.991	2.76499	AT4G25740.1	1e-135		RNA binding Plectin/S10 domain-containing protein
88	BnaA09g27910D	2.93031	73.9933	4.65827	AT1G27400.1	0		Ribosomal protein L22p/L17e family protein
89	BnaC08g24870D	2.03238	46.5321	4.51698	AT3G53890.1	5e-81		Ribosomal protein S21e
90	BnaA05g26710D	6.57905	39.9107	2.60082	--	--	--	--
91	BnaC03g40660D	18.383	101.962	2.47159	AT3G18740.1	6e-116		Ribosomal protein L7Ae/L30e/S12e/Gadd45 family protein
92	BnaC03g35870D	28.9233	159.456	2.46285	AT3G09680.1	2e-151		Ribosomal protein S12/S23 family protein
93	BnaC03g77680D	3.39274	20.5468	2.59839	--	--	--	--
94	BnaC03g52670D	39.1373	274.915	2.81237	AT3G49010.1	0	ATBBC1, BBC1, RSU2	breast basic conserved 1
95	BnaC08g16820D	4.82137	30.091	2.64182	AT1G15930.2	2e-116		Ribosomal protein L7Ae/L30e/S12e/Gadd45 family protein
96	BnaCnng23910D	5.32128	38.7056	2.8627	AT1G64880.1	0		Ribosomal protein S5 family protein
97	BnaC05g34370D	14.6249	75.8336	2.37441	AT1G36240.1	3e-109		Ribosomal protein L7Ae/L30e/S12e/Gadd45 family protein
98	BnaC09g39380D	1.17037	29.788	4.66969	AT5G18380.1	4e-149		Ribosomal protein S5 domain 2-like superfamily protein
99	BnaA02g13140D	25.3658	173.621	2.77498	AT1G67430.1	0		Ribosomal protein L22p/L17e family protein
100	BnaA03g57330D	1.63983	46.4103	4.82283	AT5G18380.1	1e-113	RPS16C	40S ribosomal protein S16-3
101	BnaC01g07490D	0.710988	5.85498	3.04177	AT4G30930.1	0	NFD1	Ribosomal protein L21
102	BnaA09g38860D	4.63069	35.4075	2.93476	AT3G61110.1	2e-100	ARS27A, RS27A	ribosomal protein S27
103	BnaA03g29090D	2.63071	55.3879	4.39605	AT3G05590.1	0	RPL18	ribosomal protein L18
104	BnaC03g26080D	22.6919	155.676	2.7783	AT2G47610.1	0		Ribosomal protein L7Ae/L30e/S12e/Gadd45 family protein
105	BnaA02g27070D	20.6209	235.26	3.51208	AT2G01250.1	0		Ribosomal protein L30/L7 family protein
106	BnaC08g20700D	29.3918	223.999	2.93001	AT3G49010.1	0	ATBBC1, BBC1, RSU2	breast basic conserved 1
107	BnaA09g51640D	15.2502	119.505	2.97017	AT5G28060.1	4e-143		Ribosomal protein S24e family protein
108	BnaCnng33680D	1.03422	12.2625	3.56764	AT3G22230.1	5e-52		Ribosomal L27e protein family
109	BnaC01g18280D	1.12817	14.0724	3.64081	AT4G26230.1	8e-140		Ribosomal protein L31e family protein
110	BnaAnng02780D	5.82202	39.2598	2.75346	AT3G05590.1	0	RPL18	ribosomal protein L18
111	BnaC04g21420D	28.5898	162.689	2.50854	AT2G47110.1	1e-163	UBQ6	ubiquitin 6
112	BnaA04g18190D	12.1136	110.987	3.19569	AT2G31610.1	0		Ribosomal protein S3 family protein
113	BnaC03g17580D	7.41625	38.4951	2.37591	AT2G31610.1	0		Ribosomal protein S3 family protein
114	BnaC01g40200D	9.50296	56.5572	2.57326	AT5G18380.1	1e-110	RPS16C	40S ribosomal protein S16-3
115	BnaC01g43880D	7.45712	51.0947	2.77648	AT3G18740.1	3e-119		Ribosomal protein L7Ae/L30e/S12e/Gadd45 family protein
116	BnaC03g34340D	4.88423	162.319	5.05456	AT3G05590.1	0	RPL18	ribosomal protein L18
117	BnaA10g00720D	14.9016	93.4355	2.6485	AT1G01100.1	1e-108		60S acidic ribosomal protein family
118	BnaA02g20180D	2.3652	20.6679	3.12736	AT1G64880.1	0		Ribosomal protein S5 family protein
119	BnaA05g24920D	12.8254	111.756	3.12328	AT3G14600.1	0		Ribosomal protein L18ae/LX family protein
120	BnaA03g16540D	11.6055	111.419	3.26311	AT2G36170.1	1e-167		Ubiquitin supergroup;Ribosomal protein L40e
121	BnaAnng31720D	68.2749	431.889	2.66123	AT5G58420.1	0		Ribosomal protein S4 (RPS4A) family protein
122	BnaC03g33960D	26.4957	225.358	3.08839	AT3G04840.1	0		Ribosomal protein S3Ae
123	BnaA05g27160D	1.00891	12.561	3.63808	AT3G11940.1	0	ATRPS5A, AML1, RPS5A	ribosomal protein 5A
124	BnaC06g20620D	3.76283	26.6807	2.82591	AT1G77940.1	3e-134		Ribosomal protein L7Ae/L30e/S12e/Gadd45 family protein
125	BnaC03g13330D	3.23522	57.058	4.14049	AT5G56710.1	4e-128		Ribosomal protein L31e family protein
126	BnaC05g41290D	31.6875	234.509	2.88766	AT3G11940.1	0	ATRPS5A, AML1, RPS5A	ribosomal protein 5A
127	BnaC05g18740D	0.960134	18.6181	4.27733	AT1G23410.1	1e-148	RPS27AA	Ubiquitin-40S ribosomal protein S27a-1
128	BnaC04g07790D	42.829	225.181	2.39443	AT2G37600.1	3e-109		Ribosomal protein L36e family protein
129	BnaA05g21400D	1.24627	10.4468	3.06737	--	--	--	--
130	BnaA07g25010D	48.6329	408.207	3.0693	AT1G67430.1	0		Ribosomal protein L22p/L17e family protein
131	BnaC09g03320D	84.7638	627.791	2.88876	AT5G27850.1	0		Ribosomal protein L18e/L15 superfamily protein
132	BnaC01g39070D	36.1368	191.238	2.40383	AT3G09680.1	4e-175		Ribosomal protein S12/S23 family protein
133	BnaA09g38730D	8.4283	73.4035	3.12254	AT3G60770.1	3e-165		Ribosomal protein S13/S15
134	BnaC05g14230D	19.8742	231.151	3.53987	AT1G74060.1	0		Ribosomal protein L6 family protein
135	BnaC08g21480D	23.4168	237.964	3.34513	AT3G49910.1	2e-157		Translation protein SH3-like family protein
136	BnaA10g18910D	27.4535	232.18	3.08018	AT5G15200.1	0		Ribosomal protein S4
137	BnaC09g35210D	4.98289	52.1447	3.38747	AT5G59850.1	7e-151		Ribosomal protein S8 family protein
138	BnaC03g08960D	56.7675	295.745	2.38122	AT3G04230.1	3e-120		Ribosomal protein S5 domain 2-like superfamily protein
139	BnaAnng24540D	3.30395	31.5399	3.25491	AT3G09200.1	0		Ribosomal protein L10 family protein
140	BnaC09g50780D	18.8294	105.175	2.48173	AT5G04800.1	3e-124		Ribosomal S17 family protein
141	BnaC03g72450D	25.0447	217.063	3.11554	AT2G47110.1	1e-173	UBQ6	ubiquitin 6
142	BnaA05g27190D	11.356	96.0294	3.08002	AT3G11940.1	0	ATRPS5A, AML1, RPS5A	ribosomal protein 5A
143	BnaC04g47870D	43.8707	281.424	2.68142	AT1G58380.1	1e-112	RPS2A	At1g59359
144	BnaA07g24200D	7.2045	43.3633	2.5895	AT1G69620.1	8e-120	RPL34	ribosomal protein L34
145	BnaA09g15190D	7.0735	87.5514	3.62963	AT1G57660.1	1e-178		Translation protein SH3-like family protein
146	BnaC09g15760D	11.2957	131.288	3.53889	AT1G57660.1	0		Translation protein SH3-like family protein
147	BnaA09g23350D	3.42485	63.4194	4.21081	AT1G34030.1	2e-177		Ribosomal protein S13/S18 family
148	BnaA09g44020D	7.26541	43.056	2.5671	AT2G19740.1	3e-134		Ribosomal protein L31e family protein
149	BnaC08g13790D	32.0857	243.888	2.92622	AT1G09690.1	0		Translation protein SH3-like family protein
150	BnaC01g39890D	12.615	143.262	3.50544	AT3G04840.1	0		Ribosomal protein S3Ae
151	BnaC08g45990D	49.888	347.037	2.79832	AT1G02780.1	0	emb2386	Ribosomal protein L19e family protein
152	BnaA03g07060D	40.4008	312.024	2.9492	AT5G18380.1	1e-119	RPS16C	40S ribosomal protein S16-3
153	BnaC08g29750D	3.15574	29.0207	3.20103	AT3G59540.1	7e-90		Ribosomal L38e protein family
154	BnaA05g06920D	18.1718	128.813	2.8255	AT2G37600.1	3e-104		Ribosomal protein L36e family protein
155	BnaC09g36540D	4.53432	36.7504	3.0188	AT5G22440.1	5e-158		Ribosomal protein L1p/L10e family
156	BnaCnng17210D	19.0379	118.661	2.6399	AT4G14320.2	5e-107		Zinc-binding ribosomal protein family protein
157	BnaA03g05840D	12.6662	158.616	3.64648	AT5G16130.1	0		Ribosomal protein S7e family protein
158	BnaA01g20630D	20.841	189.194	3.18237	AT3G49010.1	0	ATBBC1, BBC1, RSU2	breast basic conserved 1
159	BnaC05g43330D	22.4508	178.786	2.9934	AT3G09630.1	0		Ribosomal protein L4/L1 family
160	BnaC03g44500D	32.6603	261.334	3.00028	AT5G39740.1	0	OLI7, RPL5B	ribosomal protein L5 B
161	BnaC04g23430D	6.01309	50.4819	3.06959	AT3G58700.1	0		Ribosomal L5P family protein
162	BnaC06g14370D	28.5523	149.185	2.38542	AT3G53020.1	2e-166	STV1, RPL24B, RPL24	Ribosomal protein L24e family protein
163	BnaC01g39840D	3.86284	43.4836	3.49274	AT3G04920.1	3e-159		Ribosomal protein S24e family protein
164	BnaA03g08540D	4.12831	58.3794	3.82184	AT5G22440.1	0		Ribosomal protein L1p/L10e family
165	BnaC03g22400D	29.8743	207.125	2.79352	AT2G40010.1	0		Ribosomal protein L10 family protein
166	BnaA03g30560D	6.76401	78.5472	3.53761	AT5G02960.1	6e-147		Ribosomal protein S12/S23 family protein
167	BnaC06g28490D	26.391	290.227	3.45906	AT1G67430.1	0		Ribosomal protein L22p/L17e family protein
168	BnaA07g19460D	5.96406	71.3855	3.58126	AT3G62870.1	0		Ribosomal protein L7Ae/L30e/S12e/Gadd45 family protein
169	BnaC01g17650D	7.68258	121.9	3.98796	AT4G25740.1	0		RNA binding Plectin/S10 domain-containing protein
170	BnaC02g45790D	8.18918	107.791	3.71837	AT1G67430.1	0		Ribosomal protein L22p/L17e family protein
171	BnaA05g33020D	5.88562	45.2129	2.94147	AT3G04400.1	4e-96	emb2171	Ribosomal protein L14p/L23e family protein
172	BnaA01g14310D	2.33783	19.6008	3.06767	AT3G62870.1	1e-125	RPL7AB	60S ribosomal protein L7a-2
173	BnaC03g59800D	14.7535	164.808	3.48166	AT4G14320.2	6e-112		Zinc-binding ribosomal protein family protein
174	BnaC04g27310D	39.6353	209.661	2.4032	AT5G60670.1	9e-136		Ribosomal protein L11 family protein
175	BnaA04g20190D	28.8955	290.327	3.32876	AT2G34480.1	2e-176		Ribosomal protein L18ae/LX family protein
176	BnaA07g31400D	34.64	298.47	3.10708	AT1G74270.1	1e-132		Ribosomal protein L35Ae family protein
177	BnaCnng67600D	16.702	107.337	2.68405	AT1G52300.1	2e-125		Zinc-binding ribosomal protein family protein
178	BnaA03g55550D	12.0887	183.284	3.92235	AT5G07090.1	0		Ribosomal protein S4 (RPS4A) family protein
179	BnaC04g06100D	9.23731	92.923	3.33049	AT2G39460.2	1e-146	RPL23AA	60S ribosomal protein L23a-1
180	BnaC04g49470D	0.995779	11.204	3.49204	--	--	--	--
181	BnaA02g08230D	14.0268	109.066	2.95894	AT5G57290.1	3e-139		60S acidic ribosomal protein family
182	BnaC03g02860D	3.08913	37.1943	3.58981	AT5G07090.1	0		Ribosomal protein S4 (RPS4A) family protein
183	BnaC09g53910D	3.2422	45.4125	3.80804	AT5G60670.1	1e-115	RPL12C	60S ribosomal protein L12-3
184	BnaA08g23710D	6.56645	59.1702	3.17169	AT1G15930.2	8e-120		Ribosomal protein L7Ae/L30e/S12e/Gadd45 family protein
185	BnaC07g49260D	29.9013	147.677	2.30417	AT5G47930.1	3e-99		Zinc-binding ribosomal protein family protein
186	BnaA08g11040D	6.36913	136.881	4.42568	AT4G34670.1	0		Ribosomal protein S3Ae
187	BnaA05g29180D	47.7636	406.747	3.09015	AT3G09200.1	0		Ribosomal protein L10 family protein
188	BnaA09g33730D	14.7358	104.17	2.82154	AT3G53430.1	1e-120	RPL12B	60S ribosomal Protein L12-like
189	BnaA07g09990D	6.0167	65.663	3.44804	AT5G37640.1	1e-25	UBQ9	ubiquitin 9
190	BnaA03g05300D	21.5047	159.114	2.88734	AT5G15200.1	0		Ribosomal protein S4
191	BnaA07g20050D	5.98562	43.0278	2.8457	AT1G80750.1	0		Ribosomal protein L30/L7 family protein
192	BnaA08g30370D	30.6542	260.284	3.08593	AT4G16720.1	0		Ribosomal protein L23/L15e family protein
193	BnaC09g04830D	1.94676	13.058	2.74579	AT5G23535.1	0		KOW domain-containing protein
194	BnaC04g46370D	37.0003	220.72	2.57661	AT2G39460.1	2e-178	ATRPL23A, RPL23A, RPL23AA	ribosomal protein L23AA
195	BnaA05g31670D	10.2437	83.6604	3.02981	AT3G05560.1	2e-145		Ribosomal L22e protein family
196	BnaA01g32150D	35.8602	189.18	2.3993	AT3G09680.1	4e-175		Ribosomal protein S12/S23 family protein
197	BnaC07g35100D	6.98852	94.511	3.75742	AT4G18100.1	7e-151		Ribosomal protein L32e
198	BnaA02g09540D	0.325473	4.35918	3.74345	AT5G54600.1	1e-167	RPL24	SVR8
199	BnaA02g23000D	10.3943	79.3552	2.93253	AT1G43170.1	0	ARP1, emb2207, RPL3A, RP1	ribosomal protein 1
200	BnaC05g46950D	11.3626	118.646	3.3843	AT3G04920.1	7e-161		Ribosomal protein S24e family protein
201	BnaC04g42260D	11.2712	87.4358	2.95558	AT2G31610.1	0		Ribosomal protein S3 family protein
202	BnaA03g29070D	14.0793	139.181	3.30531	AT3G05560.1	1e-153		Ribosomal L22e protein family
203	BnaA01g20600D	19.0585	137.967	2.85582	AT3G48930.1	1e-169	EMB1080	Nucleic acid-binding, OB-fold-like protein
204	BnaC07g11450D	14.5147	125.056	3.10699	AT1G27400.1	0		Ribosomal protein L22p/L17e family protein
205	BnaA01g07450D	16.4953	239.354	3.85902	AT4G29410.1	2e-153		Ribosomal L28e protein family
206	BnaA05g17350D	0.265073	6.40412	4.59454	AT3G22230.1	2e-42	RPL27B	60S ribosomal protein L27-2
207	BnaC03g35930D	39.2394	252.595	2.68645	AT3G09500.1	1e-149		Ribosomal L29 family protein
208	BnaA08g26210D	33.1679	243.659	2.877	AT1G09690.1	2e-177		Translation protein SH3-like family protein
209	BnaA09g35790D	0.674924	10.4025	3.94606	AT3G56340.1	4e-133		Ribosomal protein S26e family protein
210	BnaC02g39500D	14.0163	77.7799	2.47229	AT3G04920.1	2e-147		Ribosomal protein S24e family protein
211	BnaC01g28170D	14.7083	104.333	2.82649	AT1G58380.1	0	XW6	Ribosomal protein S5 family protein
212	BnaA03g33470D	9.12132	64.8961	2.83082	AT3G14600.1	6e-172		Ribosomal protein L18ae/LX family protein
213	BnaC07g02020D	1.26978	20.7223	4.02853	AT2G20450.1	5e-139		Ribosomal protein L14
214	BnaC04g09160D	5.11946	63.8509	3.64064	AT2G36160.1	4e-159		Ribosomal protein S11 family protein
215	BnaA01g33650D	8.74284	47.4611	2.44057	AT5G18380.1	2e-147		Ribosomal protein S5 domain 2-like superfamily protein
216	BnaC08g37220D	17.2171	181.231	3.39592	AT1G18540.1	0		Ribosomal protein L6 family protein
217	BnaA10g01420D	0.199129	13.504	6.08354	AT1G02830.1	3e-80		Ribosomal L22e protein family
218	BnaA06g04200D	11.9494	119.981	3.3278	AT1G07770.1	1e-152	RPS15A	ribosomal protein S15A
219	BnaA02g07620D	7.43532	61.6491	3.05161	AT5G58420.1	0		Ribosomal protein S4 (RPS4A) family protein
220	BnaC06g06410D	41.5051	1.09779	-5.24061	AT1G53560.1	8e-136		Ribosomal protein L18ae family
221	BnaA03g28560D	45.8222	289.559	2.65974	AT3G04400.1	0	emb2171	Ribosomal protein L14p/L23e family protein
222	BnaC08g23820D	5.72635	55.1142	3.26674	AT3G52580.1	0		Ribosomal protein S11 family protein
223	BnaC04g22220D	30.8184	270.411	3.13329	AT3G60245.1	1e-123		Zinc-binding ribosomal protein family protein
224	BnaA01g13300D	0.717859	10.2598	3.83716	AT4G23620.2	1e-125		Ribosomal protein L25/Gln-tRNA synthetase, anti-codon-binding domain
225	BnaC09g04730D	6.91872	74.8911	3.43622	AT5G23740.1	0	RPS11-BETA	ribosomal protein S11-beta
226	BnaC01g44960D	7.51861	84.475	3.48999	AT5G02610.2	1e-68		Ribosomal L29 family protein
227	BnaA07g16120D	1.45417	35.0641	4.59173	AT3G53740.3	2e-97	RPL36B	60S ribosomal protein L36
228	BnaC08g23840D	2.33878	47.523	4.3448	AT3G52590.1	4e-143	UBQ1, EMB2167, ERD16, HAP4	ubiquitin extension protein 1
229	BnaC04g03350D	23.349	268.765	3.52491	AT2G44120.2	0		Ribosomal protein L30/L7 family protein
230	BnaA03g00720D	15.5363	123.528	2.99112	AT5G02960.1	2e-152		Ribosomal protein S12/S23 family protein
231	BnaA02g30400D	10.5886	85.1479	3.00746	AT5G48760.1	0		Ribosomal protein L13 family protein
232	BnaC09g05180D	3.63376	95.662	4.71841	AT5G61170.1	7e-171		Ribosomal protein S19e family protein
233	BnaA09g33030D	7.12605	111.253	3.9646	AT3G52590.1	3e-149	UBQ1, EMB2167, ERD16, HAP4	ubiquitin extension protein 1
234	BnaC04g42750D	2.76991	32.8731	3.569	AT2G32060.1	2e-117		Ribosomal protein L7Ae/L30e/S12e/Gadd45 family protein
235	BnaC08g47880D	35.0272	215.852	2.62349	AT4G16720.1	0		Ribosomal protein L23/L15e family protein
236	BnaA07g01060D	8.7074	49.5197	2.50769	AT2G19730.1	2e-152		Ribosomal L28e protein family
237	BnaC06g33580D	19.6997	182.925	3.21501	AT1G72370.1	0	P40, AP40, RP40, RPSAA	40s ribosomal protein SA
238	BnaCnng66410D	2.21852	28.2805	3.67214	AT1G52300.1	1e-117		Zinc-binding ribosomal protein family protein
239	BnaC07g16510D	1.87445	33.5032	4.15976	--	--	--	--
240	BnaA05g18500D	9.93958	105.1	3.40243	AT1G34030.1	0		Ribosomal protein S13/S18 family
241	BnaA07g19250D	16.2942	191.419	3.5543	AT3G62250.1	4e-174	UBQ5	ubiquitin 5
242	BnaA03g34910D	12.4546	70.0938	2.49261	AT3G18740.1	3e-129		Ribosomal protein L7Ae/L30e/S12e/Gadd45 family protein
243	BnaAnng30090D	4.69607	46.8824	3.31952	AT5G23740.1	0	RPS11-BETA	ribosomal protein S11-beta
244	BnaA08g26270D	26.1585	128.864	2.3005	AT1G09690.1	4e-179		Translation protein SH3-like family protein
245	BnaC04g33400D	5.46246	52.5335	3.26561	AT4G39200.1	4e-143		Ribosomal protein S25 family protein
246	BnaC04g45340D	8.03622	108.253	3.75175	AT2G37600.1	8e-105		Ribosomal protein L36e family protein
247	BnaA07g33670D	0.895231	15.1937	4.08507	AT1G77750.1	1e-153		Ribosomal protein S13/S18 family
248	BnaC06g26740D	24.5997	178.438	2.85871	AT1G67430.1	0		Ribosomal protein L22p/L17e family protein
249	BnaC02g05940D	8.52275	133.95	3.97423	AT5G15200.1	0		Ribosomal protein S4
250	BnaCnng19850D	11.6681	95.4193	3.03171	AT1G09690.1	0		Translation protein SH3-like family protein
251	BnaA01g16130D	50.1127	374.164	2.90042	AT4G27090.1	1e-163		Ribosomal protein L14
252	BnaC03g04230D	0.294208	8.0587	4.77564	AT5G10360.1	0	EMB3010, RPS6B	Ribosomal protein S6e
253	BnaC06g43680D	14.9195	175.749	3.55825	AT1G70600.1	1e-153		Ribosomal protein L18e/L15 superfamily protein
254	BnaA04g29060D	4.41085	89.0212	4.33502	AT2G37600.1	8e-105		Ribosomal protein L36e family protein
255	BnaA09g03890D	36.563	341.293	3.22255	AT5G27850.1	0		Ribosomal protein L18e/L15 superfamily protein
256	BnaA04g28840D	0.830422	24.4232	4.87826	AT2G32060.1	1e-113		Ribosomal protein L7Ae/L30e/S12e/Gadd45 family protein
257	BnaA06g05590D	2.02033	13.8215	2.77425	AT1G09690.1	0		Translation protein SH3-like family protein
258	BnaC05g18570D	1.12539	17.0935	3.92495	AT1G23290.1	3e-59	RPL27A, RPL27AB	Ribosomal protein L18e/L15 superfamily protein
259	BnaAnng13420D	20.9409	293.259	3.80778	AT4G16720.1	0		Ribosomal protein L23/L15e family protein
260	BnaA07g18420D	0.442258	7.8593	4.15144	AT3G59540.1	5e-87		Ribosomal L38e protein family
261	BnaA07g23080D	16.9554	176.976	3.38374	AT1G72370.1	0	P40, AP40, RP40, RPSAA	40s ribosomal protein SA
262	BnaAnng02840D	19.3211	120.398	2.63956	AT3G05560.1	2e-140		Ribosomal L22e protein family
263	BnaA10g18170D	13.7566	101.807	2.88764	AT5G16130.1	0		Ribosomal protein S7e family protein
264	BnaA09g16170D	17.3692	176.513	3.34517	AT1G43170.1	0	ARP1, emb2207, RPL3A, RP1	ribosomal protein 1
265	BnaA04g01280D	11.4598	95.0513	3.05212	AT3G60245.1	2e-121		Zinc-binding ribosomal protein family protein
266	BnaC05g01460D	0.589614	15.0513	4.67397	AT1G02830.1	6e-87		Ribosomal L22e protein family
267	BnaA09g05620D	3.56515	53.7944	3.91542	AT5G61170.1	5e-138		Ribosomal protein S19e family protein
268	BnaC03g22120D	4.40801	34.823	2.98184	AT2G39460.1	2e-172	ATRPL23A, RPL23A, RPL23AA	ribosomal protein L23AA
269	BnaA04g18210D	13.328	109.253	3.03514	AT2G31610.1	0		Ribosomal protein S3 family protein
270	BnaC02g41560D	2.94258	17.8092	2.59747	AT5G23740.1	0	RPS11-BETA	ribosomal protein S11-beta
271	BnaA03g09210D	0.0799724	1.84292	4.52635	AT5G59850.1	1e-145		Ribosomal protein S8 family protein
272	BnaA03g21620D	14.2692	123.523	3.1138	AT2G47110.1	1e-168	UBQ6	ubiquitin 6
273	BnaA07g26380D	33.8283	368.179	3.4441	AT1G67430.1	0		Ribosomal protein L22p/L17e family protein
274	BnaC07g01510D	13.7284	68.3598	2.31598	AT2G19730.1	2e-152		Ribosomal L28e protein family
275	BnaA03g28820D	10.9918	94.6786	3.10661	AT3G04840.1	0		Ribosomal protein S3Ae
276	BnaA04g01110D	24.8964	144.292	2.53498	AT3G60770.1	2e-166		Ribosomal protein S13/S15
277	BnaC03g34320D	11.9562	113.875	3.25162	AT3G05560.1	2e-150		Ribosomal L22e protein family
278	BnaA04g14320D	4.91694	55.4916	3.49644	AT1G72370.1	0	P40, AP40, RP40, RPSAA	40s ribosomal protein SA
279	BnaC03g31580D	16.4067	141.019	3.10353	AT4G00810.1	3e-129		60S acidic ribosomal protein family
280	BnaA08g13440D	3.7074	55.4794	3.90347	AT4G29410.1	8e-151		Ribosomal L28e protein family
281	BnaA05g02480D	21.3209	131.665	2.62653	AT3G57490.1	1e-106	RPS2D	40S ribosomal protein S2-4
282	BnaA09g44030D	2.15987	36.9635	4.09708	AT2G19730.1	3e-159		Ribosomal L28e protein family
283	BnaA09g29970D	3.60428	26.4787	2.87705	AT1G23290.1	3e-53	RPL27AB	60S ribosomal protein L27a-2
284	BnaA03g43030D	12.7356	210.535	4.04712	AT4G17390.1	0		Ribosomal protein L23/L15e family protein
285	BnaC05g05370D	10.7476	113.084	3.39531	AT1G07770.1	1e-152	RPS15A	ribosomal protein S15A
286	BnaC06g38440D	1.54976	20.0552	3.69386	AT1G77940.1	3e-119		Ribosomal protein L7Ae/L30e/S12e/Gadd45 family protein
287	BnaC03g24210D	2.70095	39.2423	3.86087	AT2G43460.1	4e-92		Ribosomal L38e protein family
288	BnaC05g42400D	0.344689	12.2591	5.15241	AT3G10610.1	2e-132		Ribosomal S17 family protein
289	BnaCnng21840D	23.2435	221.006	3.24919	AT3G24830.1	0		Ribosomal protein L13 family protein
290	BnaC05g19970D	26.1383	177.455	2.76322	AT5G15200.1	0		Ribosomal protein S4
291	BnaA06g30290D	0.341486	20.1963	5.88612	AT3G25520.1	1e-104	ATL5	RPL5A
292	BnaC09g24510D	22.1137	102.79	2.21669	AT4G10450.1	3e-161		Ribosomal protein L6 family
293	BnaA08g22590D	8.73651	95.7338	3.4539	AT1G74050.1	0		Ribosomal protein L6 family protein
294	BnaC05g00800D	14.5899	109.182	2.90369	AT1G01100.1	7e-112		60S acidic ribosomal protein family
295	BnaA03g20640D	2.43603	28.2926	3.53782	AT2G44065.1	0		Ribosomal protein L2 family
296	BnaA09g43060D	3.80065	29.5177	2.95726	AT4G39200.1	2e-136		Ribosomal protein S25 family protein
297	BnaA05g27530D	14.3421	107.58	2.90708	AT3G11510.1	1e-179		Ribosomal protein S11 family protein
298	BnaA07g12310D	2.89287	27.7287	3.26081	--	--	--	--
299	BnaA10g12820D	0.9678	15.5687	4.0078	AT5G59850.1	3e-154		Ribosomal protein S8 family protein
300	BnaA01g21860D	13.0474	78.3477	2.58613	AT1G58380.1	0	XW6	Ribosomal protein S5 family protein
301	BnaC07g46680D	3.21434	21.2495	2.72483	--	--	--	--
302	BnaC07g19610D	24.6726	225.965	3.19512	AT1G43170.1	0	ARP1, emb2207, RPL3A, RP1	ribosomal protein 1
303	BnaC01g02520D	18.2314	287.212	3.97762	AT2G18020.1	0	EMB2296	Ribosomal protein L2 family
304	BnaA08g08550D	12.0869	80.4533	2.73471	AT4G18100.1	1e-167		Ribosomal protein L32e
305	BnaAnng34410D	11.1168	177.932	4.00051	AT3G49910.1	4e-154		Translation protein SH3-like family protein
306	BnaC08g36460D	0.910965	6.36624	2.80497	AT2G20060.1	0		Ribosomal protein L4/L1 family
307	BnaA05g28950D	45.5498	239.438	2.39414	AT3G09500.1	4e-133		Ribosomal L29 family protein
308	BnaC04g39150D	33.0321	249.093	2.91474	AT2G27530.1	0	PGY1	Ribosomal protein L1p/L10e family
309	BnaC02g01730D	1.99521	37.3339	4.22587	AT5G07090.1	0		Ribosomal protein S4 (RPS4A) family protein
310	BnaA05g04770D	25.6474	149.018	2.5386	AT3G60770.1	2e-136		Ribosomal protein S13/S15
311	BnaA07g33800D	2.20794	25.6565	3.53855	AT1G77940.1	3e-119		Ribosomal protein L7Ae/L30e/S12e/Gadd45 family protein
312	BnaC04g42280D	22.9194	122.023	2.41251	AT2G31610.1	0		Ribosomal protein S3 family protein
313	BnaC03g65890D	6.29786	125.794	4.32006	AT4G34670.1	0		Ribosomal protein S3Ae
314	BnaA09g38330D	42.2214	353.822	3.06698	AT3G60245.1	3e-110		Zinc-binding ribosomal protein family protein
315	BnaC09g04670D	4.38433	38.019	3.11629	AT5G23900.1	1e-175		Ribosomal protein L13e family protein
316	BnaAnng00560D	32.3508	157.162	2.28038	AT5G02960.1	7e-151		Ribosomal protein S12/S23 family protein
317	BnaA08g17260D	9.10903	80.2878	3.13981	AT4G14320.2	2e-105		Zinc-binding ribosomal protein family protein
318	BnaC06g11760D	6.06778	55.1423	3.18392	AT4G13850.1	5e-93	ATGRP2, GR-RBP2, GRP2	glycine-rich RNA-binding protein 2
319	BnaC09g41680D	8.15449	85.7504	3.39448	AT5G16130.1	0		Ribosomal protein S7e family protein
320	BnaC08g43840D	26.9197	181.141	2.75038	AT1G04270.1	0	RPS15	cytosolic ribosomal protein S15
321	BnaC05g10550D	10.3074	80.0295	2.95685	AT1G14320.1	0	SAC52, RPL10, RPL10A	Ribosomal protein L16p/L10e family protein
322	BnaC03g21480D	1.76414	43.5289	4.62494	AT2G38600.1	0		HAD superfamily, subfamily IIIB acid phosphatase
323	BnaCnng03140D	41.4032	265.866	2.68289	AT5G02960.1	3e-176		Ribosomal protein S12/S23 family protein
324	BnaC02g02550D	0.265646	5.63717	4.40739	AT5G04800.1	4e-97	RPS17D	40S ribosomal protein S17-4
325	BnaA01g14960D	10.5114	128.321	3.60973	AT4G25740.1	0		RNA binding Plectin/S10 domain-containing protein
326	BnaA08g24040D	13.4152	66.269	2.30447	AT1G14320.1	0	SAC52, RPL10, RPL10A	Ribosomal protein L16p/L10e family protein
327	BnaA09g06940D	3.53351	24.4881	2.79291	AT5G64650.1	4e-159		Ribosomal protein L17 family protein
328	BnaCnng58850D	24.1957	197.887	3.03185	AT2G40590.1	6e-102		Ribosomal protein S26e family protein
329	BnaA03g14630D	16.9729	80.2805	2.24182	AT2G31610.1	0		Ribosomal protein S3 family protein
330	BnaC01g06790D	4.97875	50.8136	3.35136	AT4G31700.1	0	RPS6, RPS6A	ribosomal protein S6
331	BnaCnng47960D	14.5034	92.0186	2.66553	AT5G22440.1	0		Ribosomal protein L1p/L10e family
332	BnaA06g35850D	16.7437	192.331	3.5219	AT1G43170.1	0	ARP1, emb2207, RPL3A, RP1	ribosomal protein 1
333	BnaC05g02380D	23.3089	167.229	2.84287	AT1G04270.1	0	RPS15	cytosolic ribosomal protein S15
334	BnaA03g28000D	10.8737	117.578	3.4347	AT3G02560.1	0		Ribosomal protein S7e family protein
335	BnaA08g15140D	23.14	192.39	3.05557	AT4G36130.1	0		Ribosomal protein L2 family
336	BnaA06g26380D	11.1846	87.7582	2.97202	AT5G23740.1	0	RPS11-BETA	ribosomal protein S11-beta
337	BnaC03g44490D	29.4732	271.323	3.20254	AT3G25520.1	0	ATL5, PGY3, OLI5, RPL5A	ribosomal protein L5
338	BnaC09g37460D	64.0761	451.217	2.81596	AT5G20290.1	0		Ribosomal protein S8e family protein
339	BnaA07g16820D	28.5623	161.345	2.49796	AT2G40590.1	3e-100		Ribosomal protein S26e family protein
340	BnaC08g12410D	67.7217	391.597	2.53168	AT4G27090.1	1e-164		Ribosomal protein L14
341	BnaA02g22240D	7.94365	70.1516	3.1426	AT1G33140.1	0	PGY2	Ribosomal protein L6 family
342	BnaA03g19630D	32.8358	283.012	3.10752	AT2G41840.1	0		Ribosomal protein S5 family protein
343	BnaC09g32930D	18.9145	137.1	2.85766	AT5G57290.1	4e-118		60S acidic ribosomal protein family
344	BnaA05g08130D	2.40128	19.1532	2.99571	AT2G36160.1	2e-161		Ribosomal protein S11 family protein
345	BnaC02g39900D	47.6198	292.062	2.61664	AT5G27850.1	0		Ribosomal protein L18e/L15 superfamily protein
346	BnaAnng07600D	2.20157	43.5309	4.30544	AT2G36160.1	2e-158		Ribosomal protein S11 family protein
347	BnaA03g17310D	18.7218	123.446	2.72109	AT2G37600.1	1e-115		Ribosomal protein L36e family protein
348	BnaC08g30490D	1.87993	46.7933	4.63755	AT3G60245.1	1e-112		Zinc-binding ribosomal protein family protein
349	BnaC03g07580D	8.17474	89.379	3.45069	AT5G16130.1	0		Ribosomal protein S7e family protein
350	BnaC05g28180D	11.3961	170.346	3.90186	AT1G34030.1	0		Ribosomal protein S13/S18 family
351	BnaA05g03710D	1.60555	17.6822	3.46116	AT2G44065.1	0		Ribosomal protein L2 family
352	BnaA03g58370D	1.99129	19.9998	3.32821	AT4G18730.1	0	RPL16B	ribosomal protein L16B
353	BnaC04g22000D	19.469	155.04	2.99339	AT3G60770.1	3e-165		Ribosomal protein S13/S15
354	BnaA07g37750D	21.1388	137.413	2.70055	AT3G53430.1	0		Ribosomal protein L11 family protein
355	BnaC09g10010D	3.5667	38.8305	3.44453	AT2G19740.1	6e-131		Ribosomal protein L31e family protein
356	BnaA03g17040D	13.3364	66.0248	2.30764	AT2G37190.1	2e-167		Ribosomal protein L11 family protein
357	BnaC06g01250D	21.1274	122.912	2.54044	AT2G18020.1	0	EMB2296	Ribosomal protein L2 family
358	BnaC07g20640D	15.2504	159.835	3.38966	AT2G01250.1	0		Ribosomal protein L30/L7 family protein
359	BnaCnng36150D	50.4351	347.526	2.78462	AT5G20290.1	0		Ribosomal protein S8e family protein
360	BnaC03g47030D	3.20913	44.9073	3.8067	AT2G27710.1	8e-105		60S acidic ribosomal protein family
361	BnaA02g00470D	31.603	156.278	2.30598	AT5G10360.1	0	EMB3010, RPS6B	Ribosomal protein S6e
362	BnaA06g10600D	8.36199	71.6689	3.09943	AT1G15930.2	2e-156		Ribosomal protein L7Ae/L30e/S12e/Gadd45 family protein
363	BnaC02g29720D	3.655	52.7706	3.85179	AT1G43170.1	0	ARP1, emb2207, RPL3A, RP1	ribosomal protein 1
364	BnaC03g32720D	26.9596	194.745	2.85272	AT3G02080.1	0		Ribosomal protein S19e family protein
365	BnaA04g21290D	15.802	130.159	3.0421	AT2G37270.1	0	ATRPS5B, RPS5B	ribosomal protein 5B
366	BnaA01g02490D	11.91	122.103	3.35785	AT4G34670.1	0		Ribosomal protein S3Ae
367	BnaC04g08010D	11.3361	84.0473	2.89028	AT2G37270.1	0	ATRPS5B, RPS5B	ribosomal protein 5B
368	BnaA03g60260D	0.313953	2.95265	3.23339	AT1G61580.1	1e-111	ARP2	60S ribosomal protein L3-2
369	BnaAnng25900D	0.478088	5.88395	3.62144	AT1G61580.1	0	RPL3B, ARP2	R-protein L3 B
370	BnaA01g05130D	9.895	79.0433	2.99787	AT4G31700.1	0	RPS6, RPS6A	ribosomal protein S6
371	BnaC01g15340D	0.352795	7.39952	4.39053	AT4G23620.2	7e-119		Ribosomal protein L25/Gln-tRNA synthetase, anti-codon-binding domain
372	BnaC06g18630D	10.4737	111.219	3.40856	AT3G62870.1	0		Ribosomal protein L7Ae/L30e/S12e/Gadd45 family protein
373	BnaC08g38600D	32.5978	152.51	2.22606	AT1G15930.2	2e-159		Ribosomal protein L7Ae/L30e/S12e/Gadd45 family protein
374	BnaA09g23960D	60.6577	453.847	2.90344	AT1G33120.1	0		Ribosomal protein L6 family
375	BnaC03g22080D	2.74929	34.5473	3.65144	AT2G39390.1	2e-142		Ribosomal L29 family protein
376	BnaA09g39760D	36.6989	210.119	2.5174	AT2G47110.1	3e-160	UBQ6	ubiquitin 6
377	BnaA03g57870D	25.4276	303.187	3.57574	AT3G25520.1	0	ATL5, PGY3, OLI5, RPL5A	ribosomal protein L5
378	BnaAnng05780D	7.85314	65.4037	3.05803	AT5G45775.2	0		Ribosomal L5P family protein
379	BnaA03g42820D	16.1199	149.093	3.2093	AT4G16720.1	0		Ribosomal protein L23/L15e family protein
380	BnaCnng11230D	52.489	259.862	2.30766	AT5G41520.1	6e-96	RPS10B	40S ribosomal protein S10-2
381	BnaC03g19000D	9.71453	135.032	3.79701	AT2G34480.1	0		Ribosomal protein L18ae/LX family protein
382	BnaC06g18420D	18.7928	185.08	3.2999	AT3G62250.1	8e-176	UBQ5	ubiquitin 5
383	BnaC04g28070D	28.649	165.661	2.53168	AT3G52590.1	7e-161	UBQ1, EMB2167, ERD16, HAP4	ubiquitin extension protein 1
384	BnaA10g15110D	33.1723	379.84	3.51734	AT5G20290.1	0		Ribosomal protein S8e family protein
385	BnaC04g08700D	9.08363	120.571	3.73047	AT2G36620.1	2e-162	RPL24A	ribosomal protein L24
386	BnaCnng54330D	9.55592	84.452	3.14366	AT5G47930.1	5e-92		Zinc-binding ribosomal protein family protein
387	BnaA04g01870D	7.42794	37.9208	2.35196	AT3G58700.1	0		Ribosomal L5P family protein
388	BnaC03g36170D	40.2097	279.61	2.7978	AT3G09200.1	0		Ribosomal protein L10 family protein
389	BnaA10g13900D	4.0705	30.0518	2.88417	AT5G22440.1	5e-153		Ribosomal protein L1p/L10e family
390	BnaA02g02540D	66.0581	465.591	2.81726	AT5G15200.1	0		Ribosomal protein S4
391	BnaAnng39250D	14.2389	99.3405	2.80254	AT3G11510.1	0		Ribosomal protein S11 family protein
392	BnaA05g28850D	47.2621	456.864	3.27301	AT3G09630.1	0		Ribosomal protein L4/L1 family
393	BnaA08g12830D	0.560115	7.04579	3.65297	AT4G30930.1	0	NFD1	Ribosomal protein L21
394	BnaAnng01970D	5.47141	106.27	4.27968	AT5G07090.1	0		Ribosomal protein S4 (RPS4A) family protein
395	BnaAnng08420D	17.5117	259.124	3.88725	AT2G18020.1	0	EMB2296	Ribosomal protein L2 family
396	BnaA02g15960D	2.39994	16.9254	2.81812	AT1G72370.1	0	P40, AP40, RP40, RPSAA	40s ribosomal protein SA
397	BnaC09g19370D	1.92543	31.5261	4.03329	AT4G18100.1	9e-145		Ribosomal protein L32e
398	BnaA09g54920D	0.810576	24.7606	4.93296	AT3G53890.1	5e-86		Ribosomal protein S21e
399	BnaA09g18000D	10.4638	90.343	3.11001	AT4G18100.1	9e-160		Ribosomal protein L32e
400	BnaA10g26880D	9.074	46.5951	2.36037	AT5G02870.1	0		Ribosomal protein L4/L1 family
401	BnaC07g45990D	33.2378	359.933	3.43683	AT2G18020.1	0	EMB2296	Ribosomal protein L2 family
402	BnaAnng09380D	8.42268	44.4461	2.39971	AT3G11940.1	0	ATRPS5A, AML1, RPS5A	ribosomal protein 5A
403	BnaA03g56530D	15.4035	131.797	3.09699	AT2G40010.1	0		Ribosomal protein L10 family protein
404	BnaA03g31750D	54.5688	287.028	2.39504	AT3G11510.1	0		Ribosomal protein S11 family protein
405	BnaA07g18810D	1.61683	53.239	5.04124	AT3G60770.1	3e-165		Ribosomal protein S13/S15
406	BnaA05g34620D	22.8747	154.363	2.7545	AT2G39460.2	1e-158	RPL23AA	60S ribosomal protein L23a-1
407	BnaA03g16530D	2.88271	30.2041	3.38925	AT2G36160.1	5e-168		Ribosomal protein S11 family protein
408	BnaC02g12070D	16.9483	134.237	2.98557	AT5G56710.1	4e-133		Ribosomal protein L31e family protein
409	BnaC08g32540D	31.1082	203.873	2.7123	AT3G62870.1	0		Ribosomal protein L7Ae/L30e/S12e/Gadd45 family protein
410	BnaC09g46300D	29.146	252.749	3.11634	AT5G10360.1	0	EMB3010, RPS6B	Ribosomal protein S6e
411	BnaA07g20040D	0.590406	5.43857	3.20345	AT1G80750.1	3e-151		Ribosomal protein L30/L7 family protein
412	BnaCnng05530D	0.557431	9.90096	4.1507	AT3G01790.1	0		Ribosomal protein L13 family protein
413	BnaA03g26700D	2.56122	22.9735	3.16507	AT4G00810.1	6e-131		60S acidic ribosomal protein family
414	BnaC09g01930D	8.37878	61.8992	2.88511	AT3G28900.1	6e-141		Ribosomal protein L34e superfamily protein
415	BnaA03g48430D	37.6103	286.986	2.93178	AT4G27090.1	1e-159		Ribosomal protein L14
416	BnaA03g39990D	0.700116	16.0664	4.52031	AT5G61170.1	7e-176		Ribosomal protein S19e family protein
417	BnaA10g01380D	50.6306	331.875	2.71256	AT1G02780.1	0	emb2386	Ribosomal protein L19e family protein
418	BnaA03g24160D	68.0841	380.589	2.48284	AT1G34030.1	3e-166		Ribosomal protein S13/S18 family
419	BnaC08g42570D	19.3368	97.2167	2.32986	AT1G09690.1	8e-176		Translation protein SH3-like family protein
420	BnaC04g21140D	23.7509	239.811	3.33584	AT3G62870.1	0		Ribosomal protein L7Ae/L30e/S12e/Gadd45 family protein
421	BnaA06g29980D	18.3384	129.823	2.82361	AT5G48760.1	0		Ribosomal protein L13 family protein
422	BnaC07g13120D	14.6694	94.0072	2.67996	AT1G23410.1	2e-151		Ribosomal protein S27a / Ubiquitin family protein
423	BnaA02g05660D	1.99597	12.3858	2.63353	AT5G22440.1	0		Ribosomal protein L1p/L10e family
424	BnaCnng31130D	1.02234	50.056	5.6136	AT3G60770.1	4e-154		Ribosomal protein S13/S15
425	BnaA03g12560D	20.2357	199.673	3.30266	AT4G25740.1	3e-137		RNA binding Plectin/S10 domain-containing protein
426	BnaC03g33630D	7.09841	140.408	4.30599	AT5G18380.1	8e-141		Ribosomal protein S5 domain 2-like superfamily protein
427	BnaC01g16790D	2.42775	24.3012	3.32334	AT4G24950.1	1e-33		unknown protein; Has 4 Blast hits to 4 proteins in 2 species: Archae - 0; Bacteria - 0; Metazoa - 0; Fungi - 0; Plants - 4; Viruses - 0; Other Eukaryotes - 0 (source: NCBI BLink).
428	BnaC02g30260D	7.07656	93.8702	3.72955	AT1G33140.1	0	PGY2	Ribosomal protein L6 family
429	BnaC08g30900D	21.2488	182.594	3.10319	AT3G60770.1	1e-173		Ribosomal protein S13/S15
430	BnaA03g08070D	27.1538	275.243	3.34148	AT5G20290.1	0		Ribosomal protein S8e family protein
431	BnaC08g11160D	7.73049	78.316	3.34068	AT4G18100.1	3e-174		Ribosomal protein L32e
432	BnaA07g16150D	8.08134	69.3224	3.10066	AT3G53890.1	1e-87		Ribosomal protein S21e
433	BnaA03g47020D	0.669792	14.5419	4.44036	AT2G47610.1	2e-180		Ribosomal protein L7Ae/L30e/S12e/Gadd45 family protein
434	BnaCnng70680D	2.1972	29.6023	3.75197	AT2G32060.2	1e-109	RPS12C	40S ribosomal protein S12
435	BnaC03g69780D	0.532612	12.2422	4.52263	AT3G56340.1	3e-130		Ribosomal protein S26e family protein
436	BnaA06g35970D	12.2469	123.691	3.33625	AT5G46430.1	7e-161		Ribosomal protein L32e
437	BnaA05g14980D	1.37035	21.9749	4.00324	AT1G52300.1	2e-126		Zinc-binding ribosomal protein family protein
438	BnaA06g38660D	31.1856	147.541	2.24216	AT3G48930.1	2e-177	EMB1080	Nucleic acid-binding, OB-fold-like protein
439	BnaA03g10640D	6.47953	60.0383	3.21192	AT5G56710.1	8e-135		Ribosomal protein L31e family protein
440	BnaC05g02580D	11.0028	84.7551	2.94543	AT1G04480.1	9e-160		Ribosomal protein L14p/L23e family protein
441	BnaC07g18650D	6.87814	47.192	2.77845	AT5G45775.2	0		Ribosomal L5P family protein
442	BnaA09g18530D	14.6348	177.661	3.60165	AT2G01250.1	0		Ribosomal protein L30/L7 family protein
443	BnaC03g06830D	24.0293	245.224	3.35123	AT5G15200.1	0		Ribosomal protein S4
444	BnaA10g02610D	1.74939	23.5763	3.75241	AT1G04480.1	1e-91		Ribosomal protein L14p/L23e family protein
445	BnaC06g07900D	6.83138	40.644	2.57279	AT1G34030.1	5e-178		Ribosomal protein S13/S18 family
446	BnaC05g01420D	42.6074	290.356	2.76865	AT1G02780.1	0	emb2386	Ribosomal protein L19e family protein
447	BnaC06g13490D	4.26944	43.2906	3.34194	AT5G41520.1	1e-105	RPS10B	40S ribosomal protein S10-2
448	BnaA09g35340D	1.89559	18.1258	3.25733	AT1G41880.1	6e-136		Ribosomal protein L35Ae family protein
449	BnaCnng03370D	3.03285	40.4823	3.73855	AT3G09500.1	4e-109		Ribosomal L29 family protein
450	BnaC02g11640D	10.6632	163.383	3.93755	AT5G57290.1	6e-136		60S acidic ribosomal protein family
451	BnaC07g50200D	12.6757	135.699	3.42027	AT4G18730.1	0	RPL16B	ribosomal protein L16B
452	BnaA09g31060D	2.03665	34.2919	4.0736	AT1G23410.1	2e-156		Ribosomal protein S27a / Ubiquitin family protein
453	BnaA10g26850D	13.6657	83.9421	2.61884	AT5G02960.1	5e-162		Ribosomal protein S12/S23 family protein
454	BnaC03g33030D	8.67372	55.6999	2.68295	AT3G02560.1	0		Ribosomal protein S7e family protein
455	BnaA07g30140D	27.0246	226.416	3.06663	AT1G72370.1	0	P40, AP40, RP40, RPSAA	40s ribosomal protein SA
456	BnaA04g29230D	12.8972	87.5452	2.76297	AT2G37270.1	0	ATRPS5B, RPS5B	ribosomal protein 5B
457	BnaC08g13710D	29.9186	155.763	2.38024	AT1G09690.1	0		Translation protein SH3-like family protein
458	BnaC04g52560D	1.46338	14.0116	3.25925	AT2G42710.1	0		Ribosomal protein L1p/L10e family
459	BnaCnng32900D	50.6849	247.958	2.29047	AT3G53020.1	1e-144	STV1, RPL24B, RPL24	Ribosomal protein L24e family protein
460	BnaC08g18050D	26.8278	238.983	3.15511	AT1G74050.1	0		Ribosomal protein L6 family protein
461	BnaC04g39260D	20.6648	163.914	2.98769	AT2G27710.1	2e-90		60S acidic ribosomal protein family
462	BnaA04g15900D	51.9666	382.36	2.87928	AT2G27530.1	0	PGY1	Ribosomal protein L1p/L10e family
463	BnaAnng00420D	3.34672	48.0575	3.84394	AT5G02610.2	2e-77		Ribosomal L29 family protein
464	BnaA03g00670D	11.2973	84.7613	2.90743	AT5G02870.1	0		Ribosomal protein L4/L1 family
465	BnaC02g33760D	34.1822	283.194	3.05047	AT2G01250.1	0		Ribosomal protein L30/L7 family protein
466	BnaA05g07740D	12.8512	123.27	3.26185	AT2G36620.1	8e-166	RPL24A	ribosomal protein L24
467	BnaC01g20070D	6.06452	101.986	4.07183	AT4G16720.1	0		Ribosomal protein L23/L15e family protein
468	BnaCnng44460D	40.1036	227.812	2.50604	AT3G48930.1	3e-171	EMB1080	Nucleic acid-binding, OB-fold-like protein
469	BnaA03g57860D	25.7656	290.147	3.49327	AT3G25520.1	0	ATL5, PGY3, OLI5, RPL5A	ribosomal protein L5
470	BnaA04g00320D	7.42665	104.046	3.80837	AT3G62870.1	0		Ribosomal protein L7Ae/L30e/S12e/Gadd45 family protein
471	BnaA02g24100D	31.3345	153.499	2.29241	AT5G45775.2	0		Ribosomal L5P family protein
472	BnaA07g15950D	15.4304	99.5965	2.69032	AT3G53020.1	7e-167	STV1, RPL24B, RPL24	Ribosomal protein L24e family protein
473	BnaC09g05630D	0.203538	22.6815	6.80007	AT3G45030.1	7e-131		Ribosomal protein S10p/S20e family protein
474	BnaC04g10750D	41.2134	193.715	2.23275	AT2G34480.1	2e-167		Ribosomal protein L18ae/LX family protein
475	BnaA01g26560D	12.814	81.2463	2.66458	AT3G18740.1	1e-122		Ribosomal protein L7Ae/L30e/S12e/Gadd45 family protein
476	BnaA01g33400D	13.1771	161.827	3.61835	AT3G04840.1	0		Ribosomal protein S3Ae
477	BnaC06g09590D	4.22799	35.549	3.07177	AT1G52300.1	4e-131		Zinc-binding ribosomal protein family protein
478	BnaC07g31040D	4.34266	29.9622	2.78649	AT5G61170.1	7e-171		Ribosomal protein S19e family protein
479	BnaA07g05210D	10.5028	111.286	3.40543	AT3G24830.1	0		Ribosomal protein L13 family protein
480	BnaC08g32090D	32.5851	193.771	2.57207	AT2G47110.1	4e-164	UBQ6	ubiquitin 6
481	BnaC03g77310D	13.1751	120.023	3.18743	AT4G31700.1	0	RPS6, RPS6A	ribosomal protein S6
482	BnaC02g38740D	12.4836	92.041	2.88224	AT5G48760.1	0		Ribosomal protein L13 family protein
483	BnaC02g03430D	6.95672	76.2813	3.45485	AT5G02960.1	2e-162		Ribosomal protein S12/S23 family protein
484	BnaC03g17910D	13.9263	89.8595	2.68986	AT2G32060.1	2e-152		Ribosomal protein L7Ae/L30e/S12e/Gadd45 family protein
485	BnaA03g30850D	16.0202	117.327	2.87257	AT3G09200.1	0		Ribosomal protein L10 family protein
486	BnaAnng08850D	39.3362	217.131	2.46464	AT4G13850.1	8e-106	ATGRP2, GR-RBP2, GRP2	glycine-rich RNA-binding protein 2
487	BnaA10g11920D	58.6952	406.178	2.7908	AT5G58420.1	0		Ribosomal protein S4 (RPS4A) family protein
488	BnaA01g09540D	9.65614	119.018	3.62359	AT4G18730.1	0	RPL16B	ribosomal protein L16B
489	BnaC08g50110D	7.69684	106.268	3.7873	AT1G04480.1	7e-167		Ribosomal protein L14p/L23e family protein
490	BnaA05g03750D	1.28676	26.0755	4.34088	--	--	--	--
491	BnaA08g14150D	48.7842	270.149	2.46927	AT4G27090.1	3e-171		Ribosomal protein L14
492	BnaA10g23570D	9.6878	110.693	3.51425	AT5G07090.1	0		Ribosomal protein S4 (RPS4A) family protein
493	BnaC03g44740D	33.7815	211.487	2.64626	AT3G24830.1	0		Ribosomal protein L13 family protein
494	BnaC03g24670D	1.34886	17.7753	3.72006	AT2G44065.1	0		Ribosomal protein L2 family
495	BnaC06g42830D	18.9599	160.952	3.08561	AT3G60245.1	4e-113		Zinc-binding ribosomal protein family protein
496	BnaA05g07210D	12.7945	84.0818	2.71627	AT2G37270.1	0	ATRPS5B, RPS5B	ribosomal protein 5B
497	BnaC03g19950D	8.43691	87.8557	3.38035	AT2G36160.1	2e-166		Ribosomal protein S11 family protein
498	BnaCnng23290D	16.131	85.5519	2.40696	AT4G02230.1	0		Ribosomal protein L19e family protein
499	BnaA09g45620D	0.197722	2.48752	3.65316	AT1G14320.1	0	SAC52, RPL10, RPL10A	Ribosomal protein L16p/L10e family protein
500	BnaA07g04790D	50.4386	390.823	2.95392	AT5G39740.1	0	OLI7, RPL5B	ribosomal protein L5 B
501	BnaC02g38320D	20.3329	104.101	2.3561	AT5G47930.1	3e-78	RPS27D	40S ribosomal protein S27-3
502	BnaC05g07130D	19.3742	94.9025	2.29231	AT1G09690.1	0		Translation protein SH3-like family protein
503	BnaC02g00390D	5.16813	48.1858	3.22089	AT5G10360.1	0	EMB3010, RPS6B	Ribosomal protein S6e
504	BnaA03g15870D	1.37033	26.6331	4.28063	AT2G34480.1	2e-167		Ribosomal protein L18ae/LX family protein
505	BnaA05g33140D	29.5425	164.021	2.47302	AT5G18380.1	1e-124	RPS16C	40S ribosomal protein S16-3
506	BnaA09g00680D	1.97817	15.9529	3.01158	AT1G02780.1	0	emb2386	Ribosomal protein L19e family protein
507	BnaC02g20030D	14.1559	144.315	3.34975	AT1G70600.1	3e-160		Ribosomal protein L18e/L15 superfamily protein
508	BnaCnng17420D	6.67368	41.4179	2.6337	AT4G25740.1	0		RNA binding Plectin/S10 domain-containing protein
509	BnaA03g22290D	2.92425	40.5931	3.7951	AT2G27710.1	4e-103		60S acidic ribosomal protein family
510	BnaC03g11550D	12.6756	104.964	3.04977	AT5G59850.1	2e-132		Ribosomal protein S8 family protein
511	BnaC02g21380D	21.6056	196.28	3.18344	AT1G72370.1	0	P40, AP40, RP40, RPSAA	40s ribosomal protein SA
512	BnaAnng16950D	7.62063	58.1534	2.93188	AT5G45775.2	0		Ribosomal L5P family protein
513	BnaA03g30580D	4.48461	35.3469	2.97853	AT5G02870.1	0		Ribosomal protein L4/L1 family
514	BnaC01g09080D	12.7258	179.166	3.81547	AT4G29410.1	1e-158		Ribosomal L28e protein family
515	BnaC09g02550D	17.1758	96.5979	2.49161	AT5G48760.1	0		Ribosomal protein L13 family protein
516	BnaA08g30820D	0.958588	20.2302	4.39946	AT4G25740.1	0		RNA binding Plectin/S10 domain-containing protein
517	BnaCnng24330D	31.7612	166.87	2.39339	AT3G09200.1	0		Ribosomal protein L10 family protein
518	BnaA09g52020D	26.7081	290.168	3.44154	AT4G00810.1	3e-124		60S acidic ribosomal protein family
519	BnaA01g27990D	5.11519	37.6367	2.87928	AT3G17465.1	1e-158	RPL3B	50S ribosomal protein L3-2, chloroplastic
520	BnaC07g47930D	42.3407	320.444	2.91996	AT5G39740.1	0	OLI7, RPL5B	ribosomal protein L5 B
521	BnaC09g02910D	7.31243	106.729	3.86746	AT5G28060.1	2e-146		Ribosomal protein S24e family protein
522	BnaC09g48290D	22.2127	202.607	3.18923	AT5G07090.1	0		Ribosomal protein S4 (RPS4A) family protein
523	BnaC08g27290D	1.56152	13.2426	3.08416	AT3G56340.1	1e-128		Ribosomal protein S26e family protein
524	BnaC04g25630D	10.127	71.0879	2.8114	AT3G55280.1	4e-144	RPL23AB	ribosomal protein L23AB
525	BnaC07g28280D	35.4513	380.385	3.42355	AT5G27850.1	0		Ribosomal protein L18e/L15 superfamily protein
526	BnaC02g09520D	1.78533	11.0607	2.63118	AT5G22460.1	0		alpha/beta-Hydrolases superfamily protein
527	BnaC09g20460D	15.0129	184.718	3.62105	AT2G01250.1	0		Ribosomal protein L30/L7 family protein
528	BnaA06g29060D	25.6686	182.279	2.82807	AT3G04920.1	2e-147		Ribosomal protein S24e family protein
529	BnaC07g39200D	0.303895	17.7314	5.86659	AT3G62870.1	1e-115	RPL7AB	60S ribosomal protein L7a-2
530	BnaAnng22990D	21.3595	219.895	3.36387	AT5G27850.1	0		Ribosomal protein L18e/L15 superfamily protein
531	BnaC07g27610D	24.9663	181.523	2.8621	AT5G28060.1	2e-151		Ribosomal protein S24e family protein
532	BnaA06g09110D	16.0577	137.176	3.09469	AT1G14320.1	0	SAC52, RPL10, RPL10A	Ribosomal protein L16p/L10e family protein
533	BnaA03g21810D	8.65549	61.0062	2.81727	AT2G47610.1	0		Ribosomal protein L7Ae/L30e/S12e/Gadd45 family protein
534	BnaC02g31850D	26.0669	148.783	2.51292	AT5G45775.2	0		Ribosomal L5P family protein
535	BnaC09g33240D	9.12576	92.469	3.34095	AT5G56710.1	8e-130		Ribosomal protein L31e family protein
536	BnaC06g25310D	23.1048	251.485	3.44421	AT1G69620.1	2e-121	RPL34	ribosomal protein L34
537	BnaA03g52970D	5.84649	52.0712	3.15484	AT4G34670.1	0		Ribosomal protein S3Ae
538	BnaA06g16250D	19.0192	204.604	3.42731	AT3G49010.1	0	ATBBC1, BBC1, RSU2	breast basic conserved 1
539	BnaC07g00830D	2.91765	16.4924	2.49892	AT2G20060.1	0		Ribosomal protein L4/L1 family
540	BnaA06g19150D	31.441	271.31	3.10922	AT3G49010.1	0	ATBBC1, BBC1, RSU2	breast basic conserved 1
541	BnaC05g47000D	8.64181	122.186	3.8216	AT3G04840.1	0		Ribosomal protein S3Ae
542	BnaA07g13340D	28.5276	187.821	2.71893	AT2G27710.1	6e-91		60S acidic ribosomal protein family
543	BnaAnng12180D	1.60676	22.5317	3.80973	AT1G04480.1	3e-154		Ribosomal protein L14p/L23e family protein
544	BnaA01g05390D	2.72917	26.0907	3.257	AT4G39200.1	6e-136		Ribosomal protein S25 family protein
545	BnaA10g25520D	7.53026	52.8021	2.80982	AT5G04800.1	1e-109	RPS17D	40S ribosomal protein S17-4
546	BnaC01g11160D	7.78436	119.325	3.93817	AT4G18730.1	0	RPL16B	ribosomal protein L16B
547	BnaC07g40370D	8.58224	223.601	4.70343	AT4G27090.1	1e-154		Ribosomal protein L14
548	BnaA10g21910D	19.1455	176.641	3.20574	AT5G10360.1	0	EMB3010, RPS6B	Ribosomal protein S6e
549	BnaC03g57660D	3.56358	42.2967	3.56915	AT1G27400.1	0		Ribosomal protein L22p/L17e family protein
550	BnaA04g05050D	14.8748	85.9213	2.53015	AT3G53020.1	1e-144	STV1, RPL24B, RPL24	Ribosomal protein L24e family protein
551	BnaCnng35130D	15.3334	134.703	3.13503	AT4G17390.1	0		Ribosomal protein L23/L15e family protein
552	BnaA04g25570D	5.05747	41.318	3.03028	AT2G44120.2	0		Ribosomal protein L30/L7 family protein
553	BnaC08g26690D	2.77663	25.6995	3.21033	AT1G41880.1	3e-144		Ribosomal protein L35Ae family protein
554	BnaAnng10670D	20.7607	171.257	3.04424	AT3G04840.1	0		Ribosomal protein S3Ae
555	BnaC06g08730D	54.9018	442.792	3.0117	AT1G33120.1	0		Ribosomal protein L6 family
556	BnaC07g13150D	2.46225	16.2775	2.72483	AT1G23290.1	1e-58	RPL27A, RPL27AB	Ribosomal protein L18e/L15 superfamily protein
557	BnaA03g18630D	16.1614	95.6439	2.56512	AT2G39460.1	1e-174	ATRPL23A, RPL23A, RPL23AA	ribosomal protein L23AA
558	BnaA09g02840D	0.331802	7.84997	4.56429	AT5G47930.1	3e-88		Zinc-binding ribosomal protein family protein
559	BnaA06g05510D	15.0881	131.634	3.12505	AT1G09690.1	0		Translation protein SH3-like family protein
560	BnaC01g19250D	84.2528	434.002	2.36491	AT2G20450.1	4e-114		Ribosomal protein L14
561	BnaA09g51180D	35.4244	249.795	2.81793	AT1G02780.1	0	emb2386	Ribosomal protein L19e family protein
562	BnaA06g12670D	17.099	153.005	3.16159	AT1G18540.1	0	RPL6A	60S ribosomal protein L6-1
563	BnaA01g33230D	12.3848	90.911	2.87588	AT3G02080.1	3e-169		Ribosomal protein S19e family protein
564	BnaC02g22860D	5.98119	35.0888	2.55251	AT1G74270.1	1e-117		Ribosomal protein L35Ae family protein
565	BnaC07g45170D	18.6396	131.071	2.81391	AT4G34670.1	0		Ribosomal protein S3Ae
566	BnaC07g34290D	10.0211	188.651	4.23461	AT4G17390.1	0		Ribosomal protein L23/L15e family protein
567	BnaA01g08920D	11.1726	88.3986	2.98406	AT4G18100.1	3e-164		Ribosomal protein L32e
	Plant-type primary cell wall biogenesis
1	BnaC01g00330D	0.522355	10.3362	4.30653	AT4G39350.1	0	CESA2, ATH-A, ATCESA2	cellulose synthase A2
2	BnaA01g05450D	0.576376	6.68717	3.53631	AT4G39350.1	0	CESA2, ATH-A, ATCESA2	cellulose synthase A2
3	BnaA09g06990D	11.0447	61.1974	2.47012	AT5G64740.1	0	CESA6, IXR2, E112, PRC1	cellulose synthase 6
4	BnaA03g55200D	2.03437	12.4	2.60769	AT5G05170.1	0	CESA3, IXR1, ATCESA3, ATH-B, CEV1	Cellulose synthase family protein
5	BnaC09g06600D	6.08156	50.5397	3.0549	AT5G64740.1	0	CESA6, IXR2, E112, PRC1	cellulose synthase 6
6	BnaC07g43790D	4.4084	34.8496	2.98282	AT4G32410.1	0	CESA1, RSW1, AtCESA1	cellulose synthase 1

## Sheet: CKvsAT(15)
Table S5 Information on the differentially expressed genes (DEGs) involved in starch and sucrose metabolism, fatty acid biosynthesis, ribosome and plant-type primary cell wall biogenesis in CKvsAT(15)
	Gene ID	15-CK(FPKM)	15-AT(FPKM)	log2(AT/CK)	homologs in Ath	Blast_evalue	Symbol	Short description
	Starch and sucrose metabolism
1	BnaAnng13710D	4.72635	0.762938	-2.63109	AT5G07430.1	0	PME50	Probable pectinesterase 50
2	BnaC02g39030D	1.95597	5.87246	1.58608	AT5G49360.1	0	BXL1, ATBXL1	beta-xylosidase 1
3	BnaC05g45310D	0.800359	3.75948	2.23181	AT3G06510.2	0	SFR2	Glycosyl hydrolase superfamily protein
4	BnaA07g06190D	9.29741	3.7429	-1.31267	AT3G23820.1	0	GAE6	UDP-D-glucuronate 4-epimerase 6
5	BnaC04g40390D	1.82784	0.373579	-2.29065	AT2G44450.1	0	BGLU15	beta glucosidase 15
6	BnaC09g11040D	2.26637	0.592885	-1.93456	AT1G64390.1	0	AtGH9C2, GH9C2	glycosyl hydrolase 9C2
7	BnaA01g23480D	4.17895	1.28292	-1.70371	AT3G23820.1	0	GAE6	UDP-D-glucuronate 4-epimerase 6
8	BnaCnng23260D	2.37429	8.70506	1.87436	AT4G02280.1	0	SUS3, ATSUS3	sucrose synthase 3
9	BnaC03g05170D	11.3556	26.4793	1.22146	AT5G11920.2	1e-147	CWINV6	Beta-fructofuranosidase, insoluble isoenzyme CWINV6
10	BnaC02g06930D	0.736014	2.15669	1.55101	AT5G16910.1	0	ATCSLD2, CSLD2	cellulose-synthase like D2
11	BnaA09g00720D	2.59113	0.409309	-2.66232	AT4G02290.1	0	AtGH9B13, GH9B13	glycosyl hydrolase 9B13
12	BnaA03g03670D	1.23623	3.0731	1.31375	AT5G11920.1	0	AtcwINV6, cwINV6	6-&1-fructan exohydrolase
13	BnaA09g16190D	26.4119	11.8435	-1.15709	AT5G42740.1	0		Sugar isomerase (SIS) family protein
14	BnaC02g06080D	0.137953	1.09529	2.98906	AT5G15490.1	0		UDP-glucose 6-dehydrogenase family protein
15	BnaAnng23890D	3.23264	8.17814	1.33906	AT4G02100.1	0		Heat shock protein DnaJ with tetratricopeptide repeat
16	BnaC06g38600D	3.37046	0.539377	-2.64358	AT1G78090.1	0	ATTPPB, TPPB	trehalose-6-phosphate phosphatase
17	BnaA02g11230D	7.05581	1.7581	-2.00479	AT5G51460.3	0	ATTPPA	Haloacid dehalogenase-like hydrolase (HAD) superfamily protein
18	BnaA01g22890D	15.9459	5.90816	-1.4324	AT1G61810.3	0	BGLU45	beta-glucosidase 45
19	BnaC05g48670D	1.05872	2.98357	1.49472	AT3G01180.1	0	AtSS2, SS2	starch synthase 2
20	BnaC05g18500D	5.10989	19.8607	1.95855	AT1G23200.1	0	PME6	Probable pectinesterase/pectinesterase inhibitor 6
21	BnaA09g12730D	12.5688	29.7306	1.2421	AT1G62770.1	1e-148	PMEI9	Pectinesterase inhibitor 9
22	BnaA01g20110D	1.54403	0.318582	-2.27696	AT3G47040.2	0		Glycosyl hydrolase family protein
23	BnaA10g15450D	1.56897	0.261021	-2.58758	AT5G19730.1	0		Pectin lyase-like superfamily protein
24	BnaC05g18810D	1.89115	0.402204	-2.23326	AT1G23460.1	0		Pectin lyase-like superfamily protein
25	BnaCnng69780D	31.1938	68.1443	1.12733	AT3G47380.1	8e-172		Plant invertase/pectin methylesterase inhibitor superfamily protein
26	BnaA10g20680D	0.748847	4.04721	2.43418	AT5G11920.1	0	AtcwINV6, cwINV6	6-&1-fructan exohydrolase
27	BnaA02g30740D	2.91032	7.66019	1.3962	AT5G49360.1	0	BXL1, ATBXL1	beta-xylosidase 1
28	BnaA07g29300D	4.19749	1.26081	-1.73518	AT1G71380.1	0	ATGH9B3, ATCEL3, CEL3	cellulase 3
29	BnaAnng24580D	1.85284	0.268791	-2.78518	AT1G02460.1	0		Pectin lyase-like superfamily protein
30	BnaA07g25400D	70.1148	143.337	1.03162	--	--	--	--
31	BnaC05g01400D	0.666244	0.075235	-3.14657	AT1G02730.1	0	ATCSLD5, CSLD5, SOS6	cellulose synthase-like D5
32	BnaA09g20980D	11.9719	2.64025	-2.18091	AT4G12390.1	0	PME1	pectin methylesterase inhibitor 1
33	BnaC02g18350D	1.94401	0.604621	-1.68493	AT3G45940.1	0		Glycosyl hydrolases family 31 protein
34	BnaC09g13100D	11.1988	27.4591	1.29394	AT1G62760.1	2e-148		Plant invertase/pectin methylesterase inhibitor superfamily protein
35	BnaC01g37010D	18.8909	6.71584	-1.49205	AT3G14310.1	0	ATPME3, PME3	pectin methylesterase 3
36	BnaA06g17500D	12.6544	27.8269	1.13684	AT3G47380.1	8e-167		Plant invertase/pectin methylesterase inhibitor superfamily protein
37	BnaA09g30050D	6.63722	17.6978	1.41492	AT1G23200.1	0		Plant invertase/pectin methylesterase inhibitor superfamily
38	BnaC04g49980D	5.84161	2.69909	-1.11389	AT3G03050.1	0	CSLD3, KJK, ATCSLD3	cellulose synthase-like D3
	Fatty acid biosynthesis
1	BnaC03g48080D	2.42264	0.294027	-3.04256	AT3G55290.1	0		NAD(P)-binding Rossmann-fold superfamily protein
2	BnaA01g33800D	8.07892	23.3749	1.53273	AT3G03980.1	0		NAD(P)-binding Rossmann-fold superfamily protein
3	BnaC01g40290D	2.87136	19.158	2.73814	AT3G03980.1	9e-172		NAD(P)-binding Rossmann-fold superfamily protein
4	BnaAnng41100D	1.79785	5.19313	1.53033	AT1G36160.1	0	ACC1, AT-ACC1, EMB22, GK, PAS3	acetyl-CoA carboxylase 1
	Ribosome
1	BnaCnng01790D	22.7677	54.1922	1.2511	AT4G01000.1	0		Ubiquitin-like superfamily protein
2	BnaA03g08070D	35.1829	9.1394	-1.9447	AT5G20290.1	0		Ribosomal protein S8e family protein
3	BnaA05g34620D	21.1721	7.6561	-1.46748	AT2G39460.2	1e-158	RPL23AA	60S ribosomal protein L23a-1
4	BnaC09g10000D	10.0199	0.946833	-3.40361	AT2G19730.1	2e-168		Ribosomal L28e protein family
5	BnaC06g24350D	36.1009	16.9962	-1.08682	AT1G72370.1	0	P40, AP40, RP40, RPSAA	40s ribosomal protein SA
6	BnaA02g04810D	78.9482	39.4136	-1.00221	AT5G20290.1	0		Ribosomal protein S8e family protein
7	BnaA09g48320D	23.6304	6.28439	-1.9108	AT1G09590.1	2e-167		Translation protein SH3-like family protein
8	BnaA03g19630D	46.4779	21.2639	-1.12814	AT2G41840.1	0		Ribosomal protein S5 family protein
9	BnaC02g06410D	3.62922	11.0573	1.60727	AT5G16120.2	0		alpha/beta-Hydrolases superfamily protein
10	BnaA07g16330D	4.02299	0.603535	-2.73676	AT3G54210.1	1e-175		Ribosomal protein L17 family protein
11	BnaC05g43420D	4.81229	18.7876	1.96499	AT3G09500.1	1e-128		Ribosomal L29 family protein
12	BnaAnng02780D	6.86507	1.69582	-2.01729	AT3G05590.1	0	RPL18	ribosomal protein L18
13	BnaC03g23520D	8.05782	32.8457	2.02724	AT2G41840.1	0		Ribosomal protein S5 family protein
14	BnaA01g21860D	17.3993	7.13469	-1.28611	AT1G58380.1	0	XW6	Ribosomal protein S5 family protein
15	BnaC01g39890D	8.39942	33.4133	1.99206	AT3G04840.1	0		Ribosomal protein S3Ae
16	BnaC06g28490D	49.4598	20.2827	-1.28601	AT1G67430.1	0		Ribosomal protein L22p/L17e family protein
17	BnaA05g28850D	85.9152	40.7386	-1.07652	AT3G09630.1	0		Ribosomal protein L4/L1 family
18	BnaC06g18630D	15.5245	6.65287	-1.2225	AT3G62870.1	0		Ribosomal protein L7Ae/L30e/S12e/Gadd45 family protein
19	BnaAnng02840D	23.3689	6.9415	-1.75127	AT3G05560.1	2e-140		Ribosomal L22e protein family
20	BnaC01g02520D	38.2867	18.2054	-1.07248	AT2G18020.1	0	EMB2296	Ribosomal protein L2 family
21	BnaC03g17640D	24.4846	4.75257	-2.36509	AT2G31610.1	0		Ribosomal protein S3 family protein
22	BnaA01g33400D	25.7901	3.50453	-2.87952	AT3G04840.1	0		Ribosomal protein S3Ae
23	BnaA05g08110D	1.01006	6.97943	2.78867	AT2G36170.1	7e-151		Ubiquitin supergroup;Ribosomal protein L40e
24	BnaAnng01970D	11.7866	3.59312	-1.71384	AT5G07090.1	0		Ribosomal protein S4 (RPS4A) family protein
25	BnaA02g02540D	88.4195	39.4399	-1.16471	AT5G15200.1	0		Ribosomal protein S4
26	BnaAnng00420D	4.41896	0.380151	-3.53906	AT5G02610.2	2e-77		Ribosomal L29 family protein
27	BnaC05g47000D	8.93336	2.78242	-1.68286	AT3G04840.1	0		Ribosomal protein S3Ae
28	BnaA05g29180D	93.5481	43.2394	-1.11336	AT3G09200.1	0		Ribosomal protein L10 family protein
29	BnaAnng34410D	30.968	5.53286	-2.48468	AT3G49910.1	4e-154		Translation protein SH3-like family protein
30	BnaC03g17580D	33.3562	9.77071	-1.77142	AT2G31610.1	0		Ribosomal protein S3 family protein
31	BnaA09g52020D	32.1914	11.1766	-1.52619	AT4G00810.1	3e-124		60S acidic ribosomal protein family
32	BnaA10g26850D	24.2012	7.31026	-1.72708	AT5G02960.1	5e-162		Ribosomal protein S12/S23 family protein
33	BnaA02g00470D	44.7439	15.0409	-1.5728	AT5G10360.1	0	EMB3010, RPS6B	Ribosomal protein S6e
34	BnaA09g23350D	9.75582	3.24231	-1.58924	AT1G34030.1	2e-177		Ribosomal protein S13/S18 family
35	BnaA06g12670D	31.339	14.8266	-1.07977	AT1G18540.1	0	RPL6A	60S ribosomal protein L6-1

## Sheet: CKvsAT(814)
Table S5 Information on the differentially expressed genes (DEGs) involved in starch and sucrose metabolism, fatty acid biosynthesis, ribosome and plant-type primary cell wall biogenesis in CKvsAT(814)
	Gene name	814-CK(FPKM)	814-AT(FPKM)	log2(AT/CK)	homologs in Ath	Blast_evalue	Symbol	Short description
	Starch and sucrose metabolism
1	BnaA03g08110D	4.02429	1.92533	-1.06363	AT5G20830.1	0	SUS1, ASUS1, atsus1	sucrose synthase 1
2	BnaCnng18290D	2.26589	0.86589	-1.38782	AT3G03050.1	0	CSLD3, KJK, ATCSLD3	cellulose synthase-like D3
3	BnaC06g17680D	1.7418	0.55675	-1.64548	AT3G60130.1	0	BGLU16	beta glucosidase 16
4	BnaA10g14710D	36.4204	77.7878	1.0948	AT5G20830.1	0	SUS1, ASUS1, atsus1	sucrose synthase 1
5	BnaA04g01370D	1.35567	4.56364	1.75118	AT3G60130.1	0	BGLU16	Beta-glucosidase 16
6	BnaA02g34580D	18.1829	8.08181	-1.16983	AT5G65140.1	0	TPPJ	Haloacid dehalogenase-like hydrolase (HAD) superfamily protein
7	BnaC03g53100D	0.35224	1.39957	1.99035	AT1G02460.1	0		Pectin lyase-like superfamily protein
8	BnaA10g25380D	4.78533	1.87305	-1.35323	AT5G04885.1	0		Glycosyl hydrolase family protein
9	BnaA08g10720D	5.39505	1.69444	-1.67083	--	--	--	--
10	BnaA06g31630D	4.54651	1.70454	-1.41538	AT3G28340.1	0	GATL10	galacturonosyltransferase-like 10
11	BnaA09g00710D	0.665441	1.65353	1.31317	AT4G02280.1	0	SUS3	Sucrose synthase (Fragment)
12	BnaA02g33370D	155.84	71.8734	-1.11654	AT5G62350.1	2e-173		Plant invertase/pectin methylesterase inhibitor superfamily protein
	Fatty acid biosynthesis
1	BnaC01g40290D	33.0919	7.13161	-2.21418	AT3G03980.1	9e-172		NAD(P)-binding Rossmann-fold superfamily protein
2	BnaC01g40320D	10.2844	2.61169	-1.9774	--	--	--	--
	Ribosome
1	BnaC01g40200D	9.50296	1.50757	-2.65615	AT5G18380.1	1e-110	RPS16C	40S ribosomal protein S16-3
2	BnaC03g38990D	1.57402	0	#NUM!	AT3G15190.1	7e-131		chloroplast 30S ribosomal protein S20, putative
3	BnaA05g13070D	7.43597	2.6263	-1.50149	AT4G13850.1	3e-57	RBG2	Glycine-rich RNA-binding protein 2, mitochondrial
4	BnaA09g48320D	10.7834	2.34063	-2.20384	AT1G09590.1	2e-167		Translation protein SH3-like family protein
5	BnaA10g19390D	7.46018	2.5192	-1.56624	AT5G14320.1	0		Ribosomal protein S13/S18 family
6	BnaA03g20660D	4.29364	1.422	-1.59428	AT2G44120.2	0		Ribosomal protein L30/L7 family protein
7	BnaCnng29070D	21.4352	9.90397	-1.1139	AT3G02080.1	3e-174		Ribosomal protein S19e family protein
8	BnaCnng01790D	0.844222	0.0726045	-3.53949	AT4G01000.1	0		Ubiquitin-like superfamily protein
9	BnaA05g07210D	12.7945	5.74525	-1.15508	AT2G37270.1	0	ATRPS5B, RPS5B	ribosomal protein 5B

## Sheet: NTvsAT(15)
Table S5 Information on the differentially expressed genes (DEGs) involved in starch and sucrose metabolism, fatty acid biosynthesis, ribosome and plant-type primary cell wall biogenesis in NTvsAT(15)
	Gene name	15-NT(FPKM)	15-AT(FPKM)	log2(AT/NT)	homologs in Ath	Blast_evalue	Symbol	Short description
	Starch and sucrose metabolism
1	BnaA09g12280D	10.7033	0.3734	-4.84119	AT1G64390.1	0	AtGH9C2, GH9C2	glycosyl hydrolase 9C2
2	BnaA02g13970D	12.2741	1.43207	-3.09944	AT3G45940.1	0		Glycosyl hydrolases family 31 protein
3	BnaA08g21140D	21.8322	3.02719	-2.85041	AT1G21880.2	0	LYM1	lysm domain GPI-anchored protein 1 precursor
4	BnaC07g39050D	136.032	22.0622	-2.6243	AT4G24620.1	0	PGI1, PGI	phosphoglucose isomerase 1
5	BnaC06g30160D	8.02928	0.70571	-3.50812	AT3G45940.1	0		Glycosyl hydrolases family 31 protein
6	BnaA10g01360D	3.39967	0.0555464	-5.93556	AT1G02730.1	0	ATCSLD5, CSLD5, SOS6	cellulose synthase-like D5
7	BnaA03g17980D	12.0776	1.36753	-3.14269	AT2G38650.1	0	GAUT7, LGT7	galacturonosyltransferase 7
8	BnaA01g05270D	1.17711	0.0411701	-4.83751	AT4G39010.1	0	AtGH9B18, GH9B18	glycosyl hydrolase 9B18
9	BnaA03g46290D	6.19612	0.0433037	-7.16073	AT4G23820.1	0		Pectin lyase-like superfamily protein
10	BnaA04g27530D	34.1538	275.797	3.01349	AT3G60140.1	1e-135	BGLU30	Beta-glucosidase 30
11	BnaA06g27840D	4.5503	0.286038	-3.99168	AT5G25590.1	0		Protein of unknown function (DUF630 and DUF632)
12	BnaC03g43570D	3.47224	32.2356	3.21472	AT3G23920.1	0	BAM1, BMY7, TR-BAMY	beta-amylase 1
13	BnaCnng22600D	1.54016	0.111909	-3.78268	AT2G34810.1	0		FAD-binding Berberine family protein
14	BnaC02g24780D	14.2492	0.210112	-6.08358	AT1G78090.1	0	ATTPPB, TPPB	trehalose-6-phosphate phosphatase
15	BnaC02g43200D	37.2044	5.10779	-2.8647	AT5G64570.1	0	XYL4, ATBXL4	beta-D-xylosidase 4
16	BnaA06g22070D	16.2335	0.766055	-4.40538	AT5G62580.1	0		ARM repeat superfamily protein
17	BnaA10g01160D	9.68931	0.0418601	-7.85467	AT1G02460.1	0		Pectin lyase-like superfamily protein
18	BnaC07g25770D	7.10988	0.888241	-3.0008	AT3G29320.1	0		Glycosyl transferase, family 35
19	BnaC06g01220D	81.5865	5.49564	-3.89197	AT1G47840.1	0	HXK3	hexokinase 3
20	BnaA08g05440D	1.39318	0.0838312	-4.05475	AT1G70500.1	0		Pectin lyase-like superfamily protein
21	BnaC05g01400D	8.51373	0.075235	-6.82224	AT1G02730.1	0	ATCSLD5, CSLD5, SOS6	cellulose synthase-like D5
22	BnaC03g08340D	188.131	14.05	-3.7431	AT5G17310.2	0	UGP2	UDP-glucose pyrophosphorylase 2
23	BnaC02g18350D	7.1515	0.604621	-3.56414	AT3G45940.1	0		Glycosyl hydrolases family 31 protein
24	BnaA05g32480D	37.3812	7.05887	-2.4048	AT3G03250.1	0	UGP, UGP1, AtUGP1	UDP-GLUCOSE PYROPHOSPHORYLASE 1
25	BnaA08g22100D	7.79927	0.294933	-4.72488	AT1G19300.1	0	GATL1, PARVUS, GLZ1, ATGATL1	Nucleotide-diphospho-sugar transferases superfamily protein
26	BnaA07g23730D	5.12143	0.423223	-3.59706	AT1G70720.1	2e-74		Plant invertase/pectin methylesterase inhibitor superfamily protein
27	BnaC03g01800D	4.17236	0.332042	-3.65143	AT5G04885.1	0		Glycosyl hydrolase family protein
28	BnaC07g20260D	2.26601	0.0627154	-5.17519	AT5G47500.1	0		Pectin lyase-like superfamily protein
29	BnaA09g00710D	0.201533	2.69679	3.74216	AT4G02280.1	0	SUS3	Sucrose synthase (Fragment)
30	BnaC06g36340D	7.11678	0.300465	-4.56596	AT1G75680.1	0	AtGH9B7, GH9B7	glycosyl hydrolase 9B7
31	BnaA07g19070D	1.84179	0.0658977	-4.80474	--	--	--	--
32	BnaA07g29300D	8.21308	1.26081	-2.70357	AT1G71380.1	0	ATGH9B3, ATCEL3, CEL3	cellulase 3
33	BnaC09g13100D	1.73608	27.4591	3.98338	AT1G62760.1	2e-148		Plant invertase/pectin methylesterase inhibitor superfamily protein
34	BnaC06g29950D	11.5175	0.259794	-5.47032	AT1G69040.2	0	ACR4	ACT domain repeat 4
35	BnaCnng02680D	21.4763	4.03539	-2.41197	AT5G03650.1	0	SBE2.2	starch branching enzyme 2.2
36	BnaA08g20470D	4.24485	0.317306	-3.74177	AT1G23460.1	0		Pectin lyase-like superfamily protein
37	BnaA07g14670D	44.258	5.90209	-2.90664	AT5G39320.1	0		UDP-glucose 6-dehydrogenase family protein
38	BnaC04g42380D	7.06984	0.336495	-4.39302	--	--	--	--
39	BnaAnng09040D	5.22306	0.362895	-3.84727	AT1G75680.1	0	AtGH9B7, GH9B7	glycosyl hydrolase 9B7
40	BnaA02g02640D	36.9148	1.83748	-4.3284	AT5G15490.1	0		UDP-glucose 6-dehydrogenase family protein
41	BnaC04g22200D	29.3002	1.15399	-4.66621	AT3G60280.1	2e-64	UCC3	Uclacyanin-3
42	BnaAnng18590D	3.25369	0.0968376	-5.07037	AT4G00080.1	2e-178	UNE11	Plant invertase/pectin methylesterase inhibitor superfamily protein
43	BnaC02g00730D	3.34966	0.102489	-5.03047	AT5G09760.1	0		Plant invertase/pectin methylesterase inhibitor superfamily
44	BnaA07g27230D	3.40549	0.350121	-3.28194	AT3G45940.1	0		Glycosyl hydrolases family 31 protein
45	BnaC04g34970D	4.29647	0.189486	-4.50299	AT2G22470.1	1e-94	AGP2, ATAGP2	arabinogalactan protein 2
46	BnaA03g57840D	18.8714	1.62313	-3.53935	AT3G25500.1	0	AFH1, FH1, AHF1, ATFH1	formin homology 1
47	BnaA09g06030D	3.97885	33.7132	3.08289	AT5G62360.1	1e-180		Plant invertase/pectin methylesterase inhibitor superfamily protein
48	BnaC01g37010D	57.1055	6.71584	-3.08799	AT3G14310.1	0	ATPME3, PME3	pectin methylesterase 3
49	BnaCnng70190D	15.1654	1.38532	-3.45249	AT4G23500.1	0		Pectin lyase-like superfamily protein
50	BnaA09g39240D	39.0064	1.93116	-4.33617	AT3G61490.1	0		Pectin lyase-like superfamily protein
51	BnaC09g46900D	3.29993	0.0381254	-6.43554	AT5G09760.1	0		Plant invertase/pectin methylesterase inhibitor superfamily
52	BnaA10g05030D	70.724	9.46964	-2.90082	AT1G47840.1	0	HXK3	hexokinase 3
53	BnaC08g18710D	3.29155	0.0702969	-5.54916	AT1G19300.1	0	GATL1, PARVUS, GLZ1, ATGATL1	Nucleotide-diphospho-sugar transferases superfamily protein
54	BnaA01g12640D	2.35818	0.132624	-4.15226	AT1G27680.1	0	APL2	Glucose-1-phosphate adenylyltransferase large subunit 2, chloroplastic
55	BnaC03g52570D	2.55943	0.0790597	-5.01674	AT3G49220.1	0		Plant invertase/pectin methylesterase inhibitor superfamily
56	BnaA01g13130D	6.06678	0.090135	-6.0727	AT4G23500.1	0		Pectin lyase-like superfamily protein
57	BnaC05g18500D	2.86825	19.8607	2.79167	AT1G23200.1	0	PME6	Probable pectinesterase/pectinesterase inhibitor 6
58	BnaA02g17370D	36.4236	3.30323	-3.46292	AT1G75680.1	0	AtGH9B7, GH9B7	glycosyl hydrolase 9B7
59	BnaA02g00150D	39.5655	1.17566	-5.0727	AT5G09760.1	0		Plant invertase/pectin methylesterase inhibitor superfamily
60	BnaA06g17630D	1.78824	0.213447	-3.06659	AT3G47010.1	0		Glycosyl hydrolase family protein
61	BnaA08g11860D	3.657	0.0392585	-6.54151	AT4G33220.1	0	PME44, ATPME44	pectin methylesterase 44
62	BnaC08g49000D	80.842	8.0436	-3.32919	AT3G61490.1	0		Pectin lyase-like superfamily protein
63	BnaC09g11040D	40.7229	0.592885	-6.10194	AT1G64390.1	0	AtGH9C2, GH9C2	glycosyl hydrolase 9C2
64	BnaA10g09880D	68.6893	2.25472	-4.92907	AT5G55730.1	0	FLA1	FASCICLIN-like arabinogalactan 1
65	BnaA03g47250D	23.1262	0.302201	-6.25788	AT4G25260.1	0		Plant invertase/pectin methylesterase inhibitor superfamily protein
66	BnaAnng20820D	2.77871	0.266247	-3.38358	AT4G02330.1	0	ATPMEPCRB	Plant invertase/pectin methylesterase inhibitor superfamily
67	BnaCnng23250D	2.37907	0.164349	-3.85556	AT4G02290.1	0	AtGH9B13, GH9B13	glycosyl hydrolase 9B13
68	BnaA07g04740D	8.26266	0.532767	-3.95503	AT5G48300.1	0	APS1	Glucose-1-phosphate adenylyltransferase small subunit, chloroplastic
69	BnaCnng60750D	1.29585	0.135754	-3.25483	AT4G02330.1	0	ATPMEPCRB	Plant invertase/pectin methylesterase inhibitor superfamily
70	BnaC09g51060D	23.7172	205.1	3.11232	AT2G18700.1	0	ATTPS11, TPS11, ATTPSB	trehalose phosphatase/synthase 11
71	BnaA09g27810D	8.08063	0.883034	-3.19393	AT1G27680.1	0	APL2	ADPGLC-PPase large subunit
72	BnaC03g48750D	0.968899	0.0402116	-4.59066	AT5G65890.1	0	ACR1	ACT domain repeat 1
73	BnaC05g44340D	5.48326	0.282423	-4.2791	AT5G20830.1	5e-78	SUS1, ASUS1, atsus1	sucrose synthase 1
74	BnaC05g18810D	3.66761	0.402204	-3.18884	AT1G23460.1	0		Pectin lyase-like superfamily protein
75	BnaA07g19150D	2.69925	0.223613	-3.59348	AT3G62110.1	0		Pectin lyase-like superfamily protein
76	BnaCnng42030D	2.13006	0.118824	-4.164	AT2G22190.1	0	TPPE	Haloacid dehalogenase-like hydrolase (HAD) superfamily protein
77	BnaA03g30420D	7.79597	0.201655	-5.27277	--	--	--	--
78	BnaA07g27660D	8.36375	0.909699	-3.20069	AT1G69040.2	0	ACR4	ACT domain repeat 4
79	BnaA06g08310D	0.815137	7.42414	3.18711	AT1G12240.1	0	ATBETAFRUCT4, VAC-INV	Glycosyl hydrolases family 32 protein
80	BnaA05g05400D	22.8545	2.29322	-3.31703	AT2G40380.1	1e-111	PRA1B2	PRA1 family protein
81	BnaA03g22700D	3.67503	0.0378923	-6.59971	AT2G26440.1	0		Plant invertase/pectin methylesterase inhibitor superfamily
82	BnaA03g43320D	12.4937	1.32517	-3.23695	AT4G17770.1	0	ATTPS5, TPS5	trehalose phosphatase/synthase 5
83	BnaA06g36460D	5.99432	0.845819	-2.82518	AT5G43910.2	0		pfkB-like carbohydrate kinase family protein
84	BnaA01g23480D	30.0944	1.28292	-4.55199	AT3G23820.1	0	GAE6	UDP-D-glucuronate 4-epimerase 6
85	BnaA09g51890D	2.73226	0.111309	-4.61745	AT4G00490.1	0	BAM2, BMY9	beta-amylase 2
86	BnaC02g00700D	4.39936	0.180987	-4.60334	AT5G09760.1	0		Plant invertase/pectin methylesterase inhibitor superfamily
87	BnaC05g09640D	3.21353	36.0255	3.48679	AT1G12240.1	0	ATBETAFRUCT4, VAC-INV	Glycosyl hydrolases family 32 protein
88	BnaA07g10080D	10.3051	0.494762	-4.38048	AT1G23205.1	2e-163		Plant invertase/pectin methylesterase inhibitor superfamily protein
89	BnaCnng47940D	1.3713	0.116404	-3.55833	AT3G59010.1	0	PME61	pectin methylesterase 61
90	BnaC02g34050D	8.06826	0.302841	-4.73563	AT2G01610.1	3e-61		Plant invertase/pectin methylesterase inhibitor superfamily protein
91	BnaC02g23570D	22.8639	2.29606	-3.31584	AT1G75680.1	0	AtGH9B7, GH9B7	glycosyl hydrolase 9B7
92	BnaC03g66720D	5.1673	0.273825	-4.23808	AT4G33220.1	0	PME44, ATPME44	pectin methylesterase 44
93	BnaCnng52150D	5.20753	0.494962	-3.39521	AT2G18520.1	0		Tetratricopeptide repeat (TPR)-like superfamily protein
94	BnaC04g42400D	17.4448	2.65878	-2.71396	AT2G31390.1	0		pfkB-like carbohydrate kinase family protein
95	BnaA03g02920D	3.94954	0.179593	-4.45888	AT5G10430.1	2e-33	AGP4	ATAGP4
96	BnaC06g41940D	4.99545	0.0312353	-7.32129	AT1G53830.1	0	ATPME2, PME2	pectin methylesterase 2
97	BnaA05g02490D	0.137593	2.37407	4.10888	AT2G41850.1	0	PGAZAT, ADPG2	polygalacturonase abscission zone A. thaliana
98	BnaC02g28050D	6.14582	0.246924	-4.63747	AT4G02130.1	0	GATL6, LGT10	galacturonosyltransferase 6
99	BnaA05g04610D	7.74599	0.867213	-3.15899	AT2G45220.1	0		Plant invertase/pectin methylesterase inhibitor superfamily
100	BnaA09g06900D	6.98686	0.245351	-4.83173	AT5G64570.1	0	XYL4, ATBXL4	beta-D-xylosidase 4
101	BnaC03g72160D	7.82713	0.221933	-5.14029	AT2G38650.1	0	GAUT7, LGT7	galacturonosyltransferase 7
102	BnaA04g18320D	29.0888	3.09908	-3.23055	AT2G31390.1	0		pfkB-like carbohydrate kinase family protein
103	BnaC06g24550D	8.46035	1.11776	-2.92011	AT1G70710.1	0	ATGH9B1, CEL1, GH9B1	glycosyl hydrolase 9B1
104	BnaC07g38690D	5.47952	29.8303	2.44466	AT4G24040.1	0	ATTRE1, TRE1	trehalase 1
105	BnaA09g11640D	47.8248	0.443907	-6.75136	AT1G64390.1	0	AtGH9C2, GH9C2	glycosyl hydrolase 9C2
106	BnaA03g08110D	139.975	1.07248	-7.02807	AT5G20830.1	0	SUS1, ASUS1, atsus1	sucrose synthase 1
107	BnaA01g27000D	1.67465	0.0747605	-4.48544	AT3G18080.1	0	BGLU44	B-S glucosidase 44
108	BnaCnng61650D	10.5577	1.25292	-3.07493	AT5G47500.1	0		Pectin lyase-like superfamily protein
109	BnaA07g33960D	99.1352	0.105162	-9.88064	AT1G78090.1	0	ATTPPB, TPPB	trehalose-6-phosphate phosphatase
110	BnaA08g17700D	16.7067	2.61147	-2.67749	AT1G29790.1	0		S-adenosyl-L-methionine-dependent methyltransferases superfamily protein
111	BnaA02g02630D	15.271	1.24363	-3.61817	AT5G15470.1	0	GAUT14	galacturonosyltransferase 14
112	BnaC07g38360D	0.166193	2.76729	4.05754	AT4G23560.1	0	AtGH9B15, GH9B15	glycosyl hydrolase 9B15
113	BnaA08g10720D	122.024	0.769441	-7.30914	--	--	--	--
114	BnaC02g28120D	3.57274	0.122199	-4.86973	AT4G02290.1	0	AtGH9B13, GH9B13	glycosyl hydrolase 9B13
115	BnaC06g12620D	53.3409	3.68054	-3.85725	AT5G39320.1	0		UDP-glucose 6-dehydrogenase family protein
116	BnaA02g29830D	5.43612	0.522777	-3.37831	AT3G29320.1	0		Glycosyl transferase, family 35
117	BnaC03g26730D	2.71988	0.0754573	-5.17174	AT2G26440.1	0		Plant invertase/pectin methylesterase inhibitor superfamily
118	BnaC09g21760D	6.54716	0.760518	-3.10581	AT4G05400.1	4e-161		copper ion binding
119	BnaC05g31620D	2.14835	0.0637086	-5.0756	AT3G20440.2	0	EMB2729, BE1	Alpha amylase family protein
120	BnaA08g00680D	21.4605	2.69918	-2.99109	AT3G14310.1	0	ATPME3, PME3	pectin methylesterase 3
121	BnaC06g30380D	2.03789	0.187306	-3.44361	AT1G69200.1	0	FLN2	fructokinase-like 2
122	BnaC03g53100D	10.6395	0.426846	-4.63957	AT1G02460.1	0		Pectin lyase-like superfamily protein
123	BnaA01g27010D	14.1189	0.876787	-4.00926	AT3G18070.1	0	BGLU43	beta glucosidase 43
124	BnaC04g33190D	2.71838	16.7174	2.62053	AT5G41100.1	0		FUNCTIONS IN: molecular_function unknown; INVOLVED IN: biological_process unknown; LOCATED IN: plasma membrane; EXPRESSED IN: 23 plant structures; EXPRESSED DURING: 13 growth stages; BEST Arabidopsis thaliana protein match is: hydroxyproline-rich glycoprotein family protein (TAIR:AT3G26910.2); Has 1503 Blast hits to 1197 proteins in 220 species: Archae - 4; Bacteria - 108; Metazoa - 481; Fungi - …
125	BnaC06g31540D	2.59524	0.0840696	-4.94814	AT1G70500.1	0		Pectin lyase-like superfamily protein
126	BnaAnng22210D	31.1797	3.71725	-3.0683	AT5G51460.3	0	ATTPPA	Haloacid dehalogenase-like hydrolase (HAD) superfamily protein
127	BnaA01g31490D	4.31643	0.0338189	-6.99587	AT3G10710.1	0	RHS12	root hair specific 12
128	BnaA02g20530D	10.2733	0.615332	-4.06139	AT4G02290.1	0	AtGH9B13, GH9B13	glycosyl hydrolase 9B13
129	BnaA03g46830D	144.557	13.2914	-3.44307	AT4G24620.1	0	PGI1, PGI	phosphoglucose isomerase 1
130	BnaA01g29470D	26.0531	1.27043	-4.35807	AT3G14310.1	0	ATPME3, PME3	pectin methylesterase 3
131	BnaA06g30310D	9.78843	1.57149	-2.63894	AT5G48300.1	0	ADG1, APS1	ADP glucose pyrophosphorylase 1
132	BnaCnng00430D	7.60943	0.3743	-4.34552	AT5G48300.1	0	APS1	Glucose-1-phosphate adenylyltransferase small subunit, chloroplastic
133	BnaA02g20470D	5.0138	0.620459	-3.0145	AT4G02130.1	0	GATL6, LGT10	galacturonosyltransferase 6
134	BnaA01g00070D	5.98135	0.36268	-4.0437	AT4G40090.1	5e-83	AGP3	arabinogalactan protein 3
135	BnaCnng30840D	14.1867	1.03325	-3.77928	AT5G62580.1	0		ARM repeat superfamily protein
136	BnaA07g28820D	18.7173	0.436486	-5.42229	AT1G70710.1	0	ATGH9B1, CEL1, GH9B1	glycosyl hydrolase 9B1
137	BnaA08g00480D	2.49298	0.0407708	-5.93419	AT4G15210.2	4e-40	BAM5	Beta-amylase 5
138	BnaA09g00720D	17.0764	0.409309	-5.38267	AT4G02290.1	0	AtGH9B13, GH9B13	glycosyl hydrolase 9B13
139	BnaC04g11710D	2.49965	0.192928	-3.69559	AT2G32990.1	0	AtGH9B8, GH9B8	glycosyl hydrolase 9B8
140	BnaA05g10650D	3.71384	0.119521	-4.95758	AT2G32990.1	0	AtGH9B8, GH9B8	glycosyl hydrolase 9B8
141	BnaA02g04440D	3.04322	0.0831028	-5.19456	AT5G19730.1	0		Pectin lyase-like superfamily protein
142	BnaC07g34770D	10.3627	0.914055	-3.50298	AT4G17770.1	0	ATTPS5, TPS5	trehalose phosphatase/synthase 5
143	BnaC05g01250D	2.15512	0.0831506	-4.6959	AT1G02460.1	0		Pectin lyase-like superfamily protein
144	BnaA02g35780D	13.7733	1.69642	-3.02131	AT1G69040.2	0	ACR4	ACT domain repeat 4
145	BnaCnng22160D	26.5476	3.83245	-2.79224	AT4G12390.1	0	PME1	pectin methylesterase inhibitor 1
146	BnaA05g14130D	4.34873	0.247454	-4.13536	AT1G53830.1	0	ATPME2, PME2	pectin methylesterase 2
147	BnaC03g60640D	13.7525	1.23776	-3.47389	AT4G39770.1	0	TPPH	Haloacid dehalogenase-like hydrolase (HAD) superfamily protein
148	BnaC04g05190D	39.7354	6.1362	-2.69501	AT2G44790.1	1e-80	UCC2	uclacyanin 2
149	BnaCnng02280D	1.18716	0.037795	-4.97318	AT4G00490.1	0	BAM2, BMY9	beta-amylase 2
150	BnaC07g27160D	41.7538	961.985	4.52603	AT5G49360.1	0	BXL1, ATBXL1	beta-xylosidase 1
151	BnaC09g21440D	8.4276	48.0658	2.51182	AT3G23920.1	0	BAM1, BMY7, TR-BAMY	beta-amylase 1
152	BnaCnng30140D	2.95564	0.148524	-4.3147	AT2G43050.1	0	ATPMEPCRD	Plant invertase/pectin methylesterase inhibitor superfamily
153	BnaA07g05790D	8.39703	45.4376	2.43594	AT3G23920.1	0	BAM1, BMY7, TR-BAMY	beta-amylase 1
154	BnaA09g09720D	26.3267	198.531	2.91477	AT2G18700.1	0	ATTPS11, TPS11, ATTPSB	trehalose phosphatase/synthase 11
155	BnaA10g15450D	28.4133	0.261021	-6.76626	AT5G19730.1	0		Pectin lyase-like superfamily protein
156	BnaC01g17210D	24.9466	0.994127	-4.64927	AT4G25260.1	0		Plant invertase/pectin methylesterase inhibitor superfamily protein
157	BnaA03g55910D	26.9167	0.32776	-6.35972	AT5G09760.1	0		Plant invertase/pectin methylesterase inhibitor superfamily
158	BnaCnng23260D	0.267905	8.70506	5.02206	AT4G02280.1	0	SUS3, ATSUS3	sucrose synthase 3
159	BnaA01g13990D	8.61583	0.79668	-3.43492	AT4G24620.1	0	PGI1, PGI	phosphoglucose isomerase 1
160	BnaC06g39000D	26.1336	3.64713	-2.84107	AT1G78580.1	0	ATTPS1, TPS1	trehalose-6-phosphate synthase
161	BnaA07g24570D	3.27415	0.157146	-4.38094	AT1G68560.1	0	ATXYL1, XYL1, TRG1	alpha-xylosidase 1
162	BnaA09g40120D	1.93014	0.204287	-3.24004	AT4G27830.1	0	BGLU10	beta glucosidase 10
163	BnaC07g38560D	1.73632	0.086851	-4.32135	AT4G23820.1	0		Pectin lyase-like superfamily protein
164	BnaC06g31870D	36.4922	1.18063	-4.94996	AT1G70710.1	0	ATGH9B1, CEL1, GH9B1	glycosyl hydrolase 9B1
165	BnaA06g30890D	4.116	0.380623	-3.43481	AT3G29320.1	0		Glycosyl transferase, family 35
166	BnaA01g14640D	6.73039	0.498867	-3.75396	AT4G25260.1	0		Plant invertase/pectin methylesterase inhibitor superfamily protein
167	BnaA09g20980D	44.1065	2.64025	-4.06224	AT4G12390.1	0	PME1	pectin methylesterase inhibitor 1
168	BnaA03g22940D	3.6541	0.104444	-5.12871	AT4G00080.1	8e-167	UNE11	Plant invertase/pectin methylesterase inhibitor superfamily protein
169	BnaA05g36120D	1.84847	0.128711	-3.84412	AT3G20440.2	0	EMB2729, BE1	Alpha amylase family protein
170	BnaC06g38600D	151.673	0.539377	-8.13545	AT1G78090.1	0	ATTPPB, TPPB	trehalose-6-phosphate phosphatase
171	BnaA02g11230D	32.5495	1.7581	-4.21055	AT5G51460.3	0	ATTPPA	Haloacid dehalogenase-like hydrolase (HAD) superfamily protein
172	BnaCnng58050D	19.2948	0.121051	-7.31645	--	--	--	--
173	BnaC05g20280D	3.04849	17.7872	2.54467	AT1G26560.1	0	BGLU40	beta glucosidase 40
174	BnaC08g48080D	18.8882	0.52824	-5.16015	AT4G16140.1	9e-87		proline-rich family protein
175	BnaC03g10290D	406.821	10.6282	-5.25842	AT5G20830.1	0	SUS1, ASUS1, atsus1	sucrose synthase 1
176	BnaCnng54560D	8.86012	0.207748	-5.41442	AT1G02460.1	0		Pectin lyase-like superfamily protein
177	BnaA03g06500D	84.9779	8.70888	-3.28653	AT5G17310.2	0	UGP2	UDP-glucose pyrophosphorylase 2
178	BnaC01g34490D	4.90224	0.606171	-3.01564	AT3G18080.1	0	BGLU44	B-S glucosidase 44
179	BnaA06g40730D	4.35903	0.572971	-2.92747	AT4G39210.1	0	APL3	Glucose-1-phosphate adenylyltransferase family protein
180	BnaAnng24580D	9.55877	0.268791	-5.15227	AT1G02460.1	0		Pectin lyase-like superfamily protein
	Fatty acid biosynthesis
1	BnaA02g24400D	12.2606	1.66468	-2.88071	AT5G46290.3	0	KASI	3-ketoacyl-acyl carrier protein synthase I
2	BnaA06g36060D	14.1939	1.73618	-3.03128	AT5G46290.3	0	KASI	3-ketoacyl-acyl carrier protein synthase I
3	BnaA01g28580D	48.2136	4.98699	-3.2732	AT3G15690.2	0		Single hybrid motif superfamily protein
4	BnaA02g00390D	11.6778	1.32751	-3.13697	AT5G10160.1	0		Thioesterase superfamily protein
5	BnaC07g19000D	33.7364	4.39734	-2.9396	AT5G46290.3	0	KASI	3-ketoacyl-acyl carrier protein synthase I
6	BnaA03g06000D	14.8009	0.412551	-5.16497	AT5G16390.1	0	CAC1, CAC1A, BCCP, BCCP1	chloroplastic acetylcoenzyme A carboxylase 1
7	BnaA05g03490D	19.0348	1.36175	-3.80511	AT2G43710.2	0	SSI2, FAB2	Plant stearoyl-acyl-carrier-protein desaturase family protein
8	BnaC03g07000D	15.6208	0.535389	-4.86674	AT5G15530.1	0	BCCP2, CAC1-B	biotin carboxyl carrier protein 2
9	BnaA05g12180D	23.5406	3.3963	-2.79312	AT2G30200.1	0		catalytics;transferases;[acyl-carrier-protein] S-malonyltransferases;binding
10	BnaC03g16690D	9.63813	0.350044	-4.78315	AT2G30200.1	0		catalytics;transferases;[acyl-carrier-protein] S-malonyltransferases;binding
11	BnaA07g09030D	47.1377	8.36927	-2.49371	AT1G24360.1	0		NAD(P)-binding Rossmann-fold superfamily protein
12	BnaC09g42420D	9.40685	0.183301	-5.68143	AT5G15530.1	0	BCCP2, CAC1-B	biotin carboxyl carrier protein 2
13	BnaC03g45040D	14.0592	1.40149	-3.32648	AT2G05990.1	0	MOD1, ENR1	NAD(P)-binding Rossmann-fold superfamily protein
14	BnaA09g35590D	15.5296	1.11538	-3.79941	AT3G56130.1	0		biotin/lipoyl attachment domain-containing protein
15	BnaA03g20420D	415.529	4.31981	-6.58784	AT2G43710.2	0	SSI2, FAB2	Plant stearoyl-acyl-carrier-protein desaturase family protein
16	BnaA09g48250D	13.476	1.18671	-3.50535	AT5G35360.3	0	CAC2	acetyl Co-enzyme a carboxylase biotin carboxylase subunit
17	BnaC07g11210D	33.3917	6.00752	-2.47465	AT1G24360.1	0		NAD(P)-binding Rossmann-fold superfamily protein
18	BnaC03g48080D	110.097	0.294027	-8.54861	AT3G55290.1	0		NAD(P)-binding Rossmann-fold superfamily protein
19	BnaC04g14590D	29.533	4.30393	-2.7786	AT2G30200.1	0		catalytics;transferases;[acyl-carrier-protein] S-malonyltransferases;binding
20	BnaC03g21010D	16.6855	2.22959	-2.90374	AT2G38040.1	0	CAC3	acetyl Co-enzyme a carboxylase carboxyltransferase alpha subunit
21	BnaC02g00470D	3.15393	0.108111	-4.86657	AT5G10160.1	0		Thioesterase superfamily protein
22	BnaAnng22560D	53.8724	8.02748	-2.74653	AT5G16390.1	0	CAC1, CAC1A, BCCP, BCCP1	chloroplastic acetylcoenzyme A carboxylase 1
23	BnaA07g21940D	3.15427	0.0738643	-5.41629	AT1G74960.2	0	FAB1, KAS2	fatty acid biosynthesis 1
24	BnaC02g00550D	11.9219	0.572026	-4.38139	AT5G10050.1	0		NAD(P)-binding Rossmann-fold superfamily protein
25	BnaA10g18680D	3.24088	0.177882	-4.18739	AT5G15530.1	0	BCCP2, CAC1-B	biotin carboxyl carrier protein 2
26	BnaA09g17930D	28.3487	3.10197	-3.19203	AT5G46290.3	0	KASI	3-ketoacyl-acyl carrier protein synthase I
27	BnaA03g02830D	113.2	17.7054	-2.67661	AT5G10160.1	0		Thioesterase superfamily protein
28	BnaA04g03710D	2.36927	0.0700139	-5.08066	AT3G55290.1	0		NAD(P)-binding Rossmann-fold superfamily protein
29	BnaC04g03030D	31.2035	1.15172	-4.75985	AT2G43710.2	0	SSI2, FAB2	Plant stearoyl-acyl-carrier-protein desaturase family protein
30	BnaC07g04330D	22.1344	2.93645	-2.91415	AT2G05990.1	0	MOD1, ENR1	NAD(P)-binding Rossmann-fold superfamily protein
31	BnaC03g24420D	219.487	3.97286	-5.78781	AT2G43710.2	0	SSI2, FAB2	Plant stearoyl-acyl-carrier-protein desaturase family protein
32	BnaA03g38220D	22.9856	2.58927	-3.15011	AT2G05990.1	0	MOD1, ENR1	NAD(P)-binding Rossmann-fold superfamily protein
	Ribosome
1	BnaA08g11040D	139.447	6.26027	-4.47735	AT4G34670.1	0		Ribosomal protein S3Ae
2	BnaC02g41560D	30.4288	2.7831	-3.45067	AT5G23740.1	0	RPS11-BETA	ribosomal protein S11-beta
3	BnaA10g02610D	27.384	1.70128	-4.00864	AT1G04480.1	1e-91		Ribosomal protein L14p/L23e family protein
4	BnaCnng67600D	118.273	13.3689	-3.14517	AT1G52300.1	2e-125		Zinc-binding ribosomal protein family protein
5	BnaC03g44740D	241.285	34.8178	-2.79284	AT3G24830.1	0		Ribosomal protein L13 family protein
6	BnaA04g15980D	174.144	18.3371	-3.24744	AT2G27710.3	3e-59	RPP2B	AT2G27710 protein
7	BnaAnng39250D	130.012	16.8107	-2.95119	AT3G11510.1	0		Ribosomal protein S11 family protein
8	BnaA07g16820D	196.953	20.0919	-3.29317	AT2G40590.1	3e-100		Ribosomal protein S26e family protein
9	BnaA06g05510D	146.829	15.6542	-3.22952	AT1G09690.1	0		Translation protein SH3-like family protein
10	BnaC09g19370D	42.4189	2.8502	-3.89557	AT4G18100.1	9e-145		Ribosomal protein L32e
11	BnaC07g46680D	19.8559	2.14371	-3.21139	--	--	--	--
12	BnaC03g22120D	38.5205	3.38198	-3.50969	AT2G39460.1	2e-172	ATRPL23A, RPL23A, RPL23AA	ribosomal protein L23AA
13	BnaAnng34410D	86.1708	5.53286	-3.9611	AT3G49910.1	4e-154		Translation protein SH3-like family protein
14	BnaC05g34370D	91.6615	14.1936	-2.69108	AT1G36240.1	3e-109		Ribosomal protein L7Ae/L30e/S12e/Gadd45 family protein
15	BnaC04g49470D	32.2658	1.89081	-4.09293	--	--	--	--
16	BnaC07g45170D	112.701	17.4419	-2.69187	AT4G34670.1	0		Ribosomal protein S3Ae
17	BnaC04g42280D	157.295	27.9194	-2.49413	AT2G31610.1	0		Ribosomal protein S3 family protein
18	BnaA07g26380D	414.797	48.8415	-3.08623	AT1G67430.1	0		Ribosomal protein L22p/L17e family protein
19	BnaA01g21860D	71.5325	7.13469	-3.32568	AT1G58380.1	0	XW6	Ribosomal protein S5 family protein
20	BnaC06g19470D	38.5634	6.00026	-2.68414	AT1G80750.1	0		Ribosomal protein L30/L7 family protein
21	BnaC03g52670D	287.817	40.3478	-2.83459	AT3G49010.1	0	ATBBC1, BBC1, RSU2	breast basic conserved 1
22	BnaC01g26350D	72.4697	11.5906	-2.64442	AT3G49910.1	4e-94		Translation protein SH3-like family protein
23	BnaA10g10840D	31.9709	1.99989	-3.99877	AT4G26230.1	8e-120		Ribosomal protein L31e family protein
24	BnaA09g22830D	291.258	39.1747	-2.8943	AT1G34030.1	0		Ribosomal protein S13/S18 family
25	BnaA09g05150D	3.70951	0.28018	-3.7268	AT5G23740.1	1e-174	RPS11C	RPS11-BETA
26	BnaC09g48290D	235.591	19.4478	-3.59861	AT5G07090.1	0		Ribosomal protein S4 (RPS4A) family protein
27	BnaC03g26080D	165.439	27.2333	-2.60286	AT2G47610.1	0		Ribosomal protein L7Ae/L30e/S12e/Gadd45 family protein
28	BnaA09g18530D	196.453	14.9429	-3.71665	AT2G01250.1	0		Ribosomal protein L30/L7 family protein
29	BnaC07g47930D	268.513	39.1994	-2.77609	AT5G39740.1	0	OLI7, RPL5B	ribosomal protein L5 B
30	BnaA07g20750D	31.7004	2.72262	-3.54143	AT1G77940.1	1e-132		Ribosomal protein L7Ae/L30e/S12e/Gadd45 family protein
31	BnaC04g06100D	92.7175	6.8288	-3.76314	AT2G39460.2	1e-146	RPL23AA	60S ribosomal protein L23a-1
32	BnaAnng13110D	58.9133	9.9429	-2.56685	AT3G09500.1	1e-114	RPL35A	60S ribosomal protein L35-1
33	BnaA07g08800D	65.654	6.28035	-3.38597	AT1G27400.1	0		Ribosomal protein L22p/L17e family protein
34	BnaA03g28560D	315.006	49.438	-2.67169	AT3G04400.1	0	emb2171	Ribosomal protein L14p/L23e family protein
35	BnaA02g19870D	20.2005	2.7812	-2.86061	AT1G52300.1	6e-122		Zinc-binding ribosomal protein family protein
36	BnaA02g13140D	176.815	27.3261	-2.69389	AT1G67430.1	0		Ribosomal protein L22p/L17e family protein
37	BnaA01g02490D	138.737	15.6431	-3.14875	AT4G34670.1	0		Ribosomal protein S3Ae
38	BnaA04g03740D	87.3678	10.4333	-3.06591	AT3G55280.1	2e-152	RPL23AB	ribosomal protein L23AB
39	BnaA01g13300D	13.0303	1.02027	-3.67485	AT4G23620.2	1e-125		Ribosomal protein L25/Gln-tRNA synthetase, anti-codon-binding domain
40	BnaC06g35200D	4.77516	0.199433	-4.58157	AT1G74270.1	3e-129		Ribosomal protein L35Ae family protein
41	BnaC04g33400D	53.8707	4.91073	-3.45549	AT4G39200.1	4e-143		Ribosomal protein S25 family protein
42	BnaA10g15110D	421.822	28.6898	-3.87802	AT5G20290.1	0		Ribosomal protein S8e family protein
43	BnaAnng24470D	93.0459	10.4436	-3.15532	AT3G09200.1	0		Ribosomal protein L10 family protein
44	BnaC09g04670D	47.4991	3.81762	-3.63715	AT5G23900.1	1e-175		Ribosomal protein L13e family protein
45	BnaA05g09350D	114.228	13.5859	-3.07173	AT2G34480.1	2e-177		Ribosomal protein L18ae/LX family protein
46	BnaA04g29060D	109.26	5.50855	-4.30995	AT2G37600.1	8e-105		Ribosomal protein L36e family protein
47	BnaAnng02840D	57.0911	6.9415	-3.03995	AT3G05560.1	2e-140		Ribosomal L22e protein family
48	BnaA03g17040D	72.2193	11.3402	-2.67094	AT2G37190.1	2e-167		Ribosomal protein L11 family protein
49	BnaAnng21810D	15.4403	1.34138	-3.52491	AT4G28360.1	0		Ribosomal protein L22p/L17e family protein
50	BnaC07g40370D	24.4122	2.8585	-3.09427	AT4G27090.1	1e-154		Ribosomal protein L14
51	BnaA01g09540D	128.317	9.94847	-3.68909	AT4G18730.1	0	RPL16B	ribosomal protein L16B
52	BnaC07g34290D	168.245	13.1726	-3.67495	AT4G17390.1	0		Ribosomal protein L23/L15e family protein
53	BnaC08g18050D	221.386	22.747	-3.28282	AT1G74050.1	0		Ribosomal protein L6 family protein
54	BnaC04g02200D	26.0111	4.66668	-2.47866	AT2G41830.1	0		Uncharacterized protein
55	BnaC07g39200D	8.77877	0.411027	-4.41671	AT3G62870.1	1e-115	RPL7AB	60S ribosomal protein L7a-2
56	BnaC01g30810D	152.34	25.0228	-2.60598	AT3G23390.1	4e-124		Zinc-binding ribosomal protein family protein
57	BnaC06g13490D	51.252	3.54463	-3.8539	AT5G41520.1	1e-105	RPS10B	40S ribosomal protein S10-2
58	BnaA01g33350D	19.1386	1.3741	-3.79993	AT3G04920.1	2e-161		Ribosomal protein S24e family protein
59	BnaA09g16170D	180.113	17.7201	-3.34544	AT1G43170.1	0	ARP1, emb2207, RPL3A, RP1	ribosomal protein 1
60	BnaA03g08540D	62.3982	3.0629	-4.34853	AT5G22440.1	0		Ribosomal protein L1p/L10e family
61	BnaC09g10000D	218.078	0.946833	-7.84752	AT2G19730.1	2e-168		Ribosomal L28e protein family
62	BnaCnng03370D	51.0577	3.7136	-3.78124	AT3G09500.1	4e-109		Ribosomal L29 family protein
63	BnaA05g03100D	27.1253	3.84527	-2.81848	AT2G42710.1	0		Ribosomal protein L1p/L10e family
64	BnaC05g07130D	96.3837	16.3552	-2.55904	AT1G09690.1	0		Translation protein SH3-like family protein
65	BnaC08g23840D	44.3877	3.41097	-3.70191	AT3G52590.1	4e-143	UBQ1, EMB2167, ERD16, HAP4	ubiquitin extension protein 1
66	BnaA03g52970D	47.2068	8.41318	-2.48827	AT4G34670.1	0		Ribosomal protein S3Ae
67	BnaC09g50780D	121.324	13.3973	-3.17885	AT5G04800.1	3e-124		Ribosomal S17 family protein
68	BnaC04g06030D	271.018	21.0501	-3.68649	AT2G39460.1	7e-167	ATRPL23A, RPL23A, RPL23AA	ribosomal protein L23AA
69	BnaCnng50660D	22.3823	2.67292	-3.06587	AT3G17465.1	0	RPL3P	ribosomal protein L3 plastid
70	BnaA03g14630D	99.3315	13.2107	-2.91054	AT2G31610.1	0		Ribosomal protein S3 family protein
71	BnaAnng02780D	18.2036	1.69582	-3.42417	AT3G05590.1	0	RPL18	ribosomal protein L18
72	BnaC01g39070D	142.214	25.9742	-2.45291	AT3G09680.1	4e-175		Ribosomal protein S12/S23 family protein
73	BnaC09g33240D	98.0563	11.8556	-3.04804	AT5G56710.1	8e-130		Ribosomal protein L31e family protein
74	BnaAnng16950D	65.5035	2.89241	-4.50123	AT5G45775.2	0		Ribosomal L5P family protein
75	BnaA09g31060D	29.9827	1.8154	-4.04577	AT1G23410.1	2e-156		Ribosomal protein S27a / Ubiquitin family protein
76	BnaC03g22400D	257.047	22.4282	-3.51865	AT2G40010.1	0		Ribosomal protein L10 family protein
77	BnaC05g51070D	137.51	7.57421	-4.1823	AT1G27400.1	0		Ribosomal protein L22p/L17e family protein
78	BnaA10g11350D	200.266	28.8706	-2.79424	AT5G57290.1	2e-121		60S acidic ribosomal protein family
79	BnaC02g33760D	320.619	34.982	-3.19618	AT2G01250.1	0		Ribosomal protein L30/L7 family protein
80	BnaC08g12410D	438.475	61.6353	-2.83067	AT4G27090.1	1e-164		Ribosomal protein L14
81	BnaC06g08730D	431.935	53.8888	-3.00276	AT1G33120.1	0		Ribosomal protein L6 family
82	BnaA03g13080D	101.865	14.1899	-2.84372	AT5G62300.1	9e-100		Ribosomal protein S10p/S20e family protein
83	BnaC06g18420D	184.065	20.0563	-3.19809	AT3G62250.1	8e-176	UBQ5	ubiquitin 5
84	BnaA10g13490D	45.7377	2.19264	-4.38264	AT5G60670.1	1e-112	RPL12C	60S ribosomal protein L12-3
85	BnaA07g33800D	6.97954	0.632398	-3.46423	AT1G77940.1	3e-119		Ribosomal protein L7Ae/L30e/S12e/Gadd45 family protein
86	BnaC06g18630D	121.431	6.65287	-4.19002	AT3G62870.1	0		Ribosomal protein L7Ae/L30e/S12e/Gadd45 family protein
87	BnaC08g23820D	62.3248	3.60003	-4.11373	AT3G52580.1	0		Ribosomal protein S11 family protein
88	BnaC09g10560D	64.8831	5.91467	-3.45547	AT3G24830.1	0		Ribosomal protein L13 family protein
89	BnaAnng08880D	166.058	10.2945	-4.01174	AT4G13850.1	1e-103	ATGRP2, GR-RBP2, GRP2	glycine-rich RNA-binding protein 2
90	BnaC08g45990D	379.078	48.3324	-2.97143	AT1G02780.1	0	emb2386	Ribosomal protein L19e family protein
91	BnaC06g25310D	274.593	19.6821	-3.80234	AT1G69620.1	2e-121	RPL34	ribosomal protein L34
92	BnaA09g18000D	92.2607	12.9928	-2.828	AT4G18100.1	9e-160		Ribosomal protein L32e
93	BnaC08g26690D	30.0093	3.28935	-3.18954	AT1G41880.1	3e-144		Ribosomal protein L35Ae family protein
94	BnaA10g11920D	427.336	53.9556	-2.98553	AT5G58420.1	0		Ribosomal protein S4 (RPS4A) family protein
95	BnaC01g28170D	102.488	16.1428	-2.66649	AT1G58380.1	0	XW6	Ribosomal protein S5 family protein
96	BnaA07g22310D	74.9978	9.1472	-3.03545	AT1G74270.1	6e-131		Ribosomal protein L35Ae family protein
97	BnaA09g27910D	94.6529	4.60028	-4.36285	AT1G27400.1	0		Ribosomal protein L22p/L17e family protein
98	BnaC03g06830D	239.704	22.5231	-3.41178	AT5G15200.1	0		Ribosomal protein S4
99	BnaCnng31130D	26.5633	1.10246	-4.59064	AT3G60770.1	4e-154		Ribosomal protein S13/S15
100	BnaA05g02480D	158.687	22.6919	-2.80593	AT3G57490.1	1e-106	RPS2D	40S ribosomal protein S2-4
101	BnaA10g01420D	14.0848	0.565235	-4.63914	AT1G02830.1	3e-80		Ribosomal L22e protein family
102	BnaC05g02580D	86.2068	7.89774	-3.44829	AT1G04480.1	9e-160		Ribosomal protein L14p/L23e family protein
103	BnaA08g27920D	99.1022	12.1671	-3.02593	AT1G04480.1	3e-145		Ribosomal protein L14p/L23e family protein
104	BnaA08g13470D	11.4914	0.677302	-4.08461	--	--	--	--
105	BnaC09g17540D	3.75186	0.135078	-4.79574	AT1G33140.1	7e-167	PGY2	Ribosomal protein L6 family
106	BnaC09g03320D	709.842	80.9243	-3.13285	AT5G27850.1	0		Ribosomal protein L18e/L15 superfamily protein
107	BnaA09g23960D	447.272	57.9219	-2.94897	AT1G33120.1	0		Ribosomal protein L6 family
108	BnaC01g11160D	131.405	8.71817	-3.91385	AT4G18730.1	0	RPL16B	ribosomal protein L16B
109	BnaA04g20190D	305.227	30.6136	-3.31764	AT2G34480.1	2e-176		Ribosomal protein L18ae/LX family protein
110	BnaA05g24920D	105.471	10.6378	-3.30957	AT3G14600.1	0		Ribosomal protein L18ae/LX family protein
111	BnaC03g33700D	254.383	41.9769	-2.59933	AT3G04400.1	0	emb2171	Ribosomal protein L14p/L23e family protein
112	BnaC02g11640D	266.983	27.4833	-3.28012	AT5G57290.1	6e-136		60S acidic ribosomal protein family
113	BnaC05g10550D	74.0977	10.0897	-2.87655	AT1G14320.1	0	SAC52, RPL10, RPL10A	Ribosomal protein L16p/L10e family protein
114	BnaA05g33140D	157.074	12.98	-3.59708	AT5G18380.1	1e-124	RPS16C	40S ribosomal protein S16-3
115	BnaA04g29230D	134.041	17.5253	-2.93516	AT2G37270.1	0	ATRPS5B, RPS5B	ribosomal protein 5B
116	BnaC09g32930D	172.203	24.4492	-2.81625	AT5G57290.1	4e-118		60S acidic ribosomal protein family
117	BnaA03g12560D	199.129	17.9793	-3.46929	AT4G25740.1	3e-137		RNA binding Plectin/S10 domain-containing protein
118	BnaA08g12830D	6.4301	0.666758	-3.26961	AT4G30930.1	0	NFD1	Ribosomal protein L21
119	BnaA09g02840D	9.93021	0.633888	-3.96952	AT5G47930.1	3e-88		Zinc-binding ribosomal protein family protein
120	BnaC06g38290D	17.695	1.67521	-3.40093	AT1G77750.1	1e-129	RPS13	Small ribosomal subunit protein S13, mitochondrial
121	BnaC02g30260D	113.503	5.94023	-4.25607	AT1G33140.1	0	PGY2	Ribosomal protein L6 family
122	BnaA09g35340D	31.0726	2.22713	-3.80239	AT1G41880.1	6e-136		Ribosomal protein L35Ae family protein
123	BnaA09g54920D	40.0402	1.16767	-5.09974	AT3G53890.1	5e-86		Ribosomal protein S21e
124	BnaC05g41690D	128.055	15.8324	-3.01581	AT3G11510.1	3e-180		Ribosomal protein S11 family protein
125	BnaC08g00580D	258.593	45.5081	-2.50649	AT1G04270.1	0	RPS15	cytosolic ribosomal protein S15
126	BnaC04g10750D	198.174	33.372	-2.57006	AT2G34480.1	2e-167		Ribosomal protein L18ae/LX family protein
127	BnaAnng13420D	304.041	21.7034	-3.80827	AT4G16720.1	0		Ribosomal protein L23/L15e family protein
128	BnaA02g08230D	92.5042	7.95612	-3.53938	AT5G57290.1	3e-139		60S acidic ribosomal protein family
129	BnaA06g26250D	27.2052	2.73784	-3.31277	AT5G23535.1	0		KOW domain-containing protein
130	BnaA03g17150D	76.7288	14.1401	-2.43998	AT2G37270.1	0	ATRPS5B, RPS5B	ribosomal protein 5B
131	BnaC05g01420D	323.132	49.5233	-2.70594	AT1G02780.1	0	emb2386	Ribosomal protein L19e family protein
132	BnaC03g33630D	139.146	7.49711	-4.21412	AT5G18380.1	8e-141		Ribosomal protein S5 domain 2-like superfamily protein
133	BnaA02g02540D	503.758	39.4399	-3.675	AT5G15200.1	0		Ribosomal protein S4
134	BnaC03g17910D	109.486	8.93302	-3.61545	AT2G32060.1	2e-152		Ribosomal protein L7Ae/L30e/S12e/Gadd45 family protein
135	BnaA09g35790D	18.822	0.800718	-4.55498	AT3G56340.1	4e-133		Ribosomal protein S26e family protein
136	BnaCnng19850D	105.158	11.0113	-3.2555	AT1G09690.1	0		Translation protein SH3-like family protein
137	BnaA03g10640D	66.8995	6.9046	-3.27637	AT5G56710.1	8e-135		Ribosomal protein L31e family protein
138	BnaC02g10680D	68.1246	10.4163	-2.70933	AT5G58420.1	0		Ribosomal protein S4 (RPS4A) family protein
139	BnaA09g06070D	40.2405	2.70608	-3.89437	AT3G45030.1	2e-140		Ribosomal protein S10p/S20e family protein
140	BnaAnng01090D	105.069	12.9323	-3.02229	AT5G04800.1	3e-97	RPS17D	40S ribosomal protein S17-4
141	BnaA09g51640D	134.821	11.3926	-3.56488	AT5G28060.1	4e-143		Ribosomal protein S24e family protein
142	BnaA03g21810D	63.9518	6.8656	-3.21953	AT2G47610.1	0		Ribosomal protein L7Ae/L30e/S12e/Gadd45 family protein
143	BnaC01g40830D	115.586	8.97633	-3.6867	AT4G18100.1	7e-161		Ribosomal protein L32e
144	BnaA08g08270D	114.163	6.79925	-4.06958	AT4G17390.1	0		Ribosomal protein L23/L15e family protein
145	BnaA06g35050D	201.403	15.0619	-3.74111	AT2G01250.1	0		Ribosomal protein L30/L7 family protein
146	BnaC08g13710D	151.402	25.5508	-2.56694	AT1G09690.1	0		Translation protein SH3-like family protein
147	BnaAnng00420D	48.6902	0.380151	-7.00092	AT5G02610.2	2e-77		Ribosomal L29 family protein
148	BnaC06g33580D	203.345	19.832	-3.35803	AT1G72370.1	0	P40, AP40, RP40, RPSAA	40s ribosomal protein SA
149	BnaC02g45790D	108.451	11.882	-3.19019	AT1G67430.1	0		Ribosomal protein L22p/L17e family protein
150	BnaAnng30090D	50.093	3.75161	-3.73903	AT5G23740.1	0	RPS11-BETA	ribosomal protein S11-beta
151	BnaA04g18210D	78.4542	14.4515	-2.44063	AT2G31610.1	0		Ribosomal protein S3 family protein
152	BnaC02g09520D	16.0472	1.59666	-3.32919	AT5G22460.1	0		alpha/beta-Hydrolases superfamily protein
153	BnaA02g14450D	109.572	16.3804	-2.74184	AT1G69620.1	2e-121	RPL34	ribosomal protein L34
154	BnaA09g03890D	325.652	30.2246	-3.42954	AT5G27850.1	0		Ribosomal protein L18e/L15 superfamily protein
155	BnaA07g24200D	63.2528	9.26731	-2.77091	AT1G69620.1	8e-120	RPL34	ribosomal protein L34
156	BnaA05g03710D	23.2023	2.70534	-3.10039	AT2G44065.1	0		Ribosomal protein L2 family
157	BnaA05g21400D	10.5445	0.890844	-3.56517	--	--	--	--
158	BnaC03g34340D	164.646	4.66258	-5.1421	AT3G05590.1	0	RPL18	ribosomal protein L18
159	BnaA07g28180D	110.281	18.9903	-2.53785	AT1G69620.1	6e-131	RPL34	ribosomal protein L34
160	BnaA09g39760D	239.484	32.4422	-2.88399	AT2G47110.1	3e-160	UBQ6	ubiquitin 6
161	BnaA03g17920D	27.7837	0.287247	-6.5958	AT2G38600.1	0		HAD superfamily, subfamily IIIB acid phosphatase
162	BnaC04g53170D	43.4018	3.4675	-3.64579	AT4G00100.1	3e-120	ATRPS13A, RPS13, PFL2, RPS13A	ribosomal protein S13A
163	BnaCnng70680D	48.3729	3.01829	-4.0024	AT2G32060.2	1e-109	RPS12C	40S ribosomal protein S12
164	BnaA09g05620D	51.7512	3.09259	-4.0647	AT5G61170.1	5e-138		Ribosomal protein S19e family protein
165	BnaA06g35970D	140.346	12.5222	-3.48643	AT5G46430.1	7e-161		Ribosomal protein L32e
166	BnaC05g46250D	59.1634	9.35606	-2.66073	AT3G05560.1	1e-148		Ribosomal L22e protein family
167	BnaCnng32900D	246.116	42.6738	-2.52792	AT3G53020.1	1e-144	STV1, RPL24B, RPL24	Ribosomal protein L24e family protein
168	BnaC06g11760D	65.9109	4.52843	-3.86343	AT4G13850.1	5e-93	ATGRP2, GR-RBP2, GRP2	glycine-rich RNA-binding protein 2
169	BnaC08g13790D	260.03	29.0446	-3.16234	AT1G09690.1	0		Translation protein SH3-like family protein
170	BnaC03g40660D	126.746	15.8551	-2.99892	AT3G18740.1	6e-116		Ribosomal protein L7Ae/L30e/S12e/Gadd45 family protein
171	BnaCnng17210D	161.26	19.7867	-3.02679	AT4G14320.2	5e-107		Zinc-binding ribosomal protein family protein
172	BnaC01g39890D	288.868	33.4133	-3.11192	AT3G04840.1	0		Ribosomal protein S3Ae
173	BnaC03g62190D	17.1836	1.83715	-3.22549	AT4G23620.2	3e-137		Ribosomal protein L25/Gln-tRNA synthetase, anti-codon-binding domain
174	BnaA05g34620D	158.528	7.6561	-4.37198	AT2G39460.2	1e-158	RPL23AA	60S ribosomal protein L23a-1
175	BnaA06g29980D	186.193	13.627	-3.77226	AT5G48760.1	0		Ribosomal protein L13 family protein
176	BnaA05g08110D	77.6079	6.97943	-3.47502	AT2G36170.1	7e-151		Ubiquitin supergroup;Ribosomal protein L40e
177	BnaC04g23430D	55.3168	5.4721	-3.33755	AT3G58700.1	0		Ribosomal L5P family protein
178	BnaC08g11160D	94.0807	8.4262	-3.48094	AT4G18100.1	3e-174		Ribosomal protein L32e
179	BnaC03g67840D	3.85973	0.0929412	-5.37604	AT4G30930.1	0	NFD1	Ribosomal protein L21
180	BnaC02g12070D	174.245	15.7882	-3.4642	AT5G56710.1	4e-133		Ribosomal protein L31e family protein
181	BnaC08g21480D	289.762	27.2917	-3.40833	AT3G49910.1	2e-157		Translation protein SH3-like family protein
182	BnaC08g36610D	83.702	8.47063	-3.30472	AT2G19730.1	7e-156		Ribosomal L28e protein family
183	BnaA09g24870D	20.9525	2.41986	-3.11413	AT1G31817.1	2e-139	NFD3	Ribosomal L18p/L5e family protein
184	BnaC03g08960D	334.295	49.061	-2.76847	AT3G04230.1	3e-120		Ribosomal protein S5 domain 2-like superfamily protein
185	BnaC09g41680D	91.152	9.92395	-3.19929	AT5G16130.1	0		Ribosomal protein S7e family protein
186	BnaA03g37050D	31.7714	1.17066	-4.76233	AT3G23390.1	4e-123		Zinc-binding ribosomal protein family protein
187	BnaC03g07580D	76.1247	7.93142	-3.26271	AT5G16130.1	0		Ribosomal protein S7e family protein
188	BnaCnng11230D	294.419	47.5565	-2.63016	AT5G41520.1	6e-96	RPS10B	40S ribosomal protein S10-2
189	BnaA03g01450D	152.655	10.629	-3.8442	AT5G04800.1	1e-128		Ribosomal S17 family protein
190	BnaA07g01070D	7.49933	0.348378	-4.42804	AT2G19720.1	5e-127	rps15ab	ribosomal protein S15A B
191	BnaC09g02550D	113.423	9.07682	-3.64338	AT5G48760.1	0		Ribosomal protein L13 family protein
192	BnaA09g33960D	53.3413	7.82668	-2.76878	AT5G02450.1	8e-65		Ribosomal protein L36e family protein
193	BnaC03g17640D	57.2075	4.75257	-3.58942	AT2G31610.1	0		Ribosomal protein S3 family protein
194	BnaA03g43030D	195.878	11.0247	-4.15114	AT4G17390.1	0		Ribosomal protein L23/L15e family protein
195	BnaA03g55550D	205.747	13.0935	-3.97395	AT5G07090.1	0		Ribosomal protein S4 (RPS4A) family protein
196	BnaA03g15870D	27.4228	2.03284	-3.75381	AT2G34480.1	2e-167		Ribosomal protein L18ae/LX family protein
197	BnaA02g30400D	98.9901	8.32202	-3.57228	AT5G48760.1	0		Ribosomal protein L13 family protein
198	BnaA02g24100D	185.363	22.8187	-3.02206	AT5G45775.2	0		Ribosomal L5P family protein
199	BnaA08g17260D	56.9537	3.53797	-4.0088	AT4G14320.2	2e-105		Zinc-binding ribosomal protein family protein
200	BnaA05g03750D	36.3414	3.91575	-3.21425	--	--	--	--
201	BnaA08g15030D	16.105	1.30148	-3.62928	AT4G23620.2	7e-129		Ribosomal protein L25/Gln-tRNA synthetase, anti-codon-binding domain
202	BnaA08g08550D	107.062	13.4436	-2.99346	AT4G18100.1	1e-167		Ribosomal protein L32e
203	BnaA04g15900D	424.195	46.1418	-3.20058	AT2G27530.1	0	PGY1	Ribosomal protein L1p/L10e family
204	BnaA05g13070D	40.5153	1.75963	-4.52512	AT4G13850.1	3e-57	RBG2	Glycine-rich RNA-binding protein 2, mitochondrial
205	BnaC06g07900D	55.6409	7.39716	-2.9111	AT1G34030.1	5e-178		Ribosomal protein S13/S18 family
206	BnaAnng27130D	21.8273	0.923529	-4.56283	AT3G09500.1	8e-97		Ribosomal L29 family protein
207	BnaC07g45990D	272.43	33.3789	-3.02888	AT2G18020.1	0	EMB2296	Ribosomal protein L2 family
208	BnaC05g01460D	20.838	1.49306	-3.80287	AT1G02830.1	6e-87		Ribosomal L22e protein family
209	BnaA03g21620D	201.963	16.5183	-3.61195	AT2G47110.1	1e-168	UBQ6	ubiquitin 6
210	BnaA03g58370D	56.0753	3.22212	-4.12128	AT4G18730.1	0	RPL16B	ribosomal protein L16B
211	BnaA03g17310D	159.572	17.4272	-3.19479	AT2G37600.1	1e-115		Ribosomal protein L36e family protein
212	BnaC04g39150D	299.593	34.8235	-3.10487	AT2G27530.1	0	PGY1	Ribosomal protein L1p/L10e family
213	BnaC04g24960D	26.1573	2.67566	-3.28925	AT3G56340.1	1e-126	RPS26C	40S ribosomal protein S26
214	BnaC01g15340D	10.5562	0.500251	-4.39929	AT4G23620.2	7e-119		Ribosomal protein L25/Gln-tRNA synthetase, anti-codon-binding domain
215	BnaA01g16130D	405.005	51.6955	-2.96983	AT4G27090.1	1e-163		Ribosomal protein L14
216	BnaCnng24070D	138.453	11.0463	-3.64776	AT4G13850.1	2e-107	ATGRP2, GR-RBP2, GRP2	glycine-rich RNA-binding protein 2
217	BnaA07g13340D	205.802	24.7204	-3.05748	AT2G27710.1	6e-91		60S acidic ribosomal protein family
218	BnaC06g14370D	155.249	26.6386	-2.54299	AT3G53020.1	2e-166	STV1, RPL24B, RPL24	Ribosomal protein L24e family protein
219	BnaC03g77310D	141.972	16.0774	-3.1425	AT4G31700.1	0	RPS6, RPS6A	ribosomal protein S6
220	BnaA05g27190D	141.733	10.9497	-3.69421	AT3G11940.1	0	ATRPS5A, AML1, RPS5A	ribosomal protein 5A
221	BnaA07g15950D	136.206	16.2604	-3.06636	AT3G53020.1	7e-167	STV1, RPL24B, RPL24	Ribosomal protein L24e family protein
222	BnaC03g32720D	208.875	20.6549	-3.33808	AT3G02080.1	0		Ribosomal protein S19e family protein
223	BnaC08g00490D	24.1025	0.0719758	-8.38746	AT1G04040.1	0		HAD superfamily, subfamily IIIB acid phosphatase
224	BnaC02g21380D	211.778	21.8046	-3.27985	AT1G72370.1	0	P40, AP40, RP40, RPSAA	40s ribosomal protein SA
225	BnaC07g13120D	90.429	9.90397	-3.19071	AT1G23410.1	2e-151		Ribosomal protein S27a / Ubiquitin family protein
226	BnaA08g30820D	18.7706	1.2628	-3.89378	AT4G25740.1	0		RNA binding Plectin/S10 domain-containing protein
227	BnaA01g05130D	88.7569	8.1298	-3.44857	AT4G31700.1	0	RPS6, RPS6A	ribosomal protein S6
228	BnaC08g24870D	28.1857	2.33945	-3.59072	AT3G53890.1	5e-81		Ribosomal protein S21e
229	BnaA10g02510D	224.317	26.1546	-3.1004	AT1G04270.1	0	RPS15	cytosolic ribosomal protein S15
230	BnaC07g50070D	95.2241	12.1398	-2.97158	AT4G16720.1	0		Ribosomal protein L23/L15e family protein
231	BnaA04g26120D	139.042	22.3184	-2.63922	AT4G00100.1	6e-122	ATRPS13A, RPS13, PFL2, RPS13A	ribosomal protein S13A
232	BnaC08g30900D	193.327	18.8155	-3.36105	AT3G60770.1	1e-173		Ribosomal protein S13/S15
233	BnaC04g09160D	71.2522	3.09717	-4.52391	AT2G36160.1	4e-159		Ribosomal protein S11 family protein
234	BnaCnng24330D	329.739	46.4024	-2.82905	AT3G09200.1	0		Ribosomal protein L10 family protein
235	BnaCnng54330D	87.776	5.17278	-4.08481	AT5G47930.1	5e-92		Zinc-binding ribosomal protein family protein
236	BnaA09g34900D	93.0095	13.1131	-2.82637	AT3G55280.1	4e-154	RPL23AB	ribosomal protein L23AB
237	BnaC04g03350D	240.145	19.6025	-3.6148	AT2G44120.2	0		Ribosomal protein L30/L7 family protein
238	BnaA04g01110D	169.805	24.6026	-2.787	AT3G60770.1	2e-166		Ribosomal protein S13/S15
239	BnaAnng10730D	285.611	52.1185	-2.45418	AT3G04920.1	1e-162		Ribosomal protein S24e family protein
240	BnaA06g28570D	19.2293	1.87624	-3.35739	AT3G05560.1	2e-135		Ribosomal L22e protein family
241	BnaA10g21910D	178.618	15.0267	-3.57128	AT5G10360.1	0	EMB3010, RPS6B	Ribosomal protein S6e
242	BnaC01g00260D	69.0099	11.5222	-2.58239	AT4G39200.1	1e-134		Ribosomal protein S25 family protein
243	BnaA05g33460D	21.1512	0.0997749	-7.72785	AT3G02560.1	0		Ribosomal protein S7e family protein
244	BnaA08g26210D	284.098	37.4338	-2.92398	AT1G09690.1	2e-177		Translation protein SH3-like family protein
245	BnaA03g16530D	33.7957	1.73547	-4.28344	AT2G36160.1	5e-168		Ribosomal protein S11 family protein
246	BnaC09g10010D	56.3394	4.7355	-3.57256	AT2G19740.1	6e-131		Ribosomal protein L31e family protein
247	BnaC03g59800D	193.014	12.737	-3.92161	AT4G14320.2	6e-112		Zinc-binding ribosomal protein family protein
248	BnaA03g57860D	293.628	32.245	-3.18684	AT3G25520.1	0	ATL5, PGY3, OLI5, RPL5A	ribosomal protein L5
249	BnaC03g65890D	140.096	6.15933	-4.5075	AT4G34670.1	0		Ribosomal protein S3Ae
250	BnaC01g42370D	206.101	18.2254	-3.49933	AT3G49010.1	0	ATBBC1, BBC1, RSU2	breast basic conserved 1
251	BnaC04g08010D	88.7247	10.4758	-3.08228	AT2G37270.1	0	ATRPS5B, RPS5B	ribosomal protein 5B
252	BnaA09g09960D	50.1856	6.8172	-2.88002	AT2G19740.1	6e-131		Ribosomal protein L31e family protein
253	BnaC05g05370D	103.876	12.6133	-3.04184	AT1G07770.1	1e-152	RPS15A	ribosomal protein S15A
254	BnaAnng07600D	59.5434	2.09159	-4.83127	AT2G36160.1	2e-158		Ribosomal protein S11 family protein
255	BnaC02g38320D	106.081	16.955	-2.64538	AT5G47930.1	3e-78	RPS27D	40S ribosomal protein S27-3
256	BnaC05g00800D	89.0074	16.2089	-2.45714	AT1G01100.1	7e-112		60S acidic ribosomal protein family
257	BnaC03g36170D	250.029	37.9593	-2.71957	AT3G09200.1	0		Ribosomal protein L10 family protein
258	BnaC03g50030D	23.4568	3.1237	-2.90868	AT5G03850.1	1e-53		Nucleic acid-binding, OB-fold-like protein
259	BnaAnng03930D	44.5425	2.51436	-4.14692	AT3G49910.1	2e-92		Translation protein SH3-like family protein
260	BnaC09g46300D	286.701	31.9141	-3.16728	AT5G10360.1	0	EMB3010, RPS6B	Ribosomal protein S6e
261	BnaC03g35930D	252.14	46.4424	-2.44071	AT3G09500.1	1e-149		Ribosomal L29 family protein
262	BnaC05g41290D	246.363	28.5965	-3.10688	AT3G11940.1	0	ATRPS5A, AML1, RPS5A	ribosomal protein 5A
263	BnaAnng12180D	17.0034	1.34157	-3.66383	AT1G04480.1	3e-154		Ribosomal protein L14p/L23e family protein
264	BnaA01g32150D	139.252	24.7472	-2.49236	AT3G09680.1	4e-175		Ribosomal protein S12/S23 family protein
265	BnaAnng16450D	240.291	37.9934	-2.66096	AT5G58420.1	0		Ribosomal protein S4 (RPS4A) family protein
266	BnaA05g04770D	158.387	18.0205	-3.13574	AT3G60770.1	2e-136		Ribosomal protein S13/S15
267	BnaA07g38870D	115.532	5.90738	-4.28963	AT1G70600.1	3e-155		Ribosomal protein L18e/L15 superfamily protein
268	BnaAnng00560D	182.25	26.0128	-2.80863	AT5G02960.1	7e-151		Ribosomal protein S12/S23 family protein
269	BnaC03g74960D	24.2909	1.35949	-4.15928	AT3G45030.1	2e-150		Ribosomal protein S10p/S20e family protein
270	BnaA08g19000D	54.3262	2.31214	-4.55435	AT1G27400.1	0		Ribosomal protein L22p/L17e family protein
271	BnaC05g28180D	169.89	9.80145	-4.11546	AT1G34030.1	0		Ribosomal protein S13/S18 family
272	BnaC03g19950D	115.391	8.60443	-3.74531	AT2G36160.1	2e-166		Ribosomal protein S11 family protein
273	BnaA05g08120D	309.529	57.1751	-2.43662	AT2G36170.1	7e-156		Ubiquitin supergroup;Ribosomal protein L40e
274	BnaC08g38670D	2.09294	0.225126	-3.21673	AT1G15810.1	2e-155		S15/NS1, RNA-binding protein
275	BnaA03g29090D	70.0559	1.75976	-5.31506	AT3G05590.1	0	RPL18	ribosomal protein L18
276	BnaA09g50710D	27.5636	0.877725	-4.97285	AT1G04040.1	0		HAD superfamily, subfamily IIIB acid phosphatase
277	BnaAnng10670D	328.156	28.4873	-3.52599	AT3G04840.1	0		Ribosomal protein S3Ae
278	BnaC06g28490D	298.585	20.2827	-3.87982	AT1G67430.1	0		Ribosomal protein L22p/L17e family protein
279	BnaA02g04810D	425.312	39.4136	-3.43176	AT5G20290.1	0		Ribosomal protein S8e family protein
280	BnaC06g43680D	165.16	12.9245	-3.67568	AT1G70600.1	1e-153		Ribosomal protein L18e/L15 superfamily protein
281	BnaA06g23290D	19.1724	1.93262	-3.3104	AT5G64140.1	6e-77	RPS28	ribosomal protein S28
282	BnaC07g31040D	30.3113	3.11531	-3.28241	AT5G61170.1	7e-171		Ribosomal protein S19e family protein
283	BnaC08g50110D	119.688	5.60409	-4.41665	AT1G04480.1	7e-167		Ribosomal protein L14p/L23e family protein
284	BnaA02g07620D	71.1416	4.83434	-3.8793	AT5G58420.1	0		Ribosomal protein S4 (RPS4A) family protein
285	BnaA03g30580D	30.1759	2.86131	-3.39865	AT5G02870.1	0		Ribosomal protein L4/L1 family
286	BnaC03g15950D	132.21	19.7969	-2.73948	AT5G62300.1	4e-103		Ribosomal protein S10p/S20e family protein
287	BnaC07g26730D	138.541	14.3633	-3.26985	AT5G48760.1	0		Ribosomal protein L13 family protein
288	BnaA03g42820D	198.758	20.1827	-3.29982	AT4G16720.1	0		Ribosomal protein L23/L15e family protein
289	BnaC03g69780D	11.3385	0.171694	-6.04525	AT3G56340.1	3e-130		Ribosomal protein S26e family protein
290	BnaC05g18570D	14.5783	1.72297	-3.08085	AT1G23290.1	3e-59	RPL27A, RPL27AB	Ribosomal protein L18e/L15 superfamily protein
291	BnaC05g48210D	9.50604	0.32851	-4.85484	AT3G02560.1	0		Ribosomal protein S7e family protein
292	BnaC03g22080D	35.2837	3.17293	-3.47511	AT2G39390.1	2e-142		Ribosomal L29 family protein
293	BnaC01g03750D	135.872	22.8897	-2.56948	AT4G34670.1	0		Ribosomal protein S3Ae
294	BnaA09g33730D	143.458	17.2511	-3.05587	AT3G53430.1	1e-120	RPL12B	60S ribosomal Protein L12-like
295	BnaA03g16540D	123.159	16.6687	-2.88531	AT2G36170.1	1e-167		Ubiquitin supergroup;Ribosomal protein L40e
296	BnaA05g14980D	22.6383	1.72634	-3.71298	AT1G52300.1	2e-126		Zinc-binding ribosomal protein family protein
297	BnaA07g12310D	31.3352	2.23794	-3.80754	--	--	--	--
298	BnaA05g31670D	133.546	15.9505	-3.06566	AT3G05560.1	2e-145		Ribosomal L22e protein family
299	BnaC02g39500D	137.596	14.0503	-3.29177	AT3G04920.1	2e-147		Ribosomal protein S24e family protein
300	BnaC02g00390D	79.2739	10.9774	-2.85231	AT5G10360.1	0	EMB3010, RPS6B	Ribosomal protein S6e
301	BnaC01g18280D	23.6006	1.74234	-3.75973	AT4G26230.1	8e-140		Ribosomal protein L31e family protein
302	BnaA01g20630D	230.996	17.1691	-3.74998	AT3G49010.1	0	ATBBC1, BBC1, RSU2	breast basic conserved 1
303	BnaC04g25630D	81.0253	7.02917	-3.52695	AT3G55280.1	4e-144	RPL23AB	ribosomal protein L23AB
304	BnaA10g12820D	10.7625	0.371125	-4.85796	AT5G59850.1	3e-154		Ribosomal protein S8 family protein
305	BnaA05g07740D	129.281	8.13112	-3.99091	AT2G36620.1	8e-166	RPL24A	ribosomal protein L24
306	BnaA07g20050D	38.0203	6.43673	-2.56237	AT1G80750.1	0		Ribosomal protein L30/L7 family protein
307	BnaC09g37460D	461.266	56.6223	-3.02616	AT5G20290.1	0		Ribosomal protein S8e family protein
308	BnaA01g33400D	90.6237	3.50453	-4.6926	AT3G04840.1	0		Ribosomal protein S3Ae
309	BnaA06g30290D	29.0833	0.463205	-5.9724	AT3G25520.1	1e-104	ATL5	RPL5A
310	BnaC04g22220D	300.347	30.1525	-3.31628	AT3G60245.1	1e-123		Zinc-binding ribosomal protein family protein
311	BnaC01g44960D	62.713	8.06162	-2.95962	AT5G02610.2	1e-68		Ribosomal L29 family protein
312	BnaC05g38430D	2.96514	0.212988	-3.79926	AT3G15190.1	0		chloroplast 30S ribosomal protein S20, putative
313	BnaC04g46370D	229.208	26.6167	-3.10625	AT2G39460.1	2e-178	ATRPL23A, RPL23A, RPL23AA	ribosomal protein L23AA
314	BnaA09g48320D	39.5809	6.28439	-2.65496	AT1G09590.1	2e-167		Translation protein SH3-like family protein
315	BnaA02g22240D	71.5661	5.80509	-3.62389	AT1G33140.1	0	PGY2	Ribosomal protein L6 family
316	BnaC07g35100D	110.857	9.15265	-3.59837	AT4G18100.1	7e-151		Ribosomal protein L32e
317	BnaA02g32780D	42.6658	6.84632	-2.63968	AT5G23740.1	0	RPS11-BETA	ribosomal protein S11-beta
318	BnaA06g36380D	3.12061	0.224365	-3.79791	AT5G44020.1	0		HAD superfamily, subfamily IIIB acid phosphatase
319	BnaC05g05010D	12.3954	1.59909	-2.95448	AT1G07210.1	7e-114		Ribosomal protein S18
320	BnaA10g00720D	101.326	11.443	-3.14647	AT1G01100.1	1e-108		60S acidic ribosomal protein family
321	BnaCnng35130D	125.081	15.1841	-3.04223	AT4G17390.1	0		Ribosomal protein L23/L15e family protein
322	BnaA09g50580D	147.381	26.642	-2.46778	AT1G04270.1	4e-179	RPS15	cytosolic ribosomal protein S15
323	BnaCnng03140D	308.187	40.1859	-2.93904	AT5G02960.1	3e-176		Ribosomal protein S12/S23 family protein
324	BnaC04g56360D	73.2579	8.14491	-3.16901	AT4G31985.1	2e-38	RPL39C	60S ribosomal protein L39-1
325	BnaC04g52560D	20.6607	1.31319	-3.97574	AT2G42710.1	0		Ribosomal protein L1p/L10e family
326	BnaC03g01010D	161.407	28.6228	-2.49547	AT5G02960.1	7e-156		Ribosomal protein S12/S23 family protein
327	BnaC01g09080D	142.962	9.91738	-3.84953	AT4G29410.1	1e-158		Ribosomal L28e protein family
328	BnaA02g05660D	13.0829	1.2971	-3.33432	AT5G22440.1	0		Ribosomal protein L1p/L10e family
329	BnaC06g12970D	11.223	0.389067	-4.8503	AT2G44860.1	1e-119		Ribosomal protein L24e family protein
330	BnaA06g35850D	226.484	13.5876	-4.05905	AT1G43170.1	0	ARP1, emb2207, RPL3A, RP1	ribosomal protein 1
331	BnaCnng05530D	7.86594	0.320977	-4.61508	AT3G01790.1	0		Ribosomal protein L13 family protein
332	BnaC07g18650D	44.371	4.6701	-3.24809	AT5G45775.2	0		Ribosomal L5P family protein
333	BnaC03g33960D	267.157	28.4984	-3.22873	AT3G04840.1	0		Ribosomal protein S3Ae
334	BnaA01g23850D	171.956	22.36	-2.94305	AT3G23390.1	3e-124		Zinc-binding ribosomal protein family protein
335	BnaAnng17430D	4.89851	0.194211	-4.65665	AT5G18380.1	6e-42		Ribosomal protein S5 domain 2-like superfamily protein
336	BnaA08g14150D	313.932	42.7757	-2.87559	AT4G27090.1	3e-171		Ribosomal protein L14
337	BnaC09g53910D	60.5415	3.0395	-4.31602	AT5G60670.1	1e-115	RPL12C	60S ribosomal protein L12-3
338	BnaC05g34360D	12.9737	1.58405	-3.0339	AT3G18760.1	3e-124		Translation elongation factor EF1B/ribosomal protein S6 family protein
339	BnaA04g01280D	118.265	9.41153	-3.65145	AT3G60245.1	2e-121		Zinc-binding ribosomal protein family protein
340	BnaA02g23000D	89.7037	7.86395	-3.51184	AT1G43170.1	0	ARP1, emb2207, RPL3A, RP1	ribosomal protein 1
341	BnaA05g27530D	103.865	11.6336	-3.15834	AT3G11510.1	1e-179		Ribosomal protein S11 family protein
342	BnaC03g21480D	38.5865	2.73887	-3.81644	AT2G38600.1	0		HAD superfamily, subfamily IIIB acid phosphatase
343	BnaA04g00320D	134.063	7.40893	-4.1775	AT3G62870.1	0		Ribosomal protein L7Ae/L30e/S12e/Gadd45 family protein
344	BnaA03g00670D	74.6223	10.3422	-2.85106	AT5G02870.1	0		Ribosomal protein L4/L1 family
345	BnaC04g02930D	6.31461	0.157001	-5.32985	AT2G43460.1	2e-81		Ribosomal L38e protein family
346	BnaA03g27710D	120.95	13.0056	-3.21721	AT3G02080.1	0		Ribosomal protein S19e family protein
347	BnaA06g16250D	288.673	31.6239	-3.19035	AT3G49010.1	0	ATBBC1, BBC1, RSU2	breast basic conserved 1
348	BnaA07g04790D	382.938	47.0668	-3.02433	AT5G39740.1	0	OLI7, RPL5B	ribosomal protein L5 B
349	BnaC02g01730D	42.923	2.80315	-3.93663	AT5G07090.1	0		Ribosomal protein S4 (RPS4A) family protein
350	BnaC04g21140D	246.969	23.5945	-3.38781	AT3G62870.1	0		Ribosomal protein L7Ae/L30e/S12e/Gadd45 family protein
351	BnaA03g18630D	126.656	13.409	-3.23964	AT2G39460.1	1e-174	ATRPL23A, RPL23A, RPL23AA	ribosomal protein L23AA
352	BnaA03g43610D	260.827	24.0196	-3.44081	AT4G18100.1	1e-157		Ribosomal protein L32e
353	BnaC06g20620D	31.3082	2.00901	-3.96198	AT1G77940.1	3e-134		Ribosomal protein L7Ae/L30e/S12e/Gadd45 family protein
354	BnaC04g07790D	292.284	38.469	-2.9256	AT2G37600.1	3e-109		Ribosomal protein L36e family protein
355	BnaA01g33230D	104.201	9.53859	-3.44945	AT3G02080.1	3e-169		Ribosomal protein S19e family protein
356	BnaA05g07210D	115.459	15.6636	-2.88189	AT2G37270.1	0	ATRPS5B, RPS5B	ribosomal protein 5B
357	BnaA03g30650D	284.626	25.5613	-3.47703	AT3G09500.1	4e-139		Ribosomal L29 family protein
358	BnaC05g42400D	34.5623	0.328673	-6.7164	AT3G10610.1	2e-132		Ribosomal S17 family protein
359	BnaA03g56530D	154.931	14.8377	-3.38429	AT2G40010.1	0		Ribosomal protein L10 family protein
360	BnaC03g31580D	182.929	11.2606	-4.02193	AT4G00810.1	3e-129		60S acidic ribosomal protein family
361	BnaA03g39990D	36.4546	1.65957	-4.45722	AT5G61170.1	7e-176		Ribosomal protein S19e family protein
362	BnaC04g21420D	144.788	25.3937	-2.5114	AT2G47110.1	1e-163	UBQ6	ubiquitin 6
363	BnaAnng08850D	240.571	34.2937	-2.81045	AT4G13850.1	8e-106	ATGRP2, GR-RBP2, GRP2	glycine-rich RNA-binding protein 2
364	BnaA06g38660D	241.567	37.7213	-2.67897	AT3G48930.1	2e-177	EMB1080	Nucleic acid-binding, OB-fold-like protein
365	BnaC03g34320D	120.574	8.26697	-3.86642	AT3G05560.1	2e-150		Ribosomal L22e protein family
366	BnaA03g47020D	19.9324	0.370606	-5.74909	AT2G47610.1	2e-180		Ribosomal protein L7Ae/L30e/S12e/Gadd45 family protein
367	BnaA06g10600D	81.3487	7.92323	-3.35996	AT1G15930.2	2e-156		Ribosomal protein L7Ae/L30e/S12e/Gadd45 family protein
368	BnaCnng58850D	207.055	25.0103	-3.04942	AT2G40590.1	6e-102		Ribosomal protein S26e family protein
369	BnaC03g47030D	54.9028	1.63953	-5.06553	AT2G27710.1	8e-105		60S acidic ribosomal protein family
370	BnaA05g08130D	55.4954	3.97945	-3.80173	AT2G36160.1	2e-161		Ribosomal protein S11 family protein
371	BnaA03g14830D	38.3246	3.9902	-3.26374	AT2G32060.1	4e-149		Ribosomal protein L7Ae/L30e/S12e/Gadd45 family protein
372	BnaA03g48430D	489.212	49.5138	-3.30456	AT4G27090.1	1e-159		Ribosomal protein L14
373	BnaCnng01630D	96.0796	10.8649	-3.14456	AT4G00810.1	3e-114		60S acidic ribosomal protein family
374	BnaC03g17580D	137.694	9.77071	-3.81686	AT2G31610.1	0		Ribosomal protein S3 family protein
375	BnaA04g21290D	148.765	18.3017	-3.02299	AT2G37270.1	0	ATRPS5B, RPS5B	ribosomal protein 5B
376	BnaC08g00720D	18.6119	1.28319	-3.85842	AT1G04480.1	3e-92		Ribosomal protein L14p/L23e family protein
377	BnaA03g05840D	178.661	12.8119	-3.80167	AT5G16130.1	0		Ribosomal protein S7e family protein
378	BnaC04g47870D	230.926	29.4038	-2.97336	AT1G58380.1	1e-112	RPS2A	At1g59359
379	BnaA03g20640D	42.3965	4.53503	-3.22476	AT2G44065.1	0		Ribosomal protein L2 family
380	BnaC09g02910D	121.673	7.81345	-3.96091	AT5G28060.1	2e-146		Ribosomal protein S24e family protein
381	BnaA08g15140D	184.272	23.6053	-2.96465	AT4G36130.1	0		Ribosomal protein L2 family
382	BnaC05g38950D	62.2471	8.55011	-2.86399	AT3G14600.1	1e-173		Ribosomal protein L18ae/LX family protein
383	BnaA01g08920D	114.392	9.5376	-3.58422	AT4G18100.1	3e-164		Ribosomal protein L32e
384	BnaC04g28820D	233.412	33.5232	-2.79965	AT4G14320.2	1e-103		Zinc-binding ribosomal protein family protein
385	BnaA04g12260D	41.3803	3.08743	-3.74447	AT4G39200.1	1e-144		Ribosomal protein S25 family protein
386	BnaC08g27290D	31.5323	2.00951	-3.97191	AT3G56340.1	1e-128		Ribosomal protein S26e family protein
387	BnaA08g24040D	86.3741	13.9859	-2.62663	AT1G14320.1	0	SAC52, RPL10, RPL10A	Ribosomal protein L16p/L10e family protein
388	BnaA10g18910D	243.282	26.1305	-3.21882	AT5G15200.1	0		Ribosomal protein S4
389	BnaA02g19450D	31.4641	5.13652	-2.61484	AT1G80750.1	0		Ribosomal protein L30/L7 family protein
390	BnaC09g04730D	89.0507	8.63171	-3.36691	AT5G23740.1	0	RPS11-BETA	ribosomal protein S11-beta
391	BnaA01g01470D	116.062	9.56611	-3.60082	AT4G36130.1	0		Ribosomal protein L2 family
392	BnaC06g06410D	1.10518	37.4896	5.08414	AT1G53560.1	8e-136		Ribosomal protein L18ae family
393	BnaA05g00350D	175.685	31.7712	-2.4672	AT3G62870.1	5e-170		Ribosomal protein L7Ae/L30e/S12e/Gadd45 family protein
394	BnaC02g05940D	155.795	14.1156	-3.46429	AT5G15200.1	0		Ribosomal protein S4
395	BnaC04g28070D	183.181	20.5658	-3.15495	AT3G52590.1	7e-161	UBQ1, EMB2167, ERD16, HAP4	ubiquitin extension protein 1
396	BnaA10g01380D	237.572	32.2534	-2.88084	AT1G02780.1	0	emb2386	Ribosomal protein L19e family protein
397	BnaC07g17600D	10.8237	1.41744	-2.93283	AT5G44020.1	0		HAD superfamily, subfamily IIIB acid phosphatase
398	BnaC08g38600D	136.354	18.8426	-2.85529	AT1G15930.2	2e-159		Ribosomal protein L7Ae/L30e/S12e/Gadd45 family protein
399	BnaC03g33030D	57.5933	8.35972	-2.78437	AT3G02560.1	0		Ribosomal protein S7e family protein
400	BnaC05g14230D	231.228	15.7882	-3.8724	AT1G74060.1	0		Ribosomal protein L6 family protein
401	BnaA04g25570D	46.6601	2.66046	-4.13244	AT2G44120.2	0		Ribosomal protein L30/L7 family protein
402	BnaA01g26560D	108.334	10.1398	-3.41738	AT3G18740.1	1e-122		Ribosomal protein L7Ae/L30e/S12e/Gadd45 family protein
403	BnaA07g37750D	174.543	18.3177	-3.25227	AT3G53430.1	0		Ribosomal protein L11 family protein
404	BnaA06g09110D	137.172	19.3104	-2.82854	AT1G14320.1	0	SAC52, RPL10, RPL10A	Ribosomal protein L16p/L10e family protein
405	BnaC09g20460D	202.296	15.4876	-3.70728	AT2G01250.1	0		Ribosomal protein L30/L7 family protein
406	BnaA07g05210D	205.064	16.316	-3.65171	AT3G24830.1	0		Ribosomal protein L13 family protein
407	BnaC07g50200D	67.051	5.38291	-3.6388	AT4G18730.1	0	RPL16B	ribosomal protein L16B
408	BnaC09g05630D	27.1959	1.35026	-4.33208	AT3G45030.1	7e-131		Ribosomal protein S10p/S20e family protein
409	BnaA07g30140D	301.654	27.9435	-3.43231	AT1G72370.1	0	P40, AP40, RP40, RPSAA	40s ribosomal protein SA
410	BnaA03g00720D	155.898	14.7333	-3.40345	AT5G02960.1	2e-152		Ribosomal protein S12/S23 family protein
411	BnaC05g19970D	193.533	26.0887	-2.89108	AT5G15200.1	0		Ribosomal protein S4
412	BnaA08g16640D	82.842	13.2414	-2.64531	AT4G39200.1	7e-136		Ribosomal protein S25 family protein
413	BnaA07g18810D	61.8138	2.21764	-4.80083	AT3G60770.1	3e-165		Ribosomal protein S13/S15
414	BnaC04g36490D	101.146	6.06604	-4.05954	AT1G72370.1	0	P40, AP40, RP40, RPSAA	40s ribosomal protein SA
415	BnaC02g20030D	162.523	17.2643	-3.23478	AT1G70600.1	3e-160		Ribosomal protein L18e/L15 superfamily protein
416	BnaC01g29550D	8.4688	0.642774	-3.71977	AT1G61580.1	1e-134	RPL3B, ARP2	R-protein L3 B
417	BnaC02g03430D	69.1837	11.1871	-2.6286	AT5G02960.1	2e-162		Ribosomal protein S12/S23 family protein
418	BnaC03g44490D	290.658	29.0145	-3.32448	AT3G25520.1	0	ATL5, PGY3, OLI5, RPL5A	ribosomal protein L5
419	BnaC01g07490D	10.296	0.595673	-4.11142	AT4G30930.1	0	NFD1	Ribosomal protein L21
420	BnaA03g57870D	330.21	25.7121	-3.68286	AT3G25520.1	0	ATL5, PGY3, OLI5, RPL5A	ribosomal protein L5
421	BnaA02g06730D	36.2543	4.34582	-3.06045	AT5G59850.1	1e-157		Ribosomal protein S8 family protein
422	BnaA10g13900D	24.9755	2.95912	-3.07727	AT5G22440.1	5e-153		Ribosomal protein L1p/L10e family
423	BnaA03g29070D	129.671	11.2738	-3.52381	AT3G05560.1	1e-153		Ribosomal L22e protein family
424	BnaA05g31240D	33.9949	5.16369	-2.71884	--	--	--	--
425	BnaA04g28840D	32.8753	3	-3.45397	AT2G32060.1	1e-113		Ribosomal protein L7Ae/L30e/S12e/Gadd45 family protein
426	BnaA05g11250D	39.0761	5.24698	-2.89673	AT2G31610.1	0	RPS3A	40S ribosomal protein S3-1
427	BnaC05g18740D	32.5345	1.43891	-4.49892	AT1G23410.1	1e-148	RPS27AA	Ubiquitin-40S ribosomal protein S27a-1
428	BnaA04g23010D	103.744	16.9168	-2.6165	AT2G39460.1	4e-174	ATRPL23A, RPL23A, RPL23AA	ribosomal protein L23AA
429	BnaC03g19000D	124.152	6.65651	-4.2212	AT2G34480.1	0		Ribosomal protein L18ae/LX family protein
430	BnaC03g44500D	292.483	31.2241	-3.22762	AT5G39740.1	0	OLI7, RPL5B	ribosomal protein L5 B
431	BnaA02g00470D	121.997	15.0409	-3.01988	AT5G10360.1	0	EMB3010, RPS6B	Ribosomal protein S6e
432	BnaC06g24350D	193.753	16.9962	-3.51093	AT1G72370.1	0	P40, AP40, RP40, RPSAA	40s ribosomal protein SA
433	BnaA07g33670D	14.3002	1.11583	-3.67985	AT1G77750.1	1e-153		Ribosomal protein S13/S18 family
434	BnaA05g27160D	18.8399	1.2825	-3.87676	AT3G11940.1	0	ATRPS5A, AML1, RPS5A	ribosomal protein 5A
435	BnaA09g44520D	96.183	9.16273	-3.39193	AT1G18540.1	0		Ribosomal protein L6 family protein
436	BnaC07g00830D	16.8303	1.28824	-3.70759	AT2G20060.1	0		Ribosomal protein L4/L1 family
437	BnaCnng17420D	43.8502	6.76478	-2.69647	AT4G25740.1	0		RNA binding Plectin/S10 domain-containing protein
438	BnaA01g07450D	165.034	11.645	-3.82498	AT4G29410.1	2e-153		Ribosomal L28e protein family
439	BnaA09g22530D	79.1543	10.056	-2.97661	AT4G10450.1	6e-153		Ribosomal protein L6 family
440	BnaC06g38440D	32.3324	0.845541	-5.25696	AT1G77940.1	3e-119		Ribosomal protein L7Ae/L30e/S12e/Gadd45 family protein
441	BnaA08g20570D	10.4358	0.40975	-4.67065	AT1G70600.1	6e-47		Ribosomal protein L18e/L15 superfamily protein
442	BnaC03g20800D	141.149	25.4792	-2.46983	AT2G37600.1	2e-111		Ribosomal protein L36e family protein
443	BnaA04g01580D	70.6054	9.18458	-2.94249	AT3G59540.1	2e-81		Ribosomal L38e protein family
444	BnaA05g28850D	330.288	40.7386	-3.01926	AT3G09630.1	0		Ribosomal protein L4/L1 family
445	BnaC01g43880D	56.0259	7.34119	-2.93201	AT3G18740.1	3e-119		Ribosomal protein L7Ae/L30e/S12e/Gadd45 family protein
446	BnaC07g38220D	4.02978	26.0589	2.693	AT4G23450.2	7e-57	AIRP1, AtAIRP1	RING/U-box superfamily protein
447	BnaAnng01970D	124.798	3.59312	-5.11821	AT5G07090.1	0		Ribosomal protein S4 (RPS4A) family protein
448	BnaA09g09950D	312.305	39.2372	-2.99266	AT2G19730.1	8e-167		Ribosomal L28e protein family
449	BnaC08g31100D	46.8778	4.82288	-3.28094	AT3G61110.1	8e-99	ARS27A, RS27A	ribosomal protein S27
450	BnaC02g29130D	307.946	52.535	-2.55133	AT4G10450.1	5e-169		Ribosomal protein L6 family
451	BnaC07g19610D	188.113	25.2984	-2.89448	AT1G43170.1	0	ARP1, emb2207, RPL3A, RP1	ribosomal protein 1
452	BnaA03g19120D	68.6229	7.09909	-3.27298	AT2G40510.1	7e-137		Ribosomal protein S26e family protein
453	BnaC08g30490D	53.8694	1.80084	-4.90272	AT3G60245.1	1e-112		Zinc-binding ribosomal protein family protein
454	BnaC03g24670D	19.8362	1.67907	-3.5624	AT2G44065.1	0		Ribosomal protein L2 family
455	BnaC09g05180D	109.394	4.99399	-4.4532	AT5G61170.1	7e-171		Ribosomal protein S19e family protein
456	BnaC01g17650D	135.573	9.78069	-3.79299	AT4G25740.1	0		RNA binding Plectin/S10 domain-containing protein
457	BnaA05g34140D	120.516	20.5755	-2.55023	AT3G02080.1	2e-172		Ribosomal protein S19e family protein
458	BnaA08g23710D	64.6727	8.73606	-2.8881	AT1G15930.2	8e-120		Ribosomal protein L7Ae/L30e/S12e/Gadd45 family protein
459	BnaCnng66410D	28.9091	2.32749	-3.63468	AT1G52300.1	1e-117		Zinc-binding ribosomal protein family protein
460	BnaA10g23570D	151.616	13.5457	-3.48452	AT5G07090.1	0		Ribosomal protein S4 (RPS4A) family protein
461	BnaA01g27990D	45.08	6.3496	-2.82775	AT3G17465.1	1e-158	RPL3B	50S ribosomal protein L3-2, chloroplastic
462	BnaA05g21220D	29.879	2.05327	-3.86314	--	--	--	--
463	BnaA01g20600D	158.943	16.2604	-3.28907	AT3G48930.1	1e-169	EMB1080	Nucleic acid-binding, OB-fold-like protein
464	BnaC03g37210D	222.558	34.4466	-2.69175	AT3G11510.1	5e-179		Ribosomal protein S11 family protein
465	BnaC04g27310D	202.479	36.519	-2.47105	AT5G60670.1	9e-136		Ribosomal protein L11 family protein
466	BnaA05g28950D	187.856	34.151	-2.45963	AT3G09500.1	4e-133		Ribosomal L29 family protein
467	BnaC01g06790D	81.3263	7.59577	-3.42045	AT4G31700.1	0	RPS6, RPS6A	ribosomal protein S6
468	BnaC02g39900D	331.802	45.9153	-2.85328	AT5G27850.1	0		Ribosomal protein L18e/L15 superfamily protein
469	BnaA07g09990D	90.9762	5.10979	-4.15415	AT5G37640.1	1e-25	UBQ9	ubiquitin 9
470	BnaA10g26880D	81.1413	9.7107	-3.06279	AT5G02870.1	0		Ribosomal protein L4/L1 family
471	BnaC03g43290D	59.0269	4.92961	-3.58183	AT3G23390.1	1e-138		Zinc-binding ribosomal protein family protein
472	BnaC05g48560D	82.8712	5.88263	-3.81634	AT3G02080.1	7e-171		Ribosomal protein S19e family protein
473	BnaA03g19630D	306.703	21.2639	-3.85036	AT2G41840.1	0		Ribosomal protein S5 family protein
474	BnaC03g72450D	207.871	21.0727	-3.30224	AT2G47110.1	1e-173	UBQ6	ubiquitin 6
475	BnaC04g22000D	144.545	19.8516	-2.86419	AT3G60770.1	3e-165		Ribosomal protein S13/S15
476	BnaA03g30560D	101.766	8.32032	-3.61247	AT5G02960.1	6e-147		Ribosomal protein S12/S23 family protein
477	BnaA07g19460D	91.081	5.52412	-4.04333	AT3G62870.1	0		Ribosomal protein L7Ae/L30e/S12e/Gadd45 family protein
478	BnaCnng21840D	164.435	25.4079	-2.69417	AT3G24830.1	0		Ribosomal protein L13 family protein
479	BnaA03g07060D	180.536	28.0939	-2.68396	AT5G18380.1	1e-119	RPS16C	40S ribosomal protein S16-3
480	BnaC06g42830D	192.073	22.2889	-3.10726	AT3G60245.1	4e-113		Zinc-binding ribosomal protein family protein
481	BnaA02g27070D	228.191	18.2082	-3.64758	AT2G01250.1	0		Ribosomal protein L30/L7 family protein
482	BnaC06g01250D	133.108	22.0318	-2.59494	AT2G18020.1	0	EMB2296	Ribosomal protein L2 family
483	BnaA09g56510D	62.6254	9.01577	-2.79623	AT1G15930.2	1e-127	RPS12A	40S ribosomal protein S12-1
484	BnaA05g33020D	75.1792	9.50148	-2.98411	AT3G04400.1	4e-96	emb2171	Ribosomal protein L14p/L23e family protein
485	BnaA03g05300D	177.689	20.7934	-3.09516	AT5G15200.1	0		Ribosomal protein S4
486	BnaA09g51180D	257.806	36.0779	-2.8371	AT1G02780.1	0	emb2386	Ribosomal protein L19e family protein
487	BnaC02g22860D	66.9435	7.09295	-3.23849	AT1G74270.1	1e-117		Ribosomal protein L35Ae family protein
488	BnaC04g16650D	173.437	18.3746	-3.23863	AT2G27710.1	8e-90		60S acidic ribosomal protein family
489	BnaAnng25900D	23.0997	0.469242	-5.6214	AT1G61580.1	0	RPL3B, ARP2	R-protein L3 B
490	BnaA09g52020D	247.867	11.1766	-4.47101	AT4G00810.1	3e-124		60S acidic ribosomal protein family
491	BnaA06g05590D	17.0168	1.91074	-3.15476	AT1G09690.1	0		Translation protein SH3-like family protein
492	BnaA08g22590D	119.15	5.79126	-4.36276	AT1G74050.1	0		Ribosomal protein L6 family protein
493	BnaA05g18500D	131.559	9.04921	-3.86177	AT1G34030.1	0		Ribosomal protein S13/S18 family
494	BnaC02g29720D	64.2879	3.70196	-4.11819	AT1G43170.1	0	ARP1, emb2207, RPL3A, RP1	ribosomal protein 1
495	BnaA05g23590D	100.637	17.7913	-2.49992	AT3G16080.1	2e-101		Zinc-binding ribosomal protein family protein
496	BnaA10g09400D	9.44886	0.952842	-3.30983	--	--	--	--
497	BnaA07g19250D	189.738	18.673	-3.34498	AT3G62250.1	4e-174	UBQ5	ubiquitin 5
498	BnaA03g30850D	97.8919	14.3142	-2.77374	AT3G09200.1	0		Ribosomal protein L10 family protein
499	BnaC01g09100D	17.5502	0.427359	-5.3599	AT2G19750.1	4e-71		Ribosomal protein S30 family protein
500	BnaC08g29750D	36.033	4.76267	-2.91948	AT3G59540.1	7e-90		Ribosomal L38e protein family
501	BnaC03g22740D	68.6969	7.56454	-3.18292	AT2G40510.1	3e-140		Ribosomal protein S26e family protein
502	BnaA01g33650D	78.5046	8.59341	-3.19147	AT5G18380.1	2e-147		Ribosomal protein S5 domain 2-like superfamily protein
503	BnaA10g18170D	105.421	16.6631	-2.66143	AT5G16130.1	0		Ribosomal protein S7e family protein
504	BnaCnng03190D	93.9372	10.9805	-3.09675	AT5G02870.1	0		Ribosomal protein L4/L1 family
505	BnaA06g29060D	187.631	24.9786	-2.90913	AT3G04920.1	2e-147		Ribosomal protein S24e family protein
506	BnaC04g45340D	112.933	9.38518	-3.58894	AT2G37600.1	8e-105		Ribosomal protein L36e family protein
507	BnaA04g03380D	37.145	3.57327	-3.37785	AT3G55750.1	2e-126		Ribosomal protein L35Ae family protein
508	BnaA04g01870D	40.3383	6.87911	-2.55186	AT3G58700.1	0		Ribosomal L5P family protein
509	BnaA06g04200D	129.847	9.15336	-3.82637	AT1G07770.1	1e-152	RPS15A	ribosomal protein S15A
510	BnaA03g60260D	10.79	0.614329	-4.13454	AT1G61580.1	1e-111	ARP2	60S ribosomal protein L3-2
511	BnaC03g11550D	115.792	9.15528	-3.66079	AT5G59850.1	2e-132		Ribosomal protein S8 family protein
512	BnaC06g26740D	158.264	15.0068	-3.39864	AT1G67430.1	0		Ribosomal protein L22p/L17e family protein
513	BnaC02g31850D	189.707	19.9569	-3.24881	AT5G45775.2	0		Ribosomal L5P family protein
514	BnaA09g38330D	247.587	26.3276	-3.23329	AT3G60245.1	3e-110		Zinc-binding ribosomal protein family protein
515	BnaCnng36150D	420.076	54.8306	-2.9376	AT5G20290.1	0		Ribosomal protein S8e family protein
516	BnaA06g12670D	173.684	14.8266	-3.55021	AT1G18540.1	0	RPL6A	60S ribosomal protein L6-1
517	BnaC03g15440D	276.639	33.7338	-3.03574	AT4G25740.1	1e-135		RNA binding Plectin/S10 domain-containing protein
518	BnaA03g34910D	78.2243	9.4028	-3.05645	AT3G18740.1	3e-129		Ribosomal protein L7Ae/L30e/S12e/Gadd45 family protein
519	BnaAnng22990D	272.915	31.8121	-3.1008	AT5G27850.1	0		Ribosomal protein L18e/L15 superfamily protein
520	BnaCnng23910D	43.2265	4.57109	-3.24131	AT1G64880.1	0		Ribosomal protein S5 family protein
521	BnaA08g01520D	66.0423	4.70241	-3.81192	AT1G52300.1	3e-109		Zinc-binding ribosomal protein family protein
522	BnaC03g02860D	43.0242	2.52014	-4.09357	AT5G07090.1	0		Ribosomal protein S4 (RPS4A) family protein
523	BnaC01g39840D	152.337	10.2091	-3.89934	AT3G04920.1	3e-159		Ribosomal protein S24e family protein
524	BnaC04g42750D	33.1951	3.13033	-3.40658	AT2G32060.1	2e-117		Ribosomal protein L7Ae/L30e/S12e/Gadd45 family protein
525	BnaCnng47960D	114.579	16.1762	-2.8244	AT5G22440.1	0		Ribosomal protein L1p/L10e family
526	BnaA07g23080D	149.868	12.0083	-3.64159	AT1G72370.1	0	P40, AP40, RP40, RPSAA	40s ribosomal protein SA
527	BnaC09g36540D	35.2621	5.27131	-2.74188	AT5G22440.1	5e-158		Ribosomal protein L1p/L10e family
528	BnaCnng31050D	146.146	12.1708	-3.58591	AT3G53430.1	1e-122	RPL12B	60S ribosomal Protein L12-like
529	BnaA04g04780D	194.436	17.8354	-3.44648	AT5G60670.1	9e-126		Ribosomal protein L11 family protein
530	BnaCnng58700D	187.956	34.7741	-2.43431	AT1G69620.1	2e-116	RPL34	ribosomal protein L34
531	BnaA02g20180D	28.0975	2.23136	-3.65445	AT1G64880.1	0		Ribosomal protein S5 family protein
532	BnaAnng09380D	28.479	4.60279	-2.62932	AT3G11940.1	0	ATRPS5A, AML1, RPS5A	ribosomal protein 5A
533	BnaC09g15760D	154.276	17.3336	-3.15387	AT1G57660.1	0		Translation protein SH3-like family protein
534	BnaC09g24880D	110.184	19.4934	-2.49886	AT1G34030.1	4e-174		Ribosomal protein S13/S18 family
535	BnaAnng08420D	232.982	20.4085	-3.51298	AT2G18020.1	0	EMB2296	Ribosomal protein L2 family
536	BnaC08g47880D	208.398	33.3971	-2.64155	AT4G16720.1	0		Ribosomal protein L23/L15e family protein
537	BnaCnng75520D	251.702	29.2728	-3.10408	AT1G43170.1	2e-165	ARP1, emb2207, RPL3A, RP1	ribosomal protein 1
538	BnaC06g09590D	33.9032	2.31311	-3.87352	AT1G52300.1	4e-131		Zinc-binding ribosomal protein family protein
539	BnaA09g17440D	27.5334	3.39333	-3.02041	AT4G31700.1	0	RPS6, RPS6A	ribosomal protein S6
540	BnaC03g13330D	35.3637	3.72236	-3.24798	AT5G56710.1	4e-128		Ribosomal protein L31e family protein
541	BnaC08g20700D	224.437	24.9718	-3.16794	AT3G49010.1	0	ATBBC1, BBC1, RSU2	breast basic conserved 1
542	BnaC07g02020D	12.8694	0.437104	-4.87982	AT2G20450.1	5e-139		Ribosomal protein L14
543	BnaC07g16510D	24.1003	1.61802	-3.89675	--	--	--	--
544	BnaA07g25010D	453.113	51.854	-3.12734	AT1G67430.1	0		Ribosomal protein L22p/L17e family protein
545	BnaA07g15010D	10.4245	0.655643	-3.99092	AT2G44860.1	5e-118		Ribosomal protein L24e family protein
546	BnaA03g26700D	46.7196	1.97556	-4.56369	AT4G00810.1	6e-131		60S acidic ribosomal protein family
547	BnaC07g28280D	306.634	39.1819	-2.96826	AT5G27850.1	0		Ribosomal protein L18e/L15 superfamily protein
548	BnaC08g37220D	186.915	16.9239	-3.46525	AT1G18540.1	0		Ribosomal protein L6 family protein
549	BnaC01g20070D	109.624	7.12336	-3.94386	AT4G16720.1	0		Ribosomal protein L23/L15e family protein
550	BnaAnng05780D	74.176	9.63338	-2.94484	AT5G45775.2	0		Ribosomal L5P family protein
551	BnaA08g30370D	228.007	31.3392	-2.86304	AT4G16720.1	0		Ribosomal protein L23/L15e family protein
552	BnaA02g08520D	10.5911	1.20994	-3.12985	AT5G56710.1	4e-138		Ribosomal protein L31e family protein
553	BnaC09g18570D	102.281	14.3481	-2.83361	AT5G45775.2	0		Ribosomal L5P family protein
554	BnaA06g26380D	79.7426	9.41873	-3.08175	AT5G23740.1	0	RPS11-BETA	ribosomal protein S11-beta
555	BnaC01g16790D	18.6178	1.96088	-3.24711	AT4G24950.1	1e-33		unknown protein; Has 4 Blast hits to 4 proteins in 2 species: Archae - 0; Bacteria - 0; Metazoa - 0; Fungi - 0; Plants - 4; Viruses - 0; Other Eukaryotes - 0 (source: NCBI BLink).
556	BnaA06g19150D	263.121	31.3678	-3.06837	AT3G49010.1	0	ATBBC1, BBC1, RSU2	breast basic conserved 1
557	BnaC07g11450D	88.437	14.6196	-2.59675	AT1G27400.1	0		Ribosomal protein L22p/L17e family protein
558	BnaA09g10380D	107.172	11.4631	-3.22486	AT3G24830.1	0		Ribosomal protein L13 family protein
559	BnaC03g77680D	47.3147	3.177	-3.89655	--	--	--	--
560	BnaA04g14320D	50.57	5.3682	-3.23577	AT1G72370.1	0	P40, AP40, RP40, RPSAA	40s ribosomal protein SA
561	BnaC05g02380D	176.234	26.1134	-2.75463	AT1G04270.1	0	RPS15	cytosolic ribosomal protein S15
562	BnaA10g26850D	54.6625	7.31026	-2.90256	AT5G02960.1	5e-162		Ribosomal protein S12/S23 family protein
563	BnaA08g13440D	64.485	3.24923	-4.31079	AT4G29410.1	8e-151		Ribosomal L28e protein family
564	BnaA08g30710D	178.055	16.3507	-3.4449	AT4G31700.1	0	RPS6, RPS6A	ribosomal protein S6
565	BnaC08g32540D	245.805	40.0226	-2.61863	AT3G62870.1	0		Ribosomal protein L7Ae/L30e/S12e/Gadd45 family protein
566	BnaA07g16120D	59.1422	7.42442	-2.99384	AT3G53740.3	2e-97	RPL36B	60S ribosomal protein L36
567	BnaA06g23640D	15.0782	2.37842	-2.66439	AT5G64670.1	0		Ribosomal protein L18e/L15 superfamily protein
568	BnaA05g22730D	34.2132	4.87885	-2.80994	AT3G17465.1	0	RPL3P	ribosomal protein L3 plastid
569	BnaA02g21980D	302.255	41.4083	-2.86777	AT4G10450.1	5e-169		Ribosomal protein L6 family
570	BnaA03g28820D	123.084	9.33772	-3.72043	AT3G04840.1	0		Ribosomal protein S3Ae
571	BnaA04g11190D	37.1876	5.34237	-2.79927	AT5G41520.1	4e-94	RPS10B	40S ribosomal protein S10-2
572	BnaC06g24830D	18.5466	2.93764	-2.65843	AT1G70190.1	4e-95		Ribosomal protein L7/L12, oligomerisation;Ribosomal protein L7/L12, C-terminal/adaptor protein ClpS-like
573	BnaA07g18420D	9.92987	0.639992	-3.95565	AT3G59540.1	5e-87		Ribosomal L38e protein family
574	BnaC02g38740D	109.769	9.68852	-3.50205	AT5G48760.1	0		Ribosomal protein L13 family protein
575	BnaCnng38910D	195.201	24.6262	-2.98669	AT1G07770.1	1e-147	RPS15A	ribosomal protein S15A
576	BnaC03g19960D	159.097	18.2399	-3.12474	AT2G36170.1	7e-161		Ubiquitin supergroup;Ribosomal protein L40e
577	BnaC09g49300D	4.2082	0.442477	-3.24953	AT3G11510.1	2e-146		Ribosomal protein S11 family protein
578	BnaA07g20040D	6.46381	0.576248	-3.48762	AT1G80750.1	3e-151		Ribosomal protein L30/L7 family protein
579	BnaA09g33030D	145.351	9.17982	-3.98493	AT3G52590.1	3e-149	UBQ1, EMB2167, ERD16, HAP4	ubiquitin extension protein 1
580	BnaC03g57660D	47.1538	3.96729	-3.57115	AT1G27400.1	0		Ribosomal protein L22p/L17e family protein
581	BnaA03g40630D	193.899	17.8164	-3.44403	AT3G49910.1	2e-127		Translation protein SH3-like family protein
582	BnaC09g01930D	126.09	5.37807	-4.55122	AT3G28900.1	6e-141		Ribosomal protein L34e superfamily protein
583	BnaC04g42260D	89.0258	11.8016	-2.91524	AT2G31610.1	0		Ribosomal protein S3 family protein
584	BnaC08g32090D	234.45	32.9893	-2.82921	AT2G47110.1	4e-164	UBQ6	ubiquitin 6
585	BnaA09g38860D	36.8174	4.15379	-3.14789	AT3G61110.1	2e-100	ARS27A, RS27A	ribosomal protein S27
586	BnaC04g39260D	161.805	21.8543	-2.88827	AT2G27710.1	2e-90		60S acidic ribosomal protein family
587	BnaC03g35870D	174.578	28.7836	-2.60055	AT3G09680.1	2e-151		Ribosomal protein S12/S23 family protein
588	BnaA04g02520D	6.6557	0.124054	-5.74555	AT3G56340.1	1e-130	RPS26C	40S ribosomal protein S26
589	BnaA01g05390D	47.7979	4.1376	-3.53008	AT4G39200.1	6e-136		Ribosomal protein S25 family protein
590	BnaA02g16870D	68.7138	7.09295	-3.27614	AT1G74270.1	1e-117		Ribosomal protein L35Ae family protein
591	BnaC01g40200D	83.5614	14.9019	-2.48734	AT5G18380.1	1e-110	RPS16C	40S ribosomal protein S16-3
592	BnaC03g60460D	84.1081	6.36711	-3.72353	AT4G39200.1	6e-146		Ribosomal protein S25 family protein
593	BnaA07g31400D	344.577	49.1037	-2.81092	AT1G74270.1	1e-132		Ribosomal protein L35Ae family protein
594	BnaA03g22290D	40.1396	1.88182	-4.41483	AT2G27710.1	4e-103		60S acidic ribosomal protein family
595	BnaC01g02520D	317.77	18.2054	-4.12554	AT2G18020.1	0	EMB2296	Ribosomal protein L2 family
596	BnaA04g05050D	86.4523	11.7336	-2.88126	AT3G53020.1	1e-144	STV1, RPL24B, RPL24	Ribosomal protein L24e family protein
597	BnaC08g43840D	237.92	34.5575	-2.78341	AT1G04270.1	0	RPS15	cytosolic ribosomal protein S15
598	BnaA03g18590D	10.414	0.801713	-3.69929	AT2G39390.1	1e-144		Ribosomal L29 family protein
599	BnaC03g77650D	71.9456	4.59042	-3.97021	AT4G29410.1	4e-144		Ribosomal L28e protein family
600	BnaC08g42570D	115.079	14.3595	-3.00255	AT1G09690.1	8e-176		Translation protein SH3-like family protein
601	BnaC04g08700D	112.533	7.34857	-3.93674	AT2G36620.1	2e-162	RPL24A	ribosomal protein L24
602	BnaA07g01060D	66.8906	8.07406	-3.05044	AT2G19730.1	2e-152		Ribosomal L28e protein family
603	BnaA09g15190D	68.2812	6.58878	-3.37341	AT1G57660.1	1e-178		Translation protein SH3-like family protein
604	BnaC05g43330D	312.76	33.4944	-3.22306	AT3G09630.1	0		Ribosomal protein L4/L1 family
605	BnaC05g47000D	29.3756	2.78242	-3.40021	AT3G04840.1	0		Ribosomal protein S3Ae
606	BnaC09g35210D	56.9128	4.40554	-3.69136	AT5G59850.1	7e-151		Ribosomal protein S8 family protein
607	BnaA10g30460D	9.97095	0.41548	-4.58488	AT3G11510.1	4e-149		Ribosomal protein S11 family protein
608	BnaA01g14960D	120.112	9.75925	-3.62147	AT4G25740.1	0		RNA binding Plectin/S10 domain-containing protein
609	BnaA07g15380D	28.8334	1.86062	-3.95389	AT5G41520.1	1e-99	RPS10B	40S ribosomal protein S10-2
610	BnaC06g14610D	173.424	27.8043	-2.64092	AT5G60670.1	2e-137		Ribosomal protein L11 family protein
611	BnaA09g23350D	51.0679	3.24231	-3.97732	AT1G34030.1	2e-177		Ribosomal protein S13/S18 family
612	BnaA03g28000D	122.316	10.0037	-3.61201	AT3G02560.1	0		Ribosomal protein S7e family protein
613	BnaA02g15960D	41.0201	4.19435	-3.28981	AT1G72370.1	0	P40, AP40, RP40, RPSAA	40s ribosomal protein SA
614	BnaC07g20640D	147.598	14.1258	-3.38527	AT2G01250.1	0		Ribosomal protein L30/L7 family protein
615	BnaA03g57330D	59.7132	1.67385	-5.15681	AT5G18380.1	1e-113	RPS16C	40S ribosomal protein S16-3
	Plant-type primary cell wall biogenesis
1	BnaA09g06990D	81.5691	12.7329	-2.67946	AT5G64740.1	0	CESA6, IXR2, E112, PRC1	cellulose synthase 6
2	BnaC01g00330D	24.3495	0.837735	-4.86125	AT4G39350.1	0	CESA2, ATH-A, ATCESA2	cellulose synthase A2
3	BnaA03g52020D	29.7427	5.50292	-2.43427	AT4G32410.1	0	CESA1, RSW1, AtCESA1	cellulose synthase 1
4	BnaA03g55200D	21.0518	3.75129	-2.48848	AT5G05170.1	0	CESA3, IXR1, ATCESA3, ATH-B, CEV1	Cellulose synthase family protein
5	BnaC07g43790D	37.1904	5.67554	-2.7121	AT4G32410.1	0	CESA1, RSW1, AtCESA1	cellulose synthase 1
6	BnaA01g05450D	11.0362	0.675528	-4.03008	AT4G39350.1	0	CESA2, ATH-A, ATCESA2	cellulose synthase A2
7	BnaA06g23700D	27.7887	5.1542	-2.43068	AT5G64740.1	0	CESA6, IXR2, E112, PRC1	cellulose synthase 6
8	BnaC09g06600D	85.4724	6.59883	-3.69518	AT5G64740.1	0	CESA6, IXR2, E112, PRC1	cellulose synthase 6
9	BnaC03g02050D	35.4154	4.91807	-2.84821	AT5G05170.1	0	CESA3, IXR1, ATCESA3, ATH-B, CEV1	Cellulose synthase family protein

## Sheet: NTvsAT(814)
Table S5 Information on the differentially expressed genes (DEGs) involved in starch and sucrose metabolism, fatty acid biosynthesis, ribosome and plant-type primary cell wall biogenesis in NTvsAT(814)
	Gene name	814-NT(FPKM)	814-AT(FPKM)	log2(AT/NT)	homologs in Ath	Blast_evalue	Symbol	Short description
	Starch and sucrose metabolism
1	BnaCnng23250D	7.72505	0.0657604	-6.87618	AT4G02290.1	0	AtGH9B13, GH9B13	glycosyl hydrolase 9B13
2	BnaA02g00180D	1.72919	0.0277433	-5.96181	AT5G09760.1	0		Plant invertase/pectin methylesterase inhibitor superfamily
3	BnaA04g01370D	0.684575	4.56364	2.7369	AT3G60130.1	0	BGLU16	Beta-glucosidase 16
4	BnaC07g38560D	1.31209	0.0340761	-5.26696	AT4G23820.1	0		Pectin lyase-like superfamily protein
5	BnaCnng44170D	20.9098	2.65029	-2.97996	AT3G23820.1	0	GAE6	UDP-D-glucuronate 4-epimerase 6
6	BnaA03g57500D	0.754405	0.0915464	-3.04276	AT3G15720.1	0		Pectin lyase-like superfamily protein
7	BnaC06g29950D	6.90413	0.411738	-4.06766	AT1G69040.2	0	ACR4	ACT domain repeat 4
8	BnaA03g06500D	78.4947	7.83974	-3.32372	AT5G17310.2	0	UGP2	UDP-glucose pyrophosphorylase 2
9	BnaC02g00700D	8.24861	0.0558374	-7.20678	AT5G09760.1	0		Plant invertase/pectin methylesterase inhibitor superfamily
10	BnaC02g18350D	5.94004	0.740575	-3.00375	AT3G45940.1	0		Glycosyl hydrolases family 31 protein
11	BnaA09g30050D	3.9431	26.1821	2.73118	AT1G23200.1	0		Plant invertase/pectin methylesterase inhibitor superfamily
12	BnaC02g28120D	4.25871	0.194969	-4.4491	AT4G02290.1	0	AtGH9B13, GH9B13	glycosyl hydrolase 9B13
13	BnaA07g33960D	142.848	0.294301	-8.92297	AT1G78090.1	0	ATTPPB, TPPB	trehalose-6-phosphate phosphatase
14	BnaA09g11640D	33.6249	1.23474	-4.76725	AT1G64390.1	0	AtGH9C2, GH9C2	glycosyl hydrolase 9C2
15	BnaC02g34050D	3.72003	0.164785	-4.49666	AT2G01610.1	3e-61		Plant invertase/pectin methylesterase inhibitor superfamily protein
16	BnaA03g57840D	11.6637	1.55494	-2.90709	AT3G25500.1	0	AFH1, FH1, AHF1, ATFH1	formin homology 1
17	BnaA06g27840D	4.73721	0.676025	-2.80889	AT5G25590.1	0		Protein of unknown function (DUF630 and DUF632)
18	BnaCnng54560D	8.9661	0.835482	-3.4238	AT1G02460.1	0		Pectin lyase-like superfamily protein
19	BnaA08g16050D	3.25643	0.150457	-4.43587	AT4G40090.1	2e-30	AGP3	AGP3
20	BnaC07g44260D	1.5513	0.1645	-3.23732	AT4G33440.1	0		Pectin lyase-like superfamily protein
21	BnaC09g48880D	10.5316	1.70698	-2.62521	AT5G06700.1	0	TBR	Plant protein of unknown function (DUF828)
22	BnaCnng23260D	0.730748	6.03378	3.04562	AT4G02280.1	0	SUS3, ATSUS3	sucrose synthase 3
23	BnaA08g11860D	2.40165	0.307175	-2.96689	AT4G33220.1	0	PME44, ATPME44	pectin methylesterase 44
24	BnaA09g06030D	7.07927	42.8638	2.59809	AT5G62360.1	1e-180		Plant invertase/pectin methylesterase inhibitor superfamily protein
25	BnaA06g00690D	7.1663	0.784831	-3.19077	AT1G53840.1	0	ATPME1, PME1	pectin methylesterase 1
26	BnaC07g25770D	7.85401	0.803354	-3.28932	AT3G29320.1	0		Glycosyl transferase, family 35
27	BnaA07g04740D	5.86412	0.451484	-3.69917	AT5G48300.1	0	APS1	Glucose-1-phosphate adenylyltransferase small subunit, chloroplastic
28	BnaA06g23560D	23.0584	4.37491	-2.39797	AT5G64570.1	0	XYL4, ATBXL4	beta-D-xylosidase 4
29	BnaCnng78530D	9.94501	0.960333	-3.37237	AT1G14890.1	3e-07		Plant invertase/pectin methylesterase inhibitor superfamily protein
30	BnaA10g26450D	8.76648	1.08531	-3.01389	AT5G03650.1	0	SBE2.2	starch branching enzyme 2.2
31	BnaC06g39000D	15.6475	2.9238	-2.42002	AT1G78580.1	0	ATTPS1, TPS1	trehalose-6-phosphate synthase
32	BnaC08g14460D	3.07397	0.0298958	-6.68402	AT1G10640.1	0		Pectin lyase-like superfamily protein
33	BnaC03g66720D	5.95317	0.337088	-4.14246	AT4G33220.1	0	PME44, ATPME44	pectin methylesterase 44
34	BnaC05g18500D	1.04298	10.1786	3.28676	AT1G23200.1	0	PME6	Probable pectinesterase/pectinesterase inhibitor 6
35	BnaC03g53100D	8.21324	1.39957	-2.55297	AT1G02460.1	0		Pectin lyase-like superfamily protein
36	BnaC01g37010D	76.442	7.80779	-3.29138	AT3G14310.1	0	ATPME3, PME3	pectin methylesterase 3
37	BnaCnng60500D	18.9124	0.11623	-7.34621	AT5G19730.1	0		Pectin lyase-like superfamily protein
38	BnaC06g31870D	33.2876	1.15327	-4.85118	AT1G70710.1	0	ATGH9B1, CEL1, GH9B1	glycosyl hydrolase 9B1
39	BnaA06g13380D	2.01092	0.168344	-3.57837	AT1G19300.1	0	GATL1, PARVUS, GLZ1, ATGATL1	Nucleotide-diphospho-sugar transferases superfamily protein
40	BnaA10g20680D	14.5159	2.407	-2.59233	AT5G11920.1	0	AtcwINV6, cwINV6	6-&1-fructan exohydrolase
41	BnaCnng70190D	15.431	0.965092	-3.99902	AT4G23500.1	0		Pectin lyase-like superfamily protein
42	BnaA08g00680D	31.7257	2.15043	-3.88295	AT3G14310.1	0	ATPME3, PME3	pectin methylesterase 3
43	BnaAnng29710D	2.39784	0.0766345	-4.9676	AT4G13370.1	3e-89		Plant protein of unknown function (DUF936)
44	BnaA02g20530D	10.3013	1.31234	-2.97261	AT4G02290.1	0	AtGH9B13, GH9B13	glycosyl hydrolase 9B13
45	BnaC01g34500D	3.28109	0.318739	-3.36373	AT3G18070.1	0	BGLU43	beta glucosidase 43
46	BnaA07g33910D	9.97114	1.94548	-2.35763	AT1G78060.1	0		Glycosyl hydrolase family protein
47	BnaC06g36340D	2.76194	0.0895195	-4.94734	AT1G75680.1	0	AtGH9B7, GH9B7	glycosyl hydrolase 9B7
48	BnaA10g15450D	21.9379	0.167821	-7.03036	AT5G19730.1	0		Pectin lyase-like superfamily protein
49	BnaC04g22200D	19.5264	1.21823	-4.00257	AT3G60280.1	2e-64	UCC3	Uclacyanin-3
50	BnaC05g01400D	4.96446	0.224538	-4.46661	AT1G02730.1	0	ATCSLD5, CSLD5, SOS6	cellulose synthase-like D5
51	BnaA09g27810D	5.66273	0.797677	-2.82762	AT1G27680.1	0	APL2	ADPGLC-PPase large subunit
52	BnaA01g27010D	6.49309	0.909444	-2.83585	AT3G18070.1	0	BGLU43	beta glucosidase 43
53	BnaC06g12620D	28.0027	3.41576	-3.03529	AT5G39320.1	0		UDP-glucose 6-dehydrogenase family protein
54	BnaC09g11040D	22.149	0.737981	-4.90751	AT1G64390.1	0	AtGH9C2, GH9C2	glycosyl hydrolase 9C2
55	BnaA06g17630D	2.43807	0.287962	-3.08179	AT3G47010.1	0		Glycosyl hydrolase family protein
56	BnaC07g39050D	157.891	22.7574	-2.79452	AT4G24620.1	0	PGI1, PGI	phosphoglucose isomerase 1
57	BnaC01g17210D	10.8008	0.558907	-4.27239	AT4G25260.1	0		Plant invertase/pectin methylesterase inhibitor superfamily protein
58	BnaC03g60640D	9.81419	1.423	-2.78593	AT4G39770.1	0	TPPH	Haloacid dehalogenase-like hydrolase (HAD) superfamily protein
59	BnaA06g36460D	4.26322	0.574308	-2.89205	AT5G43910.2	0		pfkB-like carbohydrate kinase family protein
60	BnaA03g55910D	34.827	0.372262	-6.54774	AT5G09760.1	0		Plant invertase/pectin methylesterase inhibitor superfamily
61	BnaC06g24550D	17.9583	1.00083	-4.16538	AT1G70710.1	0	ATGH9B1, CEL1, GH9B1	glycosyl hydrolase 9B1
62	BnaA09g12280D	23.2024	1.24708	-4.21765	AT1G64390.1	0	AtGH9C2, GH9C2	glycosyl hydrolase 9C2
63	BnaA05g25150D	108.633	13.7287	-2.9842	AT3G14310.1	0	ATPME3, PME3	pectin methylesterase 3
64	BnaA09g16720D	2.16999	0.234257	-3.21152	AT2G15440.1	0		Protein of unknown function (DUF579)
65	BnaC02g31640D	1.84429	18.9064	3.35774	AT5G49190.1	4e-79	SUS2, SSA, ATSUS2	sucrose synthase 2
66	BnaC03g52570D	1.1984	0.0465289	-4.68684	AT3G49220.1	0		Plant invertase/pectin methylesterase inhibitor superfamily
67	BnaA01g05270D	0.793522	0.0326557	-4.60286	AT4G39010.1	0	AtGH9B18, GH9B18	glycosyl hydrolase 9B18
68	BnaA07g33750D	1.35356	0.096462	-3.81065	AT1G77855.1	0		unknown protein; BEST Arabidopsis thaliana protein match is: unknown protein (TAIR:AT1G22030.1); Has 120 Blast hits to 120 proteins in 17 species: Archae - 0; Bacteria - 0; Metazoa - 0; Fungi - 0; Plants - 120; Viruses - 0; Other Eukaryotes - 0 (source: NCBI BLink).
69	BnaC04g03740D	4.45052	0.369888	-3.58881	AT2G44450.1	0	BGLU15	beta glucosidase 15
70	BnaC07g34770D	9.66883	1.31748	-2.87556	AT4G17770.1	0	ATTPS5, TPS5	trehalose phosphatase/synthase 5
71	BnaC04g21230D	0.37812	2.8068	2.89201	AT4G27830.1	0	BGLU10	beta glucosidase 10
72	BnaC07g20260D	3.23759	0.0492449	-6.0388	AT5G47500.1	0		Pectin lyase-like superfamily protein
73	BnaA03g43320D	13.2027	2.60194	-2.34317	AT4G17770.1	0	ATTPS5, TPS5	trehalose phosphatase/synthase 5
74	BnaC05g39340D	100.333	11.6807	-3.1026	AT3G14310.1	0	ATPME3, PME3	pectin methylesterase 3
75	BnaC01g34490D	6.84694	0.597287	-3.51896	AT3G18080.1	0	BGLU44	B-S glucosidase 44
76	BnaA06g20930D	1.47771	0.0988179	-3.90245	AT3G49220.1	0		Plant invertase/pectin methylesterase inhibitor superfamily
77	BnaA05g14130D	2.08645	0.0736004	-4.82519	AT1G53830.1	0	ATPME2, PME2	pectin methylesterase 2
78	BnaC03g43570D	5.68358	34.4382	2.59914	AT3G23920.1	0	BAM1, BMY7, TR-BAMY	beta-amylase 1
79	BnaAnng09040D	4.60224	0.257669	-4.15875	AT1G75680.1	0	AtGH9B7, GH9B7	glycosyl hydrolase 9B7
80	BnaA03g46830D	113.966	9.4819	-3.58728	AT4G24620.1	0	PGI1, PGI	phosphoglucose isomerase 1
81	BnaA07g28820D	20.4059	0.801986	-4.66927	AT1G70710.1	0	ATGH9B1, CEL1, GH9B1	glycosyl hydrolase 9B1
82	BnaC03g01800D	4.75582	0.478606	-3.31278	AT5G04885.1	0		Glycosyl hydrolase family protein
83	BnaCnng58050D	25.1282	0.58657	-5.42086	--	--	--	--
84	BnaA10g01160D	7.13823	0.568628	-3.65001	AT1G02460.1	0		Pectin lyase-like superfamily protein
85	BnaC04g42380D	7.35724	0.614578	-3.5815	--	--	--	--
86	BnaA07g10080D	6.56095	0.497541	-3.72102	AT1G23205.1	2e-163		Plant invertase/pectin methylesterase inhibitor superfamily protein
87	BnaCnng61650D	11.0134	1.40952	-2.96598	AT5G47500.1	0		Pectin lyase-like superfamily protein
88	BnaA09g39240D	42.3662	2.64419	-4.00202	AT3G61490.1	0		Pectin lyase-like superfamily protein
89	BnaA07g23740D	4.47759	0.212532	-4.39697	AT1G70710.1	0	ATGH9B1, CEL1, GH9B1	glycosyl hydrolase 9B1
90	BnaA08g10720D	125.589	1.69444	-6.21176	--	--	--	--
91	BnaA10g05030D	83.565	12.851	-2.70102	AT1G47840.1	0	HXK3	hexokinase 3
92	BnaA02g04440D	1.26366	0.097837	-3.69108	AT5G19730.1	0		Pectin lyase-like superfamily protein
93	BnaC02g00730D	2.27897	0.0269095	-6.40412	AT5G09760.1	0		Plant invertase/pectin methylesterase inhibitor superfamily
94	BnaC06g38600D	164.323	1.07589	-7.25486	AT1G78090.1	0	ATTPPB, TPPB	trehalose-6-phosphate phosphatase
95	BnaA06g40730D	3.84369	0.295637	-3.70059	AT4G39210.1	0	APL3	Glucose-1-phosphate adenylyltransferase family protein
96	BnaC06g01220D	86.6324	6.45866	-3.7456	AT1G47840.1	0	HXK3	hexokinase 3
97	BnaC09g21440D	8.9725	52.2708	2.54242	AT3G23920.1	0	BAM1, BMY7, TR-BAMY	beta-amylase 1
98	BnaC05g09640D	2.40934	41.1203	4.09314	AT1G12240.1	0	ATBETAFRUCT4, VAC-INV	Glycosyl hydrolases family 32 protein
99	BnaC08g48080D	12.7176	1.5516	-3.035	AT4G16140.1	9e-87		proline-rich family protein
100	BnaA04g21740D	0.180774	10.0155	5.7919	AT2G37970.1	2e-71	SOUL-1	SOUL heme-binding family protein
101	BnaA02g00150D	57.889	1.82632	-4.98628	AT5G09760.1	0		Plant invertase/pectin methylesterase inhibitor superfamily
102	BnaA02g17370D	23.2569	3.41321	-2.76846	AT1G75680.1	0	AtGH9B7, GH9B7	glycosyl hydrolase 9B7
103	BnaC06g30160D	5.3938	0.964307	-2.48374	AT3G45940.1	0		Glycosyl hydrolases family 31 protein
104	BnaCnng52150D	3.10475	0.310323	-3.32263	AT2G18520.1	0		Tetratricopeptide repeat (TPR)-like superfamily protein
105	BnaA04g12690D	1.2973	0.0468487	-4.79136	AT2G22190.1	0	TPPE	Haloacid dehalogenase-like hydrolase (HAD) superfamily protein
106	BnaA07g34230D	28.545	3.83732	-2.89507	AT1G78580.1	0	ATTPS1, TPS1	trehalose-6-phosphate synthase
107	BnaC03g21820D	90.8431	15.3334	-2.5667	AT2G39020.1	4e-170		Acyl-CoA N-acyltransferases (NAT) superfamily protein
108	BnaA06g22070D	6.23536	0.528904	-3.5594	AT5G62580.1	0		ARM repeat superfamily protein
109	BnaCnng60750D	0.975289	0.0354881	-4.78042	AT4G02330.1	0	ATPMEPCRB	Plant invertase/pectin methylesterase inhibitor superfamily
110	BnaA05g10650D	2.26672	0.275338	-3.04133	AT2G32990.1	0	AtGH9B8, GH9B8	glycosyl hydrolase 9B8
111	BnaA09g00720D	17.8712	2.15878	-3.04935	AT4G02290.1	0	AtGH9B13, GH9B13	glycosyl hydrolase 9B13
112	BnaUnng02770D	10.7584	1.23212	-3.12625	AT5G20950.1	0		Glycosyl hydrolase family protein
113	BnaC04g11710D	2.04073	0.18408	-3.47068	AT2G32990.1	0	AtGH9B8, GH9B8	glycosyl hydrolase 9B8
114	BnaC02g24780D	11.7479	0.167142	-6.13518	AT1G78090.1	0	ATTPPB, TPPB	trehalose-6-phosphate phosphatase
115	BnaA09g51890D	1.84544	0.206303	-3.16113	AT4G00490.1	0	BAM2, BMY9	beta-amylase 2
116	BnaA01g31490D	3.29028	0.134379	-4.61383	AT3G10710.1	0	RHS12	root hair specific 12
117	BnaA06g30310D	8.69127	1.35134	-2.68518	AT5G48300.1	0	ADG1, APS1	ADP glucose pyrophosphorylase 1
118	BnaA06g38050D	5.64446	0.449405	-3.65075	AT1G13250.1	0	GATL3	galacturonosyltransferase-like 3
119	BnaC03g10290D	386.597	26.8279	-3.84902	AT5G20830.1	0	SUS1, ASUS1, atsus1	sucrose synthase 1
120	BnaA02g18730D	13.2763	0.0420687	-8.30189	AT1G78090.1	0	ATTPPB, TPPB	trehalose-6-phosphate phosphatase
121	BnaA03g08110D	369.119	1.92533	-7.58284	AT5G20830.1	0	SUS1, ASUS1, atsus1	sucrose synthase 1
122	BnaC03g08920D	0.176832	1.53529	3.11806	--	--	--	--
123	BnaC07g39450D	4.38217	0.0799243	-5.77687	AT4G25260.1	0		Plant invertase/pectin methylesterase inhibitor superfamily protein
124	BnaCnng22160D	25.5065	3.19785	-2.99569	AT4G12390.1	0	PME1	pectin methylesterase inhibitor 1
125	BnaCnng00430D	6.85198	0.32748	-4.38704	AT5G48300.1	0	APS1	Glucose-1-phosphate adenylyltransferase small subunit, chloroplastic
126	BnaA01g13130D	12.11	0.286317	-5.40244	AT4G23500.1	0		Pectin lyase-like superfamily protein
127	BnaC02g43200D	41.5104	5.11454	-3.0208	AT5G64570.1	0	XYL4, ATBXL4	beta-D-xylosidase 4
128	BnaC04g33380D	0.803176	0.0889675	-3.17437	AT2G21590.1	0	APL4	Glucose-1-phosphate adenylyltransferase family protein
129	BnaA04g18320D	49.5691	5.32081	-3.21972	AT2G31390.1	0		pfkB-like carbohydrate kinase family protein
130	BnaC02g28050D	4.04739	0.147822	-4.77506	AT4G02130.1	0	GATL6, LGT10	galacturonosyltransferase 6
131	BnaC02g23570D	16.3409	2.04669	-2.99712	AT1G75680.1	0	AtGH9B7, GH9B7	glycosyl hydrolase 9B7
132	BnaA03g47250D	15.2804	0.482321	-4.98554	AT4G25260.1	0		Plant invertase/pectin methylesterase inhibitor superfamily protein
133	BnaA08g02130D	2.28413	0.0994564	-4.52144	AT1G50460.1	0	HKL1, ATHKL1	hexokinase-like 1
134	BnaA02g20470D	4.21253	0.545486	-2.94907	AT4G02130.1	0	GATL6, LGT10	galacturonosyltransferase 6
135	BnaA10g09880D	45.3279	2.3409	-4.27526	AT5G55730.1	0	FLA1	FASCICLIN-like arabinogalactan 1
136	BnaA01g03500D	1.42387	0.138157	-3.36544	AT4G33440.1	0		Pectin lyase-like superfamily protein
137	BnaA03g30420D	11.6295	0.164977	-6.13938	--	--	--	--
138	BnaA01g23480D	16.3298	1.85659	-3.13678	AT3G23820.1	0	GAE6	UDP-D-glucuronate 4-epimerase 6
139	BnaA01g27000D	2.9572	0.206293	-3.84147	AT3G18080.1	0	BGLU44	B-S glucosidase 44
140	BnaA07g18060D	2.29438	0.275444	-3.05827	AT3G58790.1	0	GAUT15	galacturonosyltransferase 15
141	BnaAnng11090D	1.22453	0.0461391	-4.73009	AT3G18050.1	0		unknown protein; BEST Arabidopsis thaliana protein match is: unknown protein (TAIR:AT4G28100.1); Has 67 Blast hits to 66 proteins in 12 species: Archae - 0; Bacteria - 0; Metazoa - 0; Fungi - 0; Plants - 67; Viruses - 0; Other Eukaryotes - 0 (source: NCBI BLink).
142	BnaA09g06900D	7.73992	0.135551	-5.83541	AT5G64570.1	0	XYL4, ATBXL4	beta-D-xylosidase 4
143	BnaA06g32780D	1.64947	0.0736512	-4.48515	AT3G26610.1	0		Pectin lyase-like superfamily protein
144	BnaCnng30840D	9.09792	0.797412	-3.51214	AT5G62580.1	0		ARM repeat superfamily protein
145	BnaA06g23430D	5.34424	0.335403	-3.99402	--	--	--	--
146	BnaA09g20980D	51.3707	3.33914	-3.9434	AT4G12390.1	0	PME1	pectin methylesterase inhibitor 1
147	BnaA06g30890D	4.25573	0.34529	-3.62353	AT3G29320.1	0		Glycosyl transferase, family 35
148	BnaC09g46830D	1.52265	0.12662	-3.58801	AT5G09840.1	5e-120		Putative endonuclease or glycosyl hydrolase
149	BnaA02g11230D	35.4392	4.68384	-2.91958	AT5G51460.3	0	ATTPPA	Haloacid dehalogenase-like hydrolase (HAD) superfamily protein
150	BnaC07g38360D	0.0473006	1.74011	5.20118	AT4G23560.1	0	AtGH9B15, GH9B15	glycosyl hydrolase 9B15
151	BnaA05g32480D	27.7923	4.03303	-2.78475	AT3G03250.1	0	UGP, UGP1, AtUGP1	UDP-GLUCOSE PYROPHOSPHORYLASE 1
152	BnaC06g41940D	3.75675	0.0247807	-7.24412	AT1G53830.1	0	ATPME2, PME2	pectin methylesterase 2
153	BnaC05g14940D	1.5464	0.11357	-3.76726	AT1G19300.1	0	GATL1, PARVUS, GLZ1, ATGATL1	Nucleotide-diphospho-sugar transferases superfamily protein
154	BnaC06g30380D	2.00944	0.169288	-3.56924	AT1G69200.1	0	FLN2	fructokinase-like 2
155	BnaA01g12640D	1.90107	0.164914	-3.52703	AT1G27680.1	0	APL2	Glucose-1-phosphate adenylyltransferase large subunit 2, chloroplastic
156	BnaA06g08310D	0.165966	12.699	6.25768	AT1G12240.1	0	ATBETAFRUCT4, VAC-INV	Glycosyl hydrolases family 32 protein
157	BnaAnng24580D	8.39304	0.539865	-3.95852	AT1G02460.1	0		Pectin lyase-like superfamily protein
158	BnaC04g05190D	25.0606	2.95413	-3.08462	AT2G44790.1	1e-80	UCC2	uclacyanin 2
159	BnaA08g21140D	19.4495	2.85332	-2.76902	AT1G21880.2	0	LYM1	lysm domain GPI-anchored protein 1 precursor
160	BnaC03g56350D	2.84664	0.251617	-3.49996	--	--	--	--
161	BnaA07g27660D	6.71544	0.413626	-4.02108	AT1G69040.2	0	ACR4	ACT domain repeat 4
162	BnaC03g72160D	6.32062	0.426089	-3.89084	AT2G38650.1	0	GAUT7, LGT7	galacturonosyltransferase 7
163	BnaA01g31480D	4.17924	0.100937	-5.37171	AT3G10720.2	0		Plant invertase/pectin methylesterase inhibitor superfamily
164	BnaC03g08340D	154.546	16.4511	-3.23178	AT5G17310.2	0	UGP2	UDP-glucose pyrophosphorylase 2
165	BnaA02g02630D	10.4228	1.23696	-3.07487	AT5G15470.1	0	GAUT14	galacturonosyltransferase 14
166	BnaA09g19730D	6.41539	0.960583	-2.73955	AT4G05400.1	8e-158		copper ion binding
167	BnaA05g05400D	33.8387	1.47281	-4.52203	AT2G40380.1	1e-111	PRA1B2	PRA1 family protein
168	BnaA09g00710D	0.146477	1.65353	3.4968	AT4G02280.1	0	SUS3	Sucrose synthase (Fragment)
169	BnaC02g14350D	2.3859	0.304512	-2.96996	AT5G53370.1	0	ATPMEPCRF, PMEPCRF	pectin methylesterase PCR fragment F
170	BnaC09g42880D	1.6829	15.3954	3.19348	AT5G14650.1	0		Pectin lyase-like superfamily protein
171	BnaA03g01500D	2.39577	0.212604	-3.49425	AT5G04885.1	0		Glycosyl hydrolase family protein
172	BnaA01g14640D	11.5723	0.880853	-3.71563	AT4G25260.1	0		Plant invertase/pectin methylesterase inhibitor superfamily protein
173	BnaA02g02640D	19.2074	1.94386	-3.30467	AT5G15490.1	0		UDP-glucose 6-dehydrogenase family protein
174	BnaA07g27230D	6.56185	0.442388	-3.89072	AT3G45940.1	0		Glycosyl hydrolases family 31 protein
175	BnaA05g36120D	1.66604	0.171508	-3.28008	AT3G20440.2	0	EMB2729, BE1	Alpha amylase family protein
176	BnaC08g49000D	87.3115	9.46683	-3.20522	AT3G61490.1	0		Pectin lyase-like superfamily protein
177	BnaA10g01360D	5.71699	0.220691	-4.69516	AT1G02730.1	0	ATCSLD5, CSLD5, SOS6	cellulose synthase-like D5
178	BnaA01g29470D	16.4296	0.796894	-4.36577	AT3G14310.1	0	ATPME3, PME3	pectin methylesterase 3
	Fatty acid biosynthesis
1	BnaC09g42420D	3.55139	0.152318	-4.54323	AT5G15530.1	0	BCCP2, CAC1-B	biotin carboxyl carrier protein 2
2	BnaA03g02830D	81.4446	12.449	-2.70979	AT5G10160.1	0		Thioesterase superfamily protein
3	BnaA09g35590D	5.5742	0.568973	-3.29233	AT3G56130.1	0		biotin/lipoyl attachment domain-containing protein
4	BnaA09g17930D	16.4491	2.65192	-2.6329	AT5G46290.3	0	KASI	3-ketoacyl-acyl carrier protein synthase I
5	BnaA03g20420D	432.696	8.32049	-5.70054	AT2G43710.2	0	SSI2, FAB2	Plant stearoyl-acyl-carrier-protein desaturase family protein
6	BnaC03g48080D	46.4542	1.00305	-5.53334	AT3G55290.1	0		NAD(P)-binding Rossmann-fold superfamily protein
7	BnaC05g21140D	14.0983	1.89711	-2.89365	AT1G24360.1	0		NAD(P)-binding Rossmann-fold superfamily protein
8	BnaC01g35870D	12.4573	1.76747	-2.81723	AT3G15690.2	0		Single hybrid motif superfamily protein
9	BnaA07g04370D	7.54578	1.24133	-2.60378	AT2G05990.1	0	MOD1, ENR1	NAD(P)-binding Rossmann-fold superfamily protein
10	BnaA02g24400D	6.38316	0.909644	-2.8109	AT5G46290.3	0	KASI	3-ketoacyl-acyl carrier protein synthase I
11	BnaC03g07000D	8.25111	1.25457	-2.7174	AT5G15530.1	0	BCCP2, CAC1-B	biotin carboxyl carrier protein 2
12	BnaC04g03030D	33.781	0.920377	-5.19784	AT2G43710.2	0	SSI2, FAB2	Plant stearoyl-acyl-carrier-protein desaturase family protein
13	BnaC03g24420D	247.662	6.65244	-5.21835	AT2G43710.2	0	SSI2, FAB2	Plant stearoyl-acyl-carrier-protein desaturase family protein
14	BnaA09g48250D	9.12937	0.587409	-3.95808	AT5G35360.3	0	CAC2	acetyl Co-enzyme a carboxylase biotin carboxylase subunit
15	BnaC09g28100D	1.17743	0.0203224	-5.85643	AT5G51750.1	0	ATSBT1.3, SBT1.3	subtilase 1.3
16	BnaA09g28100D	50.8429	9.34078	-2.44443	AT1G24360.1	0		NAD(P)-binding Rossmann-fold superfamily protein
17	BnaC03g16690D	4.98058	0.653159	-2.93081	AT2G30200.1	0		catalytics;transferases;[acyl-carrier-protein] S-malonyltransferases;binding
18	BnaAnng22560D	44.9637	8.52691	-2.39867	AT5G16390.1	0	CAC1, CAC1A, BCCP, BCCP1	chloroplastic acetylcoenzyme A carboxylase 1
19	BnaA05g03490D	9.84292	0.928737	-3.40574	AT2G43710.2	0	SSI2, FAB2	Plant stearoyl-acyl-carrier-protein desaturase family protein
20	BnaA03g06000D	14.0092	0.540894	-4.69488	AT5G16390.1	0	CAC1, CAC1A, BCCP, BCCP1	chloroplastic acetylcoenzyme A carboxylase 1
21	BnaC07g04330D	24.8648	2.20957	-3.49227	AT2G05990.1	0	MOD1, ENR1	NAD(P)-binding Rossmann-fold superfamily protein
22	BnaC04g41000D	2.85571	0.376041	-2.92489	AT2G30200.1	0		catalytics;transferases;[acyl-carrier-protein] S-malonyltransferases;binding
	Ribosome
1	BnaA10g07870D	89.8078	14.617	-2.61919	AT5G62300.1	9e-95		Ribosomal protein S10p/S20e family protein
2	BnaA02g09540D	4.35918	0.33267	-3.71189	AT5G54600.1	1e-167	RPL24	SVR8
3	BnaC06g26740D	178.438	22.3669	-2.99599	AT1G67430.1	0		Ribosomal protein L22p/L17e family protein
4	BnaC01g19250D	434.002	69.8129	-2.63614	AT2G20450.1	4e-114		Ribosomal protein L14
5	BnaC01g39070D	191.238	30.7146	-2.63837	AT3G09680.1	4e-175		Ribosomal protein S12/S23 family protein
6	BnaC02g45790D	107.791	10.5934	-3.347	AT1G67430.1	0		Ribosomal protein L22p/L17e family protein
7	BnaA05g33460D	23.4833	0.818109	-4.8432	AT3G02560.1	0		Ribosomal protein S7e family protein
8	BnaA03g29070D	139.181	16.4407	-3.08162	AT3G05560.1	1e-153		Ribosomal L22e protein family
9	BnaA06g33230D	2.86173	0.357731	-2.99994	AT3G25920.1	0	RPL15	ribosomal protein L15
10	BnaA03g00670D	84.7613	11.0112	-2.94443	AT5G02870.1	0		Ribosomal protein L4/L1 family
11	BnaA01g21860D	78.3477	11.5056	-2.76755	AT1G58380.1	0	XW6	Ribosomal protein S5 family protein
12	BnaA09g38860D	35.4075	4.64087	-2.93159	AT3G61110.1	2e-100	ARS27A, RS27A	ribosomal protein S27
13	BnaA09g35790D	10.4025	0.641136	-4.02016	AT3G56340.1	4e-133		Ribosomal protein S26e family protein
14	BnaC05g14230D	231.151	19.972	-3.53278	AT1G74060.1	0		Ribosomal protein L6 family protein
15	BnaC08g23840D	47.523	3.327	-3.83633	AT3G52590.1	4e-143	UBQ1, EMB2167, ERD16, HAP4	ubiquitin extension protein 1
16	BnaC07g26730D	81.5893	13.4387	-2.60199	AT5G48760.1	0		Ribosomal protein L13 family protein
17	BnaC09g24880D	97.1108	20.1506	-2.26881	AT1G34030.1	4e-174		Ribosomal protein S13/S18 family
18	BnaC02g33760D	283.194	31.3745	-3.17413	AT2G01250.1	0		Ribosomal protein L30/L7 family protein
19	BnaC04g42280D	122.023	25.581	-2.25401	AT2G31610.1	0		Ribosomal protein S3 family protein
20	BnaA01g33230D	90.911	12.6536	-2.84491	AT3G02080.1	3e-169		Ribosomal protein S19e family protein
21	BnaC05g19970D	177.455	24.1603	-2.87674	AT5G15200.1	0		Ribosomal protein S4
22	BnaA09g18000D	90.343	10.187	-3.14868	AT4G18100.1	9e-160		Ribosomal protein L32e
23	BnaC09g18570D	77.841	13.4865	-2.52901	AT5G45775.2	0		Ribosomal L5P family protein
24	BnaC01g15340D	7.39952	0.479312	-3.94839	AT4G23620.2	7e-119		Ribosomal protein L25/Gln-tRNA synthetase, anti-codon-binding domain
25	BnaCnng67600D	107.337	14.6718	-2.87103	AT1G52300.1	2e-125		Zinc-binding ribosomal protein family protein
26	BnaC09g04730D	74.8911	12.3136	-2.60454	AT5G23740.1	0	RPS11-BETA	ribosomal protein S11-beta
27	BnaC07g45990D	359.933	32.4229	-3.47264	AT2G18020.1	0	EMB2296	Ribosomal protein L2 family
28	BnaA01g05130D	79.0433	9.21314	-3.10088	AT4G31700.1	0	RPS6, RPS6A	ribosomal protein S6
29	BnaA01g01470D	109.683	7.69269	-3.83371	AT4G36130.1	0		Ribosomal protein L2 family
30	BnaA03g39990D	16.0664	1.22239	-3.71627	AT5G61170.1	7e-176		Ribosomal protein S19e family protein
31	BnaA09g03890D	341.293	35.3354	-3.27182	AT5G27850.1	0		Ribosomal protein L18e/L15 superfamily protein
32	BnaA06g29060D	182.279	32.6455	-2.48119	AT3G04920.1	2e-147		Ribosomal protein S24e family protein
33	BnaA08g01520D	52.7843	4.0224	-3.71398	AT1G52300.1	3e-109		Zinc-binding ribosomal protein family protein
34	BnaA03g12560D	199.673	19.552	-3.35225	AT4G25740.1	3e-137		RNA binding Plectin/S10 domain-containing protein
35	BnaA04g24120D	261.78	40.9655	-2.67587	AT2G41840.1	1e-103	RPS2C	40S ribosomal protein S2-3
36	BnaC06g11760D	55.1423	2.82889	-4.28485	AT4G13850.1	5e-93	ATGRP2, GR-RBP2, GRP2	glycine-rich RNA-binding protein 2
37	BnaA06g35050D	127.776	16.5542	-2.94835	AT2G01250.1	0		Ribosomal protein L30/L7 family protein
38	BnaC06g14370D	149.185	27.8546	-2.42111	AT3G53020.1	2e-166	STV1, RPL24B, RPL24	Ribosomal protein L24e family protein
39	BnaA07g15380D	16.084	1.53861	-3.38593	AT5G41520.1	1e-99	RPS10B	40S ribosomal protein S10-2
40	BnaA07g16120D	35.0641	1.28479	-4.77039	AT3G53740.3	2e-97	RPL36B	60S ribosomal protein L36
41	BnaA10g00720D	93.4355	10.5668	-3.14443	AT1G01100.1	1e-108		60S acidic ribosomal protein family
42	BnaA08g26270D	128.864	16.2706	-2.98551	AT1G09690.1	4e-179		Translation protein SH3-like family protein
43	BnaC04g08010D	84.0473	10.6873	-2.9753	AT2G37270.1	0	ATRPS5B, RPS5B	ribosomal protein 5B
44	BnaC09g10010D	38.8305	2.61196	-3.89399	AT2G19740.1	6e-131		Ribosomal protein L31e family protein
45	BnaC01g06790D	50.8136	4.79688	-3.40505	AT4G31700.1	0	RPS6, RPS6A	ribosomal protein S6
46	BnaAnng10670D	171.257	21.8246	-2.97214	AT3G04840.1	0		Ribosomal protein S3Ae
47	BnaCnng58700D	186.046	37.038	-2.32858	AT1G69620.1	2e-116	RPL34	ribosomal protein L34
48	BnaC06g38440D	20.0552	2.39785	-3.06416	AT1G77940.1	3e-119		Ribosomal protein L7Ae/L30e/S12e/Gadd45 family protein
49	BnaC06g18420D	185.08	15.7069	-3.55868	AT3G62250.1	8e-176	UBQ5	ubiquitin 5
50	BnaA08g08550D	80.4533	11.1079	-2.85657	AT4G18100.1	1e-167		Ribosomal protein L32e
51	BnaA01g33400D	161.827	24.8246	-2.70461	AT3G04840.1	0		Ribosomal protein S3Ae
52	BnaC08g21480D	237.964	21.1597	-3.49135	AT3G49910.1	2e-157		Translation protein SH3-like family protein
53	BnaA02g07620D	61.6491	5.42497	-3.50639	AT5G58420.1	0		Ribosomal protein S4 (RPS4A) family protein
54	BnaAnng25900D	5.88395	0.7395	-2.99216	AT1G61580.1	0	RPL3B, ARP2	R-protein L3 B
55	BnaC02g29720D	52.7706	3.89846	-3.75876	AT1G43170.1	0	ARP1, emb2207, RPL3A, RP1	ribosomal protein 1
56	BnaCnng29070D	81.9954	9.90397	-3.04946	AT3G02080.1	3e-174		Ribosomal protein S19e family protein
57	BnaC03g74960D	8.73688	0.799598	-3.44977	AT3G45030.1	2e-150		Ribosomal protein S10p/S20e family protein
58	BnaA08g15030D	14.2314	2.04938	-2.79582	AT4G23620.2	7e-129		Ribosomal protein L25/Gln-tRNA synthetase, anti-codon-binding domain
59	BnaC04g22220D	270.411	36.4505	-2.89114	AT3G60245.1	1e-123		Zinc-binding ribosomal protein family protein
60	BnaC07g20640D	159.835	16.6439	-3.26352	AT2G01250.1	0		Ribosomal protein L30/L7 family protein
61	BnaCnng03190D	75.3662	10.2101	-2.88392	AT5G02870.1	0		Ribosomal protein L4/L1 family
62	BnaA01g32150D	189.18	30.5732	-2.62942	AT3G09680.1	4e-175		Ribosomal protein S12/S23 family protein
63	BnaC01g43880D	51.0947	5.77689	-3.14481	AT3G18740.1	3e-119		Ribosomal protein L7Ae/L30e/S12e/Gadd45 family protein
64	BnaCnng66410D	28.2805	1.89224	-3.90164	AT1G52300.1	1e-117		Zinc-binding ribosomal protein family protein
65	BnaC04g42260D	87.4358	13.2958	-2.71725	AT2G31610.1	0		Ribosomal protein S3 family protein
66	BnaA03g29090D	55.3879	2.18344	-4.6649	AT3G05590.1	0	RPL18	ribosomal protein L18
67	BnaA09g49260D	83.5941	8.07741	-3.37144	AT1G07770.1	7e-156	RPS15A	ribosomal protein S15A
68	BnaA02g13140D	173.621	17.5034	-3.31023	AT1G67430.1	0		Ribosomal protein L22p/L17e family protein
69	BnaC04g33400D	52.5335	6.29762	-3.06036	AT4G39200.1	4e-143		Ribosomal protein S25 family protein
70	BnaA03g14830D	33.4576	5.96855	-2.48688	AT2G32060.1	4e-149		Ribosomal protein L7Ae/L30e/S12e/Gadd45 family protein
71	BnaC03g38600D	0.201169	4.77708	4.56965	--	--	--	--
72	BnaA09g06940D	24.4881	2.14239	-3.51479	AT5G64650.1	4e-159		Ribosomal protein L17 family protein
73	BnaC03g44490D	271.323	28.2751	-3.26241	AT3G25520.1	0	ATL5, PGY3, OLI5, RPL5A	ribosomal protein L5
74	BnaC06g33580D	182.925	18.0664	-3.33987	AT1G72370.1	0	P40, AP40, RP40, RPSAA	40s ribosomal protein SA
75	BnaA04g00320D	104.046	7.16483	-3.86015	AT3G62870.1	0		Ribosomal protein L7Ae/L30e/S12e/Gadd45 family protein
76	BnaA09g18530D	177.661	16.3018	-3.44602	AT2G01250.1	0		Ribosomal protein L30/L7 family protein
77	BnaA09g05620D	53.7944	3.96483	-3.76213	AT5G61170.1	5e-138		Ribosomal protein S19e family protein
78	BnaA02g36270D	46.7909	9.32298	-2.32736	AT1G80750.1	0		Ribosomal protein L30/L7 family protein
79	BnaC03g22400D	207.125	23.4745	-3.14134	AT2G40010.1	0		Ribosomal protein L10 family protein
80	BnaA05g04770D	149.018	21.917	-2.76536	AT3G60770.1	2e-136		Ribosomal protein S13/S15
81	BnaCnng13430D	185.897	38.7587	-2.26191	AT3G61110.1	3e-119	ARS27A, RS27A	ribosomal protein S27
82	BnaAnng07600D	43.5309	2.26179	-4.2665	AT2G36160.1	2e-158		Ribosomal protein S11 family protein
83	BnaC03g44740D	211.487	34.1867	-2.62906	AT3G24830.1	0		Ribosomal protein L13 family protein
84	BnaC03g07580D	89.379	8.36441	-3.4176	AT5G16130.1	0		Ribosomal protein S7e family protein
85	BnaCnng36150D	347.526	45.2516	-2.94108	AT5G20290.1	0		Ribosomal protein S8e family protein
86	BnaA02g08520D	19.4867	2.11349	-3.20479	AT5G56710.1	4e-138		Ribosomal protein L31e family protein
87	BnaC08g37220D	181.231	20.5677	-3.13938	AT1G18540.1	0		Ribosomal protein L6 family protein
88	BnaC05g41690D	114.189	13.9787	-3.03012	AT3G11510.1	3e-180		Ribosomal protein S11 family protein
89	BnaA07g16150D	69.3224	6.89642	-3.3294	AT3G53890.1	1e-87		Ribosomal protein S21e
90	BnaA03g18590D	5.5693	0.65206	-3.09442	AT2G39390.1	1e-144		Ribosomal L29 family protein
91	BnaC04g07790D	225.181	41.3446	-2.44531	AT2G37600.1	3e-109		Ribosomal protein L36e family protein
92	BnaC04g24960D	19.6536	2.47741	-2.98789	AT3G56340.1	1e-126	RPS26C	40S ribosomal protein S26
93	BnaC06g08730D	442.792	51.6771	-3.09903	AT1G33120.1	0		Ribosomal protein L6 family
94	BnaA05g03100D	22.6419	3.76328	-2.58893	AT2G42710.1	0		Ribosomal protein L1p/L10e family
95	BnaC07g27610D	181.523	28.9657	-2.64773	AT5G28060.1	2e-151		Ribosomal protein S24e family protein
96	BnaA03g43030D	210.535	12.8267	-4.03684	AT4G17390.1	0		Ribosomal protein L23/L15e family protein
97	BnaC03g33700D	217.347	40.033	-2.44074	AT3G04400.1	0	emb2171	Ribosomal protein L14p/L23e family protein
98	BnaCnng31050D	130.145	19.2505	-2.75715	AT3G53430.1	1e-122	RPL12B	60S ribosomal Protein L12-like
99	BnaC05g07130D	94.9025	15.9512	-2.57278	AT1G09690.1	0		Translation protein SH3-like family protein
100	BnaA10g10840D	23.8974	2.74004	-3.12458	AT4G26230.1	8e-120		Ribosomal protein L31e family protein
101	BnaCnng50660D	17.9127	2.58228	-2.79427	AT3G17465.1	0	RPL3P	ribosomal protein L3 plastid
102	BnaA06g35970D	123.691	11.8582	-3.38278	AT5G46430.1	7e-161		Ribosomal protein L32e
103	BnaC04g02930D	5.24891	0.254586	-4.36579	AT2G43460.1	2e-81		Ribosomal L38e protein family
104	BnaA05g07740D	123.27	12.4781	-3.30435	AT2G36620.1	8e-166	RPL24A	ribosomal protein L24
105	BnaA02g06730D	21.808	3.37273	-2.69287	AT5G59850.1	1e-157		Ribosomal protein S8 family protein
106	BnaC03g04230D	8.0587	0.573673	-3.81225	AT5G10360.1	0	EMB3010, RPS6B	Ribosomal protein S6e
107	BnaC08g43840D	181.141	22.1814	-3.02969	AT1G04270.1	0	RPS15	cytosolic ribosomal protein S15
108	BnaC09g20460D	184.718	17.029	-3.43926	AT2G01250.1	0		Ribosomal protein L30/L7 family protein
109	BnaA09g33030D	111.253	11.9994	-3.21281	AT3G52590.1	3e-149	UBQ1, EMB2167, ERD16, HAP4	ubiquitin extension protein 1
110	BnaC02g38320D	104.101	19.5561	-2.41229	AT5G47930.1	3e-78	RPS27D	40S ribosomal protein S27-3
111	BnaC09g05180D	95.662	6.61846	-3.85338	AT5G61170.1	7e-171		Ribosomal protein S19e family protein
112	BnaA03g56530D	131.797	15.0007	-3.13522	AT2G40010.1	0		Ribosomal protein L10 family protein
113	BnaC03g22080D	34.5473	2.82879	-3.61032	AT2G39390.1	2e-142		Ribosomal L29 family protein
114	BnaA02g00470D	156.278	23.4779	-2.73474	AT5G10360.1	0	EMB3010, RPS6B	Ribosomal protein S6e
115	BnaA09g54920D	24.7606	0.623307	-5.31196	AT3G53890.1	5e-86		Ribosomal protein S21e
116	BnaC02g25080D	5.0827	0.522806	-3.28125	AT1G78630.1	0	emb1473	Ribosomal protein L13 family protein
117	BnaA03g30850D	117.327	17.8817	-2.71398	AT3G09200.1	0		Ribosomal protein L10 family protein
118	BnaC04g28820D	253.19	48.8937	-2.3725	AT4G14320.2	1e-103		Zinc-binding ribosomal protein family protein
119	BnaA07g19250D	191.419	15.9267	-3.58721	AT3G62250.1	4e-174	UBQ5	ubiquitin 5
120	BnaC07g34290D	188.651	12.6966	-3.89321	AT4G17390.1	0		Ribosomal protein L23/L15e family protein
121	BnaC05g46950D	118.646	10.1825	-3.5425	AT3G04920.1	7e-161		Ribosomal protein S24e family protein
122	BnaA05g00350D	168.071	31.6482	-2.40888	AT3G62870.1	5e-170		Ribosomal protein L7Ae/L30e/S12e/Gadd45 family protein
123	BnaC08g50110D	106.268	3.6305	-4.8714	AT1G04480.1	7e-167		Ribosomal protein L14p/L23e family protein
124	BnaC07g16510D	33.5032	2.20513	-3.92536	--	--	--	--
125	BnaC07g45170D	131.071	16.824	-2.96176	AT4G34670.1	0		Ribosomal protein S3Ae
126	BnaA02g02540D	465.591	50.1002	-3.21617	AT5G15200.1	0		Ribosomal protein S4
127	BnaC07g50200D	135.699	14.4661	-3.22966	AT4G18730.1	0	RPL16B	ribosomal protein L16B
128	BnaC03g32720D	194.745	22.465	-3.11584	AT3G02080.1	0		Ribosomal protein S19e family protein
129	BnaA07g37750D	137.413	24.369	-2.4954	AT3G53430.1	0		Ribosomal protein L11 family protein
130	BnaA07g18810D	53.239	2.84857	-4.22417	AT3G60770.1	3e-165		Ribosomal protein S13/S15
131	BnaC08g18050D	238.983	22.9076	-3.38301	AT1G74050.1	0		Ribosomal protein L6 family protein
132	BnaA07g04790D	390.823	48.7656	-3.00258	AT5G39740.1	0	OLI7, RPL5B	ribosomal protein L5 B
133	BnaC04g45340D	108.253	8.84034	-3.61416	AT2G37600.1	8e-105		Ribosomal protein L36e family protein
134	BnaA02g08230D	109.066	14.619	-2.89928	AT5G57290.1	3e-139		60S acidic ribosomal protein family
135	BnaA05g28950D	239.438	41.4947	-2.52865	AT3G09500.1	4e-133		Ribosomal L29 family protein
136	BnaA02g05660D	12.3858	2.15229	-2.52474	AT5G22440.1	0		Ribosomal protein L1p/L10e family
137	BnaA09g52020D	290.168	25.1344	-3.52915	AT4G00810.1	3e-124		60S acidic ribosomal protein family
138	BnaA10g11920D	406.178	56.5271	-2.8451	AT5G58420.1	0		Ribosomal protein S4 (RPS4A) family protein
139	BnaA04g28840D	24.4232	1.80837	-3.75549	AT2G32060.1	1e-113		Ribosomal protein L7Ae/L30e/S12e/Gadd45 family protein
140	BnaAnng02780D	39.2598	4.39467	-3.15923	AT3G05590.1	0	RPL18	ribosomal protein L18
141	BnaA03g37610D	288.878	48.9966	-2.55971	AT3G24830.1	0		Ribosomal protein L13 family protein
142	BnaA04g23010D	92.6091	17.7232	-2.38551	AT2G39460.1	4e-174	ATRPL23A, RPL23A, RPL23AA	ribosomal protein L23AA
143	BnaC02g41560D	17.8092	1.78233	-3.32079	AT5G23740.1	0	RPS11-BETA	ribosomal protein S11-beta
144	BnaA04g25570D	41.318	3.52653	-3.55045	AT2G44120.2	0		Ribosomal protein L30/L7 family protein
145	BnaC03g67840D	5.82665	0.222624	-4.70999	AT4G30930.1	0	NFD1	Ribosomal protein L21
146	BnaC07g50070D	157.395	17.8153	-3.1432	AT4G16720.1	0		Ribosomal protein L23/L15e family protein
147	BnaA09g09950D	382.752	47.1813	-3.02012	AT2G19730.1	8e-167		Ribosomal L28e protein family
148	BnaC01g39890D	143.262	6.83205	-4.39019	AT3G04840.1	0		Ribosomal protein S3Ae
149	BnaCnng33680D	12.2625	0.591545	-4.37362	AT3G22230.1	5e-52		Ribosomal L27e protein family
150	BnaC04g49470D	11.204	0.882107	-3.66692	--	--	--	--
151	BnaC08g25060D	9.92235	1.13448	-3.12865	AT3G54210.1	1e-97	RPL17	50S ribosomal protein L17, chloroplastic
152	BnaC02g12070D	134.237	12.4111	-3.43508	AT5G56710.1	4e-133		Ribosomal protein L31e family protein
153	BnaA02g04810D	404.053	46.6553	-3.11443	AT5G20290.1	0		Ribosomal protein S8e family protein
154	BnaA03g43610D	277.785	26.1952	-3.40659	AT4G18100.1	1e-157		Ribosomal protein L32e
155	BnaA05g07210D	84.0818	5.74525	-3.87135	AT2G37270.1	0	ATRPS5B, RPS5B	ribosomal protein 5B
156	BnaC03g72450D	217.063	24.316	-3.15814	AT2G47110.1	1e-173	UBQ6	ubiquitin 6
157	BnaC03g11550D	104.964	9.38265	-3.48376	AT5G59850.1	2e-132		Ribosomal protein S8 family protein
158	BnaC08g30490D	46.7933	3.93492	-3.5719	AT3G60245.1	1e-112		Zinc-binding ribosomal protein family protein
159	BnaA03g30650D	237.05	24.9903	-3.24575	AT3G09500.1	4e-139		Ribosomal L29 family protein
160	BnaA05g13070D	35.8448	2.6263	-3.77066	AT4G13850.1	3e-57	RBG2	Glycine-rich RNA-binding protein 2, mitochondrial
161	BnaA05g29180D	406.747	40.5541	-3.32621	AT3G09200.1	0		Ribosomal protein L10 family protein
162	BnaC03g52670D	274.915	35.4627	-2.95461	AT3G49010.1	0	ATBBC1, BBC1, RSU2	breast basic conserved 1
163	BnaA06g05590D	13.8215	1.00427	-3.7827	AT1G09690.1	0		Translation protein SH3-like family protein
164	BnaA03g17920D	18.2091	0.21973	-6.37278	AT2G38600.1	0		HAD superfamily, subfamily IIIB acid phosphatase
165	BnaC03g57660D	42.2967	3.23279	-3.70969	AT1G27400.1	0		Ribosomal protein L22p/L17e family protein
166	BnaC09g10560D	59.8557	5.2697	-3.5057	AT3G24830.1	0		Ribosomal protein L13 family protein
167	BnaC08g00720D	21.4065	1.69864	-3.6556	AT1G04480.1	3e-92		Ribosomal protein L14p/L23e family protein
168	BnaA05g24920D	111.756	10.6725	-3.38838	AT3G14600.1	0		Ribosomal protein L18ae/LX family protein
169	BnaA04g18210D	109.253	14.6829	-2.89546	AT2G31610.1	0		Ribosomal protein S3 family protein
170	BnaA03g53350D	72.1493	13.3605	-2.43301	AT4G35490.1	2e-156	MRPL11	mitochondrial ribosomal protein L11
171	BnaA07g22310D	23.4872	3.12638	-2.90931	AT1G74270.1	6e-131		Ribosomal protein L35Ae family protein
172	BnaA09g02840D	7.84997	0.25387	-4.95053	AT5G47930.1	3e-88		Zinc-binding ribosomal protein family protein
173	BnaC06g07900D	40.644	6.87884	-2.56281	AT1G34030.1	5e-178		Ribosomal protein S13/S18 family
174	BnaCnng03370D	40.4823	3.9002	-3.37567	AT3G09500.1	4e-109		Ribosomal L29 family protein
175	BnaC01g40830D	86.1577	8.49004	-3.34314	AT4G18100.1	7e-161		Ribosomal protein L32e
176	BnaA06g29980D	129.823	15.635	-3.05369	AT5G48760.1	0		Ribosomal protein L13 family protein
177	BnaC06g14610D	185.913	30.5769	-2.60411	AT5G60670.1	2e-137		Ribosomal protein L11 family protein
178	BnaC05g00800D	109.182	12.3079	-3.14908	AT1G01100.1	7e-112		60S acidic ribosomal protein family
179	BnaC03g73560D	216.781	44.1395	-2.2961	AT3G11940.1	0	ATRPS5A, AML1, RPS5A	ribosomal protein 5A
180	BnaA07g18420D	7.8593	0.851057	-3.20707	AT3G59540.1	5e-87		Ribosomal L38e protein family
181	BnaA03g15870D	26.6331	1.89115	-3.81588	AT2G34480.1	2e-167		Ribosomal protein L18ae/LX family protein
182	BnaA07g15010D	6.35539	0.214283	-4.89039	AT2G44860.1	5e-118		Ribosomal protein L24e family protein
183	BnaCnng58850D	197.887	28.0042	-2.82096	AT2G40590.1	6e-102		Ribosomal protein S26e family protein
184	BnaC03g26080D	155.676	17.6851	-3.13794	AT2G47610.1	0		Ribosomal protein L7Ae/L30e/S12e/Gadd45 family protein
185	BnaC09g46300D	252.749	28.2732	-3.1602	AT5G10360.1	0	EMB3010, RPS6B	Ribosomal protein S6e
186	BnaA01g07450D	239.354	17.5598	-3.7688	AT4G29410.1	2e-153		Ribosomal L28e protein family
187	BnaA05g09320D	3.36415	0.320452	-3.39206	AT2G34520.1	3e-63	RPS14	At2g34520
188	BnaA05g34140D	130.008	16.8388	-2.94874	AT3G02080.1	2e-172		Ribosomal protein S19e family protein
189	BnaC07g39200D	17.7314	0.665835	-4.735	AT3G62870.1	1e-115	RPL7AB	60S ribosomal protein L7a-2
190	BnaA02g15960D	16.9254	2.30024	-2.87933	AT1G72370.1	0	P40, AP40, RP40, RPSAA	40s ribosomal protein SA
191	BnaA09g44020D	43.056	6.82997	-2.65626	AT2G19740.1	3e-134		Ribosomal protein L31e family protein
192	BnaC01g36340D	4.37791	0.445745	-3.29595	AT3G15190.1	6e-163		chloroplast 30S ribosomal protein S20, putative
193	BnaC01g20070D	101.986	7.57681	-3.75064	AT4G16720.1	0		Ribosomal protein L23/L15e family protein
194	BnaC01g30810D	105.941	21.3852	-2.30858	AT3G23390.1	4e-124		Zinc-binding ribosomal protein family protein
195	BnaCnng44460D	227.812	39.2304	-2.5378	AT3G48930.1	3e-171	EMB1080	Nucleic acid-binding, OB-fold-like protein
196	BnaC06g06410D	1.09779	42.707	5.2818	AT1G53560.1	8e-136		Ribosomal protein L18ae family
197	BnaA04g29060D	89.0212	6.83656	-3.70281	AT2G37600.1	8e-105		Ribosomal protein L36e family protein
198	BnaA09g17440D	19.534	2.09319	-3.22221	AT4G31700.1	0	RPS6, RPS6A	ribosomal protein S6
199	BnaC02g29130D	300.259	46.3127	-2.69673	AT4G10450.1	5e-169		Ribosomal protein L6 family
200	BnaAnng21820D	73.0715	14.4936	-2.33389	AT4G28360.1	0		Ribosomal protein L22p/L17e family protein
201	BnaAnng22990D	219.895	23.5879	-3.2207	AT5G27850.1	0		Ribosomal protein L18e/L15 superfamily protein
202	BnaA08g12830D	7.04579	0.866261	-3.02389	AT4G30930.1	0	NFD1	Ribosomal protein L21
203	BnaA01g32660D	47.491	6.01616	-2.98074	AT3G06700.1	3e-71		Ribosomal L29e protein family
204	BnaC04g28070D	165.661	25.6139	-2.69324	AT3G52590.1	7e-161	UBQ1, EMB2167, ERD16, HAP4	ubiquitin extension protein 1
205	BnaC08g29750D	29.0207	2.84897	-3.34857	AT3G59540.1	7e-90		Ribosomal L38e protein family
206	BnaA03g05840D	158.616	13.7727	-3.52565	AT5G16130.1	0		Ribosomal protein S7e family protein
207	BnaA10g12820D	15.5687	0.899767	-4.11295	AT5G59850.1	3e-154		Ribosomal protein S8 family protein
208	BnaA04g21290D	130.159	17.5974	-2.88684	AT2G37270.1	0	ATRPS5B, RPS5B	ribosomal protein 5B
209	BnaC03g36170D	279.61	36.673	-2.93063	AT3G09200.1	0		Ribosomal protein L10 family protein
210	BnaA05g18500D	105.1	8.91918	-3.55871	AT1G34030.1	0		Ribosomal protein S13/S18 family
211	BnaA09g10380D	111.921	18.7038	-2.58108	AT3G24830.1	0		Ribosomal protein L13 family protein
212	BnaC04g08700D	120.571	6.47149	-4.21964	AT2G36620.1	2e-162	RPL24A	ribosomal protein L24
213	BnaC02g22860D	35.0888	4.00352	-3.13167	AT1G74270.1	1e-117		Ribosomal protein L35Ae family protein
214	BnaA08g30370D	260.284	30.1329	-3.11068	AT4G16720.1	0		Ribosomal protein L23/L15e family protein
215	BnaA09g09960D	77.4047	8.23971	-3.23176	AT2G19740.1	6e-131		Ribosomal protein L31e family protein
216	BnaA09g44030D	36.9635	1.92359	-4.26423	AT2G19730.1	3e-159		Ribosomal L28e protein family
217	BnaC03g22120D	34.823	3.66035	-3.24999	AT2G39460.1	2e-172	ATRPL23A, RPL23A, RPL23AA	ribosomal protein L23AA
218	BnaC07g19610D	225.965	26.911	-3.06983	AT1G43170.1	0	ARP1, emb2207, RPL3A, RP1	ribosomal protein 1
219	BnaA03g57330D	46.4103	2.26129	-4.35923	AT5G18380.1	1e-113	RPS16C	40S ribosomal protein S16-3
220	BnaA03g10640D	60.0383	5.38318	-3.47935	AT5G56710.1	8e-135		Ribosomal protein L31e family protein
221	BnaC07g02020D	20.7223	1.1585	-4.16085	AT2G20450.1	5e-139		Ribosomal protein L14
222	BnaA04g20190D	290.327	27.5027	-3.40003	AT2G34480.1	2e-176		Ribosomal protein L18ae/LX family protein
223	BnaC08g36610D	75.1407	4.86785	-3.94824	AT2G19730.1	7e-156		Ribosomal L28e protein family
224	BnaA09g38730D	73.4035	6.54343	-3.48773	AT3G60770.1	3e-165		Ribosomal protein S13/S15
225	BnaA08g30820D	20.2302	1.331	-3.92593	AT4G25740.1	0		RNA binding Plectin/S10 domain-containing protein
226	BnaA08g13440D	55.4794	2.04492	-4.76184	AT4G29410.1	8e-151		Ribosomal L28e protein family
227	BnaA03g31750D	287.028	46.417	-2.62847	AT3G11510.1	0		Ribosomal protein S11 family protein
228	BnaA03g30580D	35.3469	3.80714	-3.2148	AT5G02870.1	0		Ribosomal protein L4/L1 family
229	BnaC06g12970D	10.4868	1.16545	-3.16962	AT2G44860.1	1e-119		Ribosomal protein L24e family protein
230	BnaA09g24870D	13.1784	2.15402	-2.61307	AT1G31817.1	2e-139	NFD3	Ribosomal L18p/L5e family protein
231	BnaA07g38870D	82.725	9.03292	-3.19506	AT1G70600.1	3e-155		Ribosomal protein L18e/L15 superfamily protein
232	BnaC02g31850D	148.783	26.2134	-2.50483	AT5G45775.2	0		Ribosomal L5P family protein
233	BnaA01g13300D	10.2598	0.69738	-3.87891	AT4G23620.2	1e-125		Ribosomal protein L25/Gln-tRNA synthetase, anti-codon-binding domain
234	BnaC02g21380D	196.28	19.9033	-3.30183	AT1G72370.1	0	P40, AP40, RP40, RPSAA	40s ribosomal protein SA
235	BnaA09g31060D	34.2919	2.51479	-3.76936	AT1G23410.1	2e-156		Ribosomal protein S27a / Ubiquitin family protein
236	BnaCnng70680D	29.6023	4.64375	-2.67235	AT2G32060.2	1e-109	RPS12C	40S ribosomal protein S12
237	BnaC04g21140D	239.811	24.6735	-3.28086	AT3G62870.1	0		Ribosomal protein L7Ae/L30e/S12e/Gadd45 family protein
238	BnaA05g21400D	10.4468	0.96292	-3.4395	--	--	--	--
239	BnaAnng03930D	46.5006	5.63496	-3.04477	AT3G49910.1	2e-92		Translation protein SH3-like family protein
240	BnaC06g01250D	122.912	21.8183	-2.49402	AT2G18020.1	0	EMB2296	Ribosomal protein L2 family
241	BnaC09g05630D	22.6815	2.53017	-3.16421	AT3G45030.1	7e-131		Ribosomal protein S10p/S20e family protein
242	BnaA10g18170D	101.807	11.4291	-3.15505	AT5G16130.1	0		Ribosomal protein S7e family protein
243	BnaA09g56510D	51.5134	6.45006	-2.99756	AT1G15930.2	1e-127	RPS12A	40S ribosomal protein S12-1
244	BnaA04g03740D	70.4655	14.166	-2.31448	AT3G55280.1	2e-152	RPL23AB	ribosomal protein L23AB
245	BnaA07g09990D	65.663	5.18389	-3.66297	AT5G37640.1	1e-25	UBQ9	ubiquitin 9
246	BnaC09g53910D	45.4125	2.68879	-4.07806	AT5G60670.1	1e-115	RPL12C	60S ribosomal protein L12-3
247	BnaC03g35930D	252.595	42.1088	-2.58463	AT3G09500.1	1e-149		Ribosomal L29 family protein
248	BnaC09g39380D	29.788	0.772271	-5.26948	AT5G18380.1	4e-149		Ribosomal protein S5 domain 2-like superfamily protein
249	BnaA03g20640D	28.2926	2.79974	-3.33706	AT2G44065.1	0		Ribosomal protein L2 family
250	BnaC03g13330D	57.058	4.72218	-3.5949	AT5G56710.1	4e-128		Ribosomal protein L31e family protein
251	BnaAnng00560D	157.162	28.5255	-2.46193	AT5G02960.1	7e-151		Ribosomal protein S12/S23 family protein
252	BnaA06g10600D	71.6689	9.62205	-2.89693	AT1G15930.2	2e-156		Ribosomal protein L7Ae/L30e/S12e/Gadd45 family protein
253	BnaA03g49550D	4.92401	0.579672	-3.08652	AT4G29410.1	7e-156		Ribosomal L28e protein family
254	BnaAnng01970D	106.27	4.4656	-4.57274	AT5G07090.1	0		Ribosomal protein S4 (RPS4A) family protein
255	BnaA05g27160D	12.561	1.63479	-2.94177	AT3G11940.1	0	ATRPS5A, AML1, RPS5A	ribosomal protein 5A
256	BnaC02g10680D	59.7862	9.86096	-2.60001	AT5G58420.1	0		Ribosomal protein S4 (RPS4A) family protein
257	BnaC08g36600D	41.5352	7.30029	-2.50831	AT2G19740.1	6e-136		Ribosomal protein L31e family protein
258	BnaC07g47930D	320.444	37.5513	-3.09314	AT5G39740.1	0	OLI7, RPL5B	ribosomal protein L5 B
259	BnaC08g26690D	25.6995	2.15923	-3.57315	AT1G41880.1	3e-144		Ribosomal protein L35Ae family protein
260	BnaC09g02550D	96.5979	13.3694	-2.85306	AT5G48760.1	0		Ribosomal protein L13 family protein
261	BnaC03g77680D	20.5468	3.71812	-2.46627	--	--	--	--
262	BnaA08g29090D	267.601	53.0877	-2.33363	AT1G07770.1	3e-139	RPS15A	ribosomal protein S15A
263	BnaA01g02490D	122.103	16.5256	-2.88532	AT4G34670.1	0		Ribosomal protein S3Ae
264	BnaC07g28280D	380.385	35.1073	-3.43762	AT5G27850.1	0		Ribosomal protein L18e/L15 superfamily protein
265	BnaC08g00490D	9.58492	0.0569824	-7.39411	AT1G04040.1	0		HAD superfamily, subfamily IIIB acid phosphatase
266	BnaC09g45770D	28.4963	4.32033	-2.72156	AT1G52300.1	6e-122		Zinc-binding ribosomal protein family protein
267	BnaC03g33030D	55.6999	11.0717	-2.3308	AT3G02560.1	0		Ribosomal protein S7e family protein
268	BnaA03g19120D	50.7491	4.8439	-3.38914	AT2G40510.1	7e-137		Ribosomal protein S26e family protein
269	BnaC08g13790D	243.888	27.4466	-3.15152	AT1G09690.1	0		Translation protein SH3-like family protein
270	BnaA04g01580D	54.0003	8.57924	-2.65405	AT3G59540.1	2e-81		Ribosomal L38e protein family
271	BnaA05g11250D	42.0726	5.85642	-2.84479	AT2G31610.1	0	RPS3A	40S ribosomal protein S3-1
272	BnaC04g06030D	253.536	24.4316	-3.37537	AT2G39460.1	7e-167	ATRPL23A, RPL23A, RPL23AA	ribosomal protein L23AA
273	BnaC02g39900D	292.062	43.48	-2.74785	AT5G27850.1	0		Ribosomal protein L18e/L15 superfamily protein
274	BnaA03g01450D	177.705	12.1813	-3.86674	AT5G04800.1	1e-128		Ribosomal S17 family protein
275	BnaC06g24350D	194.207	19.7373	-3.2986	AT1G72370.1	0	P40, AP40, RP40, RPSAA	40s ribosomal protein SA
276	BnaA06g16250D	204.604	18.7997	-3.44405	AT3G49010.1	0	ATBBC1, BBC1, RSU2	breast basic conserved 1
277	BnaC03g19000D	135.032	8.26157	-4.03074	AT2G34480.1	0		Ribosomal protein L18ae/LX family protein
278	BnaC04g16650D	153.431	25.1661	-2.60804	AT2G27710.1	8e-90		60S acidic ribosomal protein family
279	BnaA04g14320D	55.4916	4.02819	-3.78407	AT1G72370.1	0	P40, AP40, RP40, RPSAA	40s ribosomal protein SA
280	BnaC09g32930D	137.1	20.2319	-2.76052	AT5G57290.1	4e-118		60S acidic ribosomal protein family
281	BnaC03g33960D	225.358	25.2531	-3.15769	AT3G04840.1	0		Ribosomal protein S3Ae
282	BnaC03g42610D	5.14522	0.197678	-4.70201	AT4G15000.1	1e-48		Ribosomal L27e protein family
283	BnaA10g23570D	110.693	12.4113	-3.15684	AT5G07090.1	0		Ribosomal protein S4 (RPS4A) family protein
284	BnaC04g03350D	268.765	22.6295	-3.57007	AT2G44120.2	0		Ribosomal protein L30/L7 family protein
285	BnaA08g30710D	206.739	15.5693	-3.73103	AT4G31700.1	0	RPS6, RPS6A	ribosomal protein S6
286	BnaA05g31670D	83.6604	8.23241	-3.34516	AT3G05560.1	2e-145		Ribosomal L22e protein family
287	BnaC03g37210D	228.314	35.0394	-2.70397	AT3G11510.1	5e-179		Ribosomal protein S11 family protein
288	BnaAnng16450D	196.465	34.9321	-2.49165	AT5G58420.1	0		Ribosomal protein S4 (RPS4A) family protein
289	BnaC09g33240D	92.469	11.1755	-3.04863	AT5G56710.1	8e-130		Ribosomal protein L31e family protein
290	BnaC04g39150D	249.093	35.5429	-2.80905	AT2G27530.1	0	PGY1	Ribosomal protein L1p/L10e family
291	BnaC02g03430D	76.2813	7.24862	-3.39555	AT5G02960.1	2e-162		Ribosomal protein S12/S23 family protein
292	BnaC07g01510D	68.3598	11.8615	-2.52686	AT2G19730.1	2e-152		Ribosomal L28e protein family
293	BnaA05g26710D	39.9107	5.37444	-2.89259	--	--	--	--
294	BnaC01g16790D	24.3012	2.43303	-3.3202	AT4G24950.1	1e-33		unknown protein; Has 4 Blast hits to 4 proteins in 2 species: Archae - 0; Bacteria - 0; Metazoa - 0; Fungi - 0; Plants - 4; Viruses - 0; Other Eukaryotes - 0 (source: NCBI BLink).
295	BnaAnng36700D	60.0868	10.4426	-2.52457	AT3G09680.1	2e-107		Ribosomal protein S12/S23 family protein
296	BnaCnng05530D	9.90096	1.03458	-3.25852	AT3G01790.1	0		Ribosomal protein L13 family protein
297	BnaA03g40630D	197.646	19.0299	-3.37658	AT3G49910.1	2e-127		Translation protein SH3-like family protein
298	BnaA06g26380D	87.7582	11.3452	-2.95145	AT5G23740.1	0	RPS11-BETA	ribosomal protein S11-beta
299	BnaC06g13490D	43.2906	2.9498	-3.87536	AT5G41520.1	1e-105	RPS10B	40S ribosomal protein S10-2
300	BnaA08g15140D	192.39	22.3154	-3.10792	AT4G36130.1	0		Ribosomal protein L2 family
301	BnaA09g34900D	74.3954	13.5021	-2.46203	AT3G55280.1	4e-154	RPL23AB	ribosomal protein L23AB
302	BnaC02g13280D	8.49543	0.764394	-3.4743	AT5G55140.1	3e-109		ribosomal protein L30 family protein
303	BnaC01g09100D	19.4483	1.37017	-3.82722	AT2G19750.1	4e-71		Ribosomal protein S30 family protein
304	BnaA08g14150D	270.149	49.6022	-2.44528	AT4G27090.1	3e-171		Ribosomal protein L14
305	BnaA03g14630D	80.2805	15.4124	-2.38096	AT2G31610.1	0		Ribosomal protein S3 family protein
306	BnaC01g07490D	5.85498	0.538822	-3.44178	AT4G30930.1	0	NFD1	Ribosomal protein L21
307	BnaC01g02520D	287.212	19.8925	-3.85182	AT2G18020.1	0	EMB2296	Ribosomal protein L2 family
308	BnaA03g19630D	283.012	27.1599	-3.38131	AT2G41840.1	0		Ribosomal protein S5 family protein
309	BnaA03g33470D	64.8961	10.4499	-2.63464	AT3G14600.1	6e-172		Ribosomal protein L18ae/LX family protein
310	BnaC03g34340D	162.319	5.42542	-4.90295	AT3G05590.1	0	RPL18	ribosomal protein L18
311	BnaC09g41680D	85.7504	9.03117	-3.24716	AT5G16130.1	0		Ribosomal protein S7e family protein
312	BnaC03g02860D	37.1943	2.14626	-4.11518	AT5G07090.1	0		Ribosomal protein S4 (RPS4A) family protein
313	BnaC03g17910D	89.8595	8.85387	-3.34329	AT2G32060.1	2e-152		Ribosomal protein L7Ae/L30e/S12e/Gadd45 family protein
314	BnaA10g13900D	30.0518	3.16358	-3.24782	AT5G22440.1	5e-153		Ribosomal protein L1p/L10e family
315	BnaC05g01420D	290.356	42.2274	-2.78157	AT1G02780.1	0	emb2386	Ribosomal protein L19e family protein
316	BnaA03g13080D	67.7696	10.7208	-2.66023	AT5G62300.1	9e-100		Ribosomal protein S10p/S20e family protein
317	BnaC01g17650D	121.9	9.87732	-3.62543	AT4G25740.1	0		RNA binding Plectin/S10 domain-containing protein
318	BnaC02g39500D	77.7799	6.53734	-3.57262	AT3G04920.1	2e-147		Ribosomal protein S24e family protein
319	BnaC03g33630D	140.408	8.77325	-4.00037	AT5G18380.1	8e-141		Ribosomal protein S5 domain 2-like superfamily protein
320	BnaC02g02550D	5.63717	0.307587	-4.1959	AT5G04800.1	4e-97	RPS17D	40S ribosomal protein S17-4
321	BnaA01g14960D	128.321	10.6729	-3.58773	AT4G25740.1	0		RNA binding Plectin/S10 domain-containing protein
322	BnaC01g09080D	179.166	14.2971	-3.6475	AT4G29410.1	1e-158		Ribosomal L28e protein family
323	BnaA10g21910D	176.641	17.1669	-3.36312	AT5G10360.1	0	EMB3010, RPS6B	Ribosomal protein S6e
324	BnaC03g40660D	101.962	12.0366	-3.08253	AT3G18740.1	6e-116		Ribosomal protein L7Ae/L30e/S12e/Gadd45 family protein
325	BnaC01g44960D	84.475	5.3804	-3.97274	AT5G02610.2	1e-68		Ribosomal L29 family protein
326	BnaA07g13340D	187.821	20.8229	-3.17312	AT2G27710.1	6e-91		60S acidic ribosomal protein family
327	BnaAnng34410D	177.932	21.8914	-3.02289	AT3G49910.1	4e-154		Translation protein SH3-like family protein
328	BnaA04g12260D	47.9307	4.43336	-3.43448	AT4G39200.1	1e-144		Ribosomal protein S25 family protein
329	BnaAnng08850D	217.131	32.4177	-2.74371	AT4G13850.1	8e-106	ATGRP2, GR-RBP2, GRP2	glycine-rich RNA-binding protein 2
330	BnaC05g48560D	8.47944	0.681907	-3.63632	AT3G02080.1	7e-171		Ribosomal protein S19e family protein
331	BnaA06g05510D	131.634	16.3931	-3.00537	AT1G09690.1	0		Translation protein SH3-like family protein
332	BnaC05g02580D	84.7551	7.0005	-3.59777	AT1G04480.1	9e-160		Ribosomal protein L14p/L23e family protein
333	BnaC07g11450D	125.056	14.1757	-3.14108	AT1G27400.1	0		Ribosomal protein L22p/L17e family protein
334	BnaA05g21220D	16.7536	1.27794	-3.71258	--	--	--	--
335	BnaA07g33800D	25.6565	2.22256	-3.52903	AT1G77940.1	3e-119		Ribosomal protein L7Ae/L30e/S12e/Gadd45 family protein
336	BnaAnng09380D	44.4461	6.9809	-2.67057	AT3G11940.1	0	ATRPS5A, AML1, RPS5A	ribosomal protein 5A
337	BnaA06g38660D	147.541	25.9285	-2.50851	AT3G48930.1	2e-177	EMB1080	Nucleic acid-binding, OB-fold-like protein
338	BnaC08g45990D	347.037	49.5594	-2.80786	AT1G02780.1	0	emb2386	Ribosomal protein L19e family protein
339	BnaA04g27270D	161.254	24.6437	-2.71004	AT2G47110.1	6e-162	UBQ6	ubiquitin 6
340	BnaA09g56580D	0.863448	0.0371511	-4.53863	AT1G15810.1	1e-157		S15/NS1, RNA-binding protein
341	BnaA10g02610D	23.5763	2.68797	-3.13275	AT1G04480.1	1e-91		Ribosomal protein L14p/L23e family protein
342	BnaC03g24670D	17.7753	1.02055	-4.12246	AT2G44065.1	0		Ribosomal protein L2 family
343	BnaA07g30140D	226.416	29.0795	-2.9609	AT1G72370.1	0	P40, AP40, RP40, RPSAA	40s ribosomal protein SA
344	BnaA01g27990D	37.6367	3.34596	-3.49165	AT3G17465.1	1e-158	RPL3B	50S ribosomal protein L3-2, chloroplastic
345	BnaC05g02380D	167.229	23.9447	-2.80405	AT1G04270.1	0	RPS15	cytosolic ribosomal protein S15
346	BnaA05g03710D	17.6822	1.36443	-3.69593	AT2G44065.1	0		Ribosomal protein L2 family
347	BnaC07g46680D	21.2495	3.34	-2.66951	--	--	--	--
348	BnaC02g11640D	163.383	11.0577	-3.88513	AT5G57290.1	6e-136		60S acidic ribosomal protein family
349	BnaA06g23640D	16.1561	2.37427	-2.76652	AT5G64670.1	0		Ribosomal protein L18e/L15 superfamily protein
350	BnaA03g18630D	95.6439	11.3146	-3.07949	AT2G39460.1	1e-174	ATRPL23A, RPL23A, RPL23AA	ribosomal protein L23AA
351	BnaC06g28490D	290.227	23.1663	-3.64708	AT1G67430.1	0		Ribosomal protein L22p/L17e family protein
352	BnaA03g27710D	89.1521	12.547	-2.82893	AT3G02080.1	0		Ribosomal protein S19e family protein
353	BnaA09g27910D	73.9933	3.07327	-4.58955	AT1G27400.1	0		Ribosomal protein L22p/L17e family protein
354	BnaA09g38330D	353.822	38.8445	-3.18724	AT3G60245.1	3e-110		Zinc-binding ribosomal protein family protein
355	BnaAnng13110D	79.3781	13.156	-2.59302	AT3G09500.1	1e-114	RPL35A	60S ribosomal protein L35-1
356	BnaC01g11160D	119.325	9.26413	-3.6871	AT4G18730.1	0	RPL16B	ribosomal protein L16B
357	BnaA09g43060D	29.5177	4.25915	-2.79294	AT4G39200.1	2e-136		Ribosomal protein S25 family protein
358	BnaCnng35130D	134.703	13.5129	-3.31737	AT4G17390.1	0		Ribosomal protein L23/L15e family protein
359	BnaA03g16530D	30.2041	2.46612	-3.61443	AT2G36160.1	5e-168		Ribosomal protein S11 family protein
360	BnaC06g43680D	175.749	11.3598	-3.95151	AT1G70600.1	1e-153		Ribosomal protein L18e/L15 superfamily protein
361	BnaA09g33960D	43.9803	7.40404	-2.57047	AT5G02450.1	8e-65		Ribosomal protein L36e family protein
362	BnaA03g08540D	58.3794	5.08888	-3.52004	AT5G22440.1	0		Ribosomal protein L1p/L10e family
363	BnaCnng24070D	129.461	9.97231	-3.69845	AT4G13850.1	2e-107	ATGRP2, GR-RBP2, GRP2	glycine-rich RNA-binding protein 2
364	BnaA03g26700D	22.9735	2.67799	-3.10075	AT4G00810.1	6e-131		60S acidic ribosomal protein family
365	BnaA04g05050D	85.9213	15.1992	-2.49902	AT3G53020.1	1e-144	STV1, RPL24B, RPL24	Ribosomal protein L24e family protein
366	BnaCnng17420D	41.4179	6.91835	-2.58175	AT4G25740.1	0		RNA binding Plectin/S10 domain-containing protein
367	BnaC07g40370D	223.601	11.1269	-4.3288	AT4G27090.1	1e-154		Ribosomal protein L14
368	BnaA09g29970D	26.4787	1.73937	-3.9282	AT1G23290.1	3e-53	RPL27AB	60S ribosomal protein L27a-2
369	BnaC04g06100D	92.923	8.43222	-3.46205	AT2G39460.2	1e-146	RPL23AA	60S ribosomal protein L23a-1
370	BnaA03g07060D	312.024	35.8267	-3.12255	AT5G18380.1	1e-119	RPS16C	40S ribosomal protein S16-3
371	BnaC03g15440D	280.991	38.5578	-2.86543	AT4G25740.1	1e-135		RNA binding Plectin/S10 domain-containing protein
372	BnaC03g44500D	261.334	35.4041	-2.88391	AT5G39740.1	0	OLI7, RPL5B	ribosomal protein L5 B
373	BnaC04g36490D	82.7181	7.34782	-3.49281	AT1G72370.1	0	P40, AP40, RP40, RPSAA	40s ribosomal protein SA
374	BnaA08g22590D	95.7338	4.50611	-4.40907	AT1G74050.1	0		Ribosomal protein L6 family protein
375	BnaC05g43330D	178.786	29.5338	-2.59779	AT3G09630.1	0		Ribosomal protein L4/L1 family
376	BnaA03g42820D	149.093	16.4582	-3.17933	AT4G16720.1	0		Ribosomal protein L23/L15e family protein
377	BnaA04g29230D	87.5452	12.3003	-2.83133	AT2G37270.1	0	ATRPS5B, RPS5B	ribosomal protein 5B
378	BnaA03g48430D	286.986	34.9056	-3.03945	AT4G27090.1	1e-159		Ribosomal protein L14
379	BnaC06g09590D	35.549	3.82724	-3.21543	AT1G52300.1	4e-131		Zinc-binding ribosomal protein family protein
380	BnaC02g38740D	92.041	7.78826	-3.5629	AT5G48760.1	0		Ribosomal protein L13 family protein
381	BnaC01g00260D	47.197	7.95109	-2.56947	AT4G39200.1	1e-134		Ribosomal protein S25 family protein
382	BnaC08g00580D	232.768	44.5822	-2.38435	AT1G04270.1	0	RPS15	cytosolic ribosomal protein S15
383	BnaC08g24870D	46.5321	3.43718	-3.75893	AT3G53890.1	5e-81		Ribosomal protein S21e
384	BnaC03g59800D	164.808	13.7282	-3.58557	AT4G14320.2	6e-112		Zinc-binding ribosomal protein family protein
385	BnaA04g15980D	190.411	24.1549	-2.97873	AT2G27710.3	3e-59	RPP2B	AT2G27710 protein
386	BnaA04g15900D	382.36	54.1123	-2.8209	AT2G27530.1	0	PGY1	Ribosomal protein L1p/L10e family
387	BnaA03g34910D	70.0938	8.78107	-2.99682	AT3G18740.1	3e-129		Ribosomal protein L7Ae/L30e/S12e/Gadd45 family protein
388	BnaC08g42570D	97.2167	13.616	-2.8359	AT1G09690.1	8e-176		Translation protein SH3-like family protein
389	BnaA01g04920D	24.3415	3.63498	-2.7434	AT4G31985.1	2e-72		Ribosomal protein L39 family protein
390	BnaC04g52560D	14.0116	1.54571	-3.18028	AT2G42710.1	0		Ribosomal protein L1p/L10e family
391	BnaC03g77650D	67.7157	5.6546	-3.58199	AT4G29410.1	4e-144		Ribosomal L28e protein family
392	BnaC08g13710D	155.763	29.4189	-2.40454	AT1G09690.1	0		Translation protein SH3-like family protein
393	BnaA09g00680D	15.9529	2.46965	-2.69144	AT1G02780.1	0	emb2386	Ribosomal protein L19e family protein
394	BnaC08g32540D	203.873	30.0597	-2.76177	AT3G62870.1	0		Ribosomal protein L7Ae/L30e/S12e/Gadd45 family protein
395	BnaC07g18650D	47.192	6.2653	-2.91309	AT5G45775.2	0		Ribosomal L5P family protein
396	BnaA09g23960D	453.847	54.3818	-3.06101	AT1G33120.1	0		Ribosomal protein L6 family
397	BnaA01g33350D	29.4013	2.52122	-3.54369	AT3G04920.1	2e-161		Ribosomal protein S24e family protein
398	BnaA07g01060D	49.5197	8.3111	-2.57489	AT2G19730.1	2e-152		Ribosomal L28e protein family
399	BnaC03g06830D	245.224	23.2365	-3.39964	AT5G15200.1	0		Ribosomal protein S4
400	BnaA10g15110D	379.84	33.6523	-3.49661	AT5G20290.1	0		Ribosomal protein S8e family protein
401	BnaAnng39250D	99.3405	17.9139	-2.4713	AT3G11510.1	0		Ribosomal protein S11 family protein
402	BnaA03g55550D	183.284	13.9438	-3.71639	AT5G07090.1	0		Ribosomal protein S4 (RPS4A) family protein
403	BnaA03g28820D	94.6786	11.3081	-3.06568	AT3G04840.1	0		Ribosomal protein S3Ae
404	BnaC05g05370D	113.084	11.7752	-3.26357	AT1G07770.1	1e-152	RPS15A	ribosomal protein S15A
405	BnaA05g31240D	42.8413	7.02721	-2.60798	--	--	--	--
406	BnaC07g49260D	147.677	30.2309	-2.28835	AT5G47930.1	3e-99		Zinc-binding ribosomal protein family protein
407	BnaA05g17350D	6.40412	0.202721	-4.98143	AT3G22230.1	2e-42	RPL27B	60S ribosomal protein L27-2
408	BnaC01g42370D	207.421	18.1021	-3.51833	AT3G49010.1	0	ATBBC1, BBC1, RSU2	breast basic conserved 1
409	BnaA01g09540D	119.018	9.03366	-3.71973	AT4G18730.1	0	RPL16B	ribosomal protein L16B
410	BnaA03g17040D	66.0248	10.9925	-2.58649	AT2G37190.1	2e-167		Ribosomal protein L11 family protein
411	BnaA02g23000D	79.3552	8.34727	-3.24895	AT1G43170.1	0	ARP1, emb2207, RPL3A, RP1	ribosomal protein 1
412	BnaA03g30560D	78.5472	7.98083	-3.29895	AT5G02960.1	6e-147		Ribosomal protein S12/S23 family protein
413	BnaAnng05780D	65.4037	6.60008	-3.30882	AT5G45775.2	0		Ribosomal L5P family protein
414	BnaC09g36540D	36.7504	4.53993	-3.01702	AT5G22440.1	5e-158		Ribosomal protein L1p/L10e family
415	BnaA09g51180D	249.795	35.403	-2.8188	AT1G02780.1	0	emb2386	Ribosomal protein L19e family protein
416	BnaA07g33670D	15.1937	0.807975	-4.23302	AT1G77750.1	1e-153		Ribosomal protein S13/S18 family
417	BnaA05g27190D	96.0294	9.81077	-3.29104	AT3G11940.1	0	ATRPS5A, AML1, RPS5A	ribosomal protein 5A
418	BnaA07g26380D	368.179	32.2925	-3.51114	AT1G67430.1	0		Ribosomal protein L22p/L17e family protein
419	BnaA03g08070D	275.243	24.2198	-3.50645	AT5G20290.1	0		Ribosomal protein S8e family protein
420	BnaA09g15190D	87.5514	7.25614	-3.59286	AT1G57660.1	1e-178		Translation protein SH3-like family protein
421	BnaC06g38290D	17.2031	2.31537	-2.89335	AT1G77750.1	1e-129	RPS13	Small ribosomal subunit protein S13, mitochondrial
422	BnaC03g21480D	43.5289	1.66751	-4.70621	AT2G38600.1	0		HAD superfamily, subfamily IIIB acid phosphatase
423	BnaCnng11230D	259.862	45.6765	-2.50822	AT5G41520.1	6e-96	RPS10B	40S ribosomal protein S10-2
424	BnaA05g03750D	26.0755	2.87291	-3.18211	--	--	--	--
425	BnaA10g01380D	331.875	36.7731	-3.17392	AT1G02780.1	0	emb2386	Ribosomal protein L19e family protein
426	BnaA06g04200D	119.981	9.36535	-3.67933	AT1G07770.1	1e-152	RPS15A	ribosomal protein S15A
427	BnaA07g01070D	4.76549	0.140583	-5.08313	AT2G19720.1	5e-127	rps15ab	ribosomal protein S15A B
428	BnaCnng17210D	118.661	20.6403	-2.52331	AT4G14320.2	5e-107		Zinc-binding ribosomal protein family protein
429	BnaC03g22740D	61.1351	11.9931	-2.3498	AT2G40510.1	3e-140		Ribosomal protein S26e family protein
430	BnaA07g20050D	43.0278	6.38182	-2.75323	AT1G80750.1	0		Ribosomal protein L30/L7 family protein
431	BnaC03g17580D	38.4951	4.86943	-2.98285	AT2G31610.1	0		Ribosomal protein S3 family protein
432	BnaA06g09110D	137.176	16.2013	-3.08185	AT1G14320.1	0	SAC52, RPL10, RPL10A	Ribosomal protein L16p/L10e family protein
433	BnaA08g17260D	80.2878	4.69015	-4.09747	AT4G14320.2	2e-105		Zinc-binding ribosomal protein family protein
434	BnaA07g31400D	298.47	37.824	-2.98021	AT1G74270.1	1e-132		Ribosomal protein L35Ae family protein
435	BnaA04g01110D	144.292	25.0679	-2.52508	AT3G60770.1	2e-166		Ribosomal protein S13/S15
436	BnaA07g25010D	408.207	42.3776	-3.26793	AT1G67430.1	0		Ribosomal protein L22p/L17e family protein
437	BnaC09g02910D	106.729	11.2079	-3.25136	AT5G28060.1	2e-146		Ribosomal protein S24e family protein
438	BnaA03g22290D	40.5931	2.27347	-4.15827	AT2G27710.1	4e-103		60S acidic ribosomal protein family
439	BnaA02g22240D	70.1516	5.16482	-3.76369	AT1G33140.1	0	PGY2	Ribosomal protein L6 family
440	BnaC02g01730D	37.3339	1.48794	-4.6491	AT5G07090.1	0		Ribosomal protein S4 (RPS4A) family protein
441	BnaAnng08420D	259.124	17.7363	-3.86887	AT2G18020.1	0	EMB2296	Ribosomal protein L2 family
442	BnaA08g11040D	136.881	6.5714	-4.38058	AT4G34670.1	0		Ribosomal protein S3Ae
443	BnaC08g23820D	55.1142	3.65312	-3.91522	AT3G52580.1	0		Ribosomal protein S11 family protein
444	BnaC06g25310D	251.485	31.0877	-3.01606	AT1G69620.1	2e-121	RPL34	ribosomal protein L34
445	BnaCnng75520D	249.251	31.653	-2.97719	AT1G43170.1	2e-165	ARP1, emb2207, RPL3A, RP1	ribosomal protein 1
446	BnaA09g23350D	63.4194	4.50191	-3.81632	AT1G34030.1	2e-177		Ribosomal protein S13/S18 family
447	BnaA09g35340D	18.1258	1.47237	-3.62183	AT1G41880.1	6e-136		Ribosomal protein L35Ae family protein
448	BnaA07g19460D	71.3855	5.61353	-3.66865	AT3G62870.1	0		Ribosomal protein L7Ae/L30e/S12e/Gadd45 family protein
449	BnaA03g21810D	61.0062	7.16912	-3.08909	AT2G47610.1	0		Ribosomal protein L7Ae/L30e/S12e/Gadd45 family protein
450	BnaA03g16540D	111.419	16.8617	-2.72417	AT2G36170.1	1e-167		Ubiquitin supergroup;Ribosomal protein L40e
451	BnaA09g06730D	20.636	1.59803	-3.6908	AT5G64140.1	4e-45	RPS28C	RPS28
452	BnaA09g03840D	22.9506	3.25173	-2.81925	AT5G27700.1	5e-91		Ribosomal protein S21e
453	BnaA03g09210D	1.84292	0.0624121	-4.88402	AT5G59850.1	1e-145		Ribosomal protein S8 family protein
454	BnaC08g24750D	38.0004	5.61122	-2.75963	AT3G53740.3	1e-104	RPL36B	60S ribosomal protein L36
455	BnaA05g33020D	45.2129	5.68293	-2.99203	AT3G04400.1	4e-96	emb2171	Ribosomal protein L14p/L23e family protein
456	BnaA05g22730D	31.8005	3.89945	-3.02771	AT3G17465.1	0	RPL3P	ribosomal protein L3 plastid
457	BnaC03g65890D	125.794	6.49751	-4.27503	AT4G34670.1	0		Ribosomal protein S3Ae
458	BnaA10g26880D	46.5951	6.8797	-2.75976	AT5G02870.1	0		Ribosomal protein L4/L1 family
459	BnaAnng16950D	58.1534	6.84813	-3.08608	AT5G45775.2	0		Ribosomal L5P family protein
460	BnaC07g13120D	94.0072	12.4365	-2.91819	AT1G23410.1	2e-151		Ribosomal protein S27a / Ubiquitin family protein
461	BnaA03g28000D	117.578	11.665	-3.33336	AT3G02560.1	0		Ribosomal protein S7e family protein
462	BnaC09g15760D	131.288	10.9427	-3.58469	AT1G57660.1	0		Translation protein SH3-like family protein
463	BnaC06g18630D	111.219	7.78139	-3.83723	AT3G62870.1	0		Ribosomal protein L7Ae/L30e/S12e/Gadd45 family protein
464	BnaA09g06070D	36.6625	2.37658	-3.94735	AT3G45030.1	2e-140		Ribosomal protein S10p/S20e family protein
465	BnaA08g27920D	80.1425	12.3472	-2.69838	AT1G04480.1	3e-145		Ribosomal protein L14p/L23e family protein
466	BnaA06g12670D	153.005	18.7286	-3.03026	AT1G18540.1	0	RPL6A	60S ribosomal protein L6-1
467	BnaA05g06920D	128.813	26.0545	-2.30567	AT2G37600.1	3e-104		Ribosomal protein L36e family protein
468	BnaC03g20800D	117.074	22.0666	-2.40748	AT2G37600.1	2e-111		Ribosomal protein L36e family protein
469	BnaAnng31720D	431.889	60.8844	-2.82652	AT5G58420.1	0		Ribosomal protein S4 (RPS4A) family protein
470	BnaCnng47960D	92.0186	15.5191	-2.56788	AT5G22440.1	0		Ribosomal protein L1p/L10e family
471	BnaC09g10000D	5.609	0.481451	-3.54228	AT2G19730.1	2e-168		Ribosomal L28e protein family
472	BnaC04g39260D	163.914	23.0883	-2.82771	AT2G27710.1	2e-90		60S acidic ribosomal protein family
473	BnaC05g10550D	80.0295	9.36474	-3.09522	AT1G14320.1	0	SAC52, RPL10, RPL10A	Ribosomal protein L16p/L10e family protein
474	BnaC05g51070D	115.115	10.1598	-3.50213	AT1G27400.1	0		Ribosomal protein L22p/L17e family protein
475	BnaA05g08130D	19.1532	1.97007	-3.28127	AT2G36160.1	2e-161		Ribosomal protein S11 family protein
476	BnaC09g24510D	102.79	19.9776	-2.36324	AT4G10450.1	3e-161		Ribosomal protein L6 family
477	BnaA09g22830D	289.491	41.557	-2.80036	AT1G34030.1	0		Ribosomal protein S13/S18 family
478	BnaC01g03750D	125.42	22.4131	-2.48435	AT4G34670.1	0		Ribosomal protein S3Ae
479	BnaC05g18740D	18.6181	0.63503	-4.87374	AT1G23410.1	1e-148	RPS27AA	Ubiquitin-40S ribosomal protein S27a-1
480	BnaC07g13150D	16.2775	1.90376	-3.09596	AT1G23290.1	1e-58	RPL27A, RPL27AB	Ribosomal protein L18e/L15 superfamily protein
481	BnaA03g57860D	290.147	24.809	-3.54785	AT3G25520.1	0	ATL5, PGY3, OLI5, RPL5A	ribosomal protein L5
482	BnaCnng21840D	221.006	29.1577	-2.92214	AT3G24830.1	0		Ribosomal protein L13 family protein
483	BnaAnng00420D	48.0575	2.2652	-4.40705	AT5G02610.2	2e-77		Ribosomal L29 family protein
484	BnaC08g38670D	1.92033	0.071459	-4.74809	AT1G15810.1	2e-155		S15/NS1, RNA-binding protein
485	BnaC04g42750D	32.8731	1.61396	-4.34823	AT2G32060.1	2e-117		Ribosomal protein L7Ae/L30e/S12e/Gadd45 family protein
486	BnaA09g22530D	61.9308	11.9601	-2.37243	AT4G10450.1	6e-153		Ribosomal protein L6 family
487	BnaAnng08880D	139.749	9.38185	-3.89682	AT4G13850.1	1e-103	ATGRP2, GR-RBP2, GRP2	glycine-rich RNA-binding protein 2
488	BnaC08g47880D	215.852	30.2275	-2.83611	AT4G16720.1	0		Ribosomal protein L23/L15e family protein
489	BnaCnng32900D	247.958	40.1485	-2.62668	AT3G53020.1	1e-144	STV1, RPL24B, RPL24	Ribosomal protein L24e family protein
490	BnaC09g50780D	105.175	16.2122	-2.69764	AT5G04800.1	3e-124		Ribosomal S17 family protein
491	BnaA10g13490D	45.4435	3.15588	-3.84796	AT5G60670.1	1e-112	RPL12C	60S ribosomal protein L12-3
492	BnaA07g23080D	176.976	16.3192	-3.43891	AT1G72370.1	0	P40, AP40, RP40, RPSAA	40s ribosomal protein SA
493	BnaAnng02840D	120.398	20.7187	-2.53881	AT3G05560.1	2e-140		Ribosomal L22e protein family
494	BnaA01g26560D	81.2463	12.5116	-2.69904	AT3G18740.1	1e-122		Ribosomal protein L7Ae/L30e/S12e/Gadd45 family protein
495	BnaC03g43290D	47.249	5.55925	-3.08732	AT3G23390.1	1e-138		Zinc-binding ribosomal protein family protein
496	BnaC02g20030D	144.315	15.4961	-3.21924	AT1G70600.1	3e-160		Ribosomal protein L18e/L15 superfamily protein
497	BnaC05g42400D	12.2591	1.19855	-3.35449	AT3G10610.1	2e-132		Ribosomal S17 family protein
498	BnaC05g01460D	15.0513	1.51279	-3.3146	AT1G02830.1	6e-87		Ribosomal L22e protein family
499	BnaC09g35210D	52.1447	4.45788	-3.54809	AT5G59850.1	7e-151		Ribosomal protein S8 family protein
500	BnaA05g28850D	456.864	41.1877	-3.47148	AT3G09630.1	0		Ribosomal protein L4/L1 family
501	BnaC04g21420D	162.689	27.186	-2.58118	AT2G47110.1	1e-163	UBQ6	ubiquitin 6
502	BnaA04g02520D	2.28015	0.100161	-4.50874	AT3G56340.1	1e-130	RPS26C	40S ribosomal protein S26
503	BnaC04g22000D	155.04	21.4329	-2.85474	AT3G60770.1	3e-165		Ribosomal protein S13/S15
504	BnaA01g20630D	189.194	19.5764	-3.27268	AT3G49010.1	0	ATBBC1, BBC1, RSU2	breast basic conserved 1
505	BnaCnng03140D	265.866	40.6402	-2.70972	AT5G02960.1	3e-176		Ribosomal protein S12/S23 family protein
506	BnaA02g16870D	36.2231	4.00352	-3.17757	AT1G74270.1	1e-117		Ribosomal protein L35Ae family protein
507	BnaC08g38600D	152.51	24.9817	-2.60996	AT1G15930.2	2e-159		Ribosomal protein L7Ae/L30e/S12e/Gadd45 family protein
508	BnaA10g18910D	232.18	20.5334	-3.4992	AT5G15200.1	0		Ribosomal protein S4
509	BnaA08g26210D	243.659	27.1934	-3.16354	AT1G09690.1	2e-177		Translation protein SH3-like family protein
510	BnaC01g39840D	43.4836	3.13415	-3.79433	AT3G04920.1	3e-159		Ribosomal protein S24e family protein
511	BnaC01g41990D	185.047	27.2967	-2.76109	AT3G02560.1	0		Ribosomal protein S7e family protein
512	BnaA09g55240D	105.27	18.3705	-2.51863	AT3G58700.1	0		Ribosomal L5P family protein
513	BnaA03g57870D	303.187	26.7346	-3.50343	AT3G25520.1	0	ATL5, PGY3, OLI5, RPL5A	ribosomal protein L5
514	BnaC05g47000D	122.186	6.96069	-4.1337	AT3G04840.1	0		Ribosomal protein S3Ae
515	BnaA05g02480D	131.665	20.2463	-2.70114	AT3G57490.1	1e-106	RPS2D	40S ribosomal protein S2-4
516	BnaA01g20600D	137.967	19.1068	-2.85217	AT3G48930.1	1e-169	EMB1080	Nucleic acid-binding, OB-fold-like protein
517	BnaA03g52970D	52.0712	6.86889	-2.92234	AT4G34670.1	0		Ribosomal protein S3Ae
518	BnaC08g20700D	223.999	29.5776	-2.92092	AT3G49010.1	0	ATBBC1, BBC1, RSU2	breast basic conserved 1
519	BnaCnng31130D	50.056	1.82134	-4.78047	AT3G60770.1	4e-154		Ribosomal protein S13/S15
520	BnaAnng24540D	31.5399	2.73984	-3.52501	AT3G09200.1	0		Ribosomal protein L10 family protein
521	BnaA02g27070D	235.26	19.3021	-3.60743	AT2G01250.1	0		Ribosomal protein L30/L7 family protein
522	BnaC04g47870D	281.424	42.7791	-2.71777	AT1G58380.1	1e-112	RPS2A	At1g59359
523	BnaA01g07470D	52.2895	5.01626	-3.38184	AT4G29390.1	2e-70		Ribosomal protein S30 family protein
524	BnaA04g25080D	22.9184	1.57666	-3.86156	AT2G43460.1	1e-85		Ribosomal L38e protein family
525	BnaC07g31040D	29.9622	2.41605	-3.63242	AT5G61170.1	7e-171		Ribosomal protein S19e family protein
526	BnaC04g23430D	50.4819	6.10955	-3.04663	AT3G58700.1	0		Ribosomal L5P family protein
527	BnaC05g41290D	234.509	28.1529	-3.05829	AT3G11940.1	0	ATRPS5A, AML1, RPS5A	ribosomal protein 5A
528	BnaA07g24200D	43.3633	5.75887	-2.91262	AT1G69620.1	8e-120	RPL34	ribosomal protein L34
529	BnaA04g18190D	110.987	11.2143	-3.30698	AT2G31610.1	0		Ribosomal protein S3 family protein
530	BnaC01g28170D	104.333	13.4069	-2.96015	AT1G58380.1	0	XW6	Ribosomal protein S5 family protein
531	BnaC03g19950D	87.8557	7.58737	-3.53346	AT2G36160.1	2e-166		Ribosomal protein S11 family protein
532	BnaA08g23710D	59.1702	4.41269	-3.74514	AT1G15930.2	8e-120		Ribosomal protein L7Ae/L30e/S12e/Gadd45 family protein
533	BnaA06g19150D	271.31	29.1402	-3.21886	AT3G49010.1	0	ATBBC1, BBC1, RSU2	breast basic conserved 1
534	BnaCnng23290D	85.5519	9.28216	-3.20427	AT4G02230.1	0		Ribosomal protein L19e family protein
535	BnaC09g19370D	31.5261	4.23372	-2.89655	AT4G18100.1	9e-145		Ribosomal protein L32e
536	BnaC05g38950D	61.7467	9.90671	-2.63988	AT3G14600.1	1e-173		Ribosomal protein L18ae/LX family protein
537	BnaA05g27530D	107.58	14.0318	-2.93864	AT3G11510.1	1e-179		Ribosomal protein S11 family protein
538	BnaC07g19160D	180.436	37.2683	-2.27547	AT5G46430.1	1e-152		Ribosomal protein L32e
539	BnaA07g08800D	65.9311	7.61923	-3.11324	AT1G27400.1	0		Ribosomal protein L22p/L17e family protein
540	BnaA01g08920D	88.3986	9.84618	-3.16639	AT4G18100.1	3e-164		Ribosomal protein L32e
541	BnaA03g00720D	123.528	14.2009	-3.12078	AT5G02960.1	2e-152		Ribosomal protein S12/S23 family protein
542	BnaC09g03320D	627.791	78.224	-3.0046	AT5G27850.1	0		Ribosomal protein L18e/L15 superfamily protein
543	BnaC09g04670D	38.019	5.2645	-2.85235	AT5G23900.1	1e-175		Ribosomal protein L13e family protein
544	BnaC03g19960D	124.237	20.0822	-2.62911	AT2G36170.1	7e-161		Ubiquitin supergroup;Ribosomal protein L40e
545	BnaA10g01420D	13.504	0.476276	-4.82545	AT1G02830.1	3e-80		Ribosomal L22e protein family
546	BnaAnng01090D	73.2313	12.7757	-2.51906	AT5G04800.1	3e-97	RPS17D	40S ribosomal protein S17-4
547	BnaA08g19000D	53.7146	2.93884	-4.192	AT1G27400.1	0		Ribosomal protein L22p/L17e family protein
548	BnaA02g24100D	153.499	22.927	-2.74311	AT5G45775.2	0		Ribosomal L5P family protein
549	BnaA03g05300D	159.114	16.1765	-3.29809	AT5G15200.1	0		Ribosomal protein S4
550	BnaA07g15950D	99.5965	12.2911	-3.01848	AT3G53020.1	7e-167	STV1, RPL24B, RPL24	Ribosomal protein L24e family protein
551	BnaA08g08270D	117.425	7.54173	-3.9607	AT4G17390.1	0		Ribosomal protein L23/L15e family protein
552	BnaA07g12310D	27.7287	2.22292	-3.64085	--	--	--	--
553	BnaC08g11160D	78.316	7.73058	-3.34066	AT4G18100.1	3e-174		Ribosomal protein L32e
554	BnaC09g01930D	61.8992	6.50826	-3.24958	AT3G28900.1	6e-141		Ribosomal protein L34e superfamily protein
555	BnaA02g14450D	104.2	17.6981	-2.55769	AT1G69620.1	2e-121	RPL34	ribosomal protein L34
556	BnaC03g08960D	295.745	48.8194	-2.59883	AT3G04230.1	3e-120		Ribosomal protein S5 domain 2-like superfamily protein
557	BnaC04g09160D	63.8509	4.3163	-3.88684	AT2G36160.1	4e-159		Ribosomal protein S11 family protein
558	BnaA09g39760D	210.119	30.9401	-2.76366	AT2G47110.1	3e-160	UBQ6	ubiquitin 6
559	BnaC08g12410D	391.597	68.6321	-2.51241	AT4G27090.1	1e-164		Ribosomal protein L14
560	BnaCnng19850D	95.4193	10.7122	-3.15503	AT1G09690.1	0		Translation protein SH3-like family protein
561	BnaC04g46370D	220.72	37.0437	-2.57492	AT2G39460.1	2e-178	ATRPL23A, RPL23A, RPL23AA	ribosomal protein L23AA
562	BnaAnng30090D	46.8824	4.32651	-3.43777	AT5G23740.1	0	RPS11-BETA	ribosomal protein S11-beta
563	BnaCnng23910D	38.7056	4.6771	-3.04886	AT1G64880.1	0		Ribosomal protein S5 family protein
564	BnaC05g34370D	75.8336	12.1581	-2.64092	AT1G36240.1	3e-109		Ribosomal protein L7Ae/L30e/S12e/Gadd45 family protein
565	BnaC03g24210D	39.2423	3.01047	-3.70435	AT2G43460.1	4e-92		Ribosomal L38e protein family
566	BnaA03g37050D	21.1201	1.13225	-4.22135	AT3G23390.1	4e-123		Zinc-binding ribosomal protein family protein
567	BnaA08g13470D	3.48354	0.0686452	-5.66525	--	--	--	--
568	BnaA04g01280D	95.0513	8.45839	-3.49025	AT3G60245.1	2e-121		Zinc-binding ribosomal protein family protein
569	BnaC02g09520D	11.0607	1.75189	-2.65846	AT5G22460.1	0		alpha/beta-Hydrolases superfamily protein
570	BnaA03g17310D	123.446	18.568	-2.73299	AT2G37600.1	1e-115		Ribosomal protein L36e family protein
571	BnaC09g37460D	451.217	60.7611	-2.8926	AT5G20290.1	0		Ribosomal protein S8e family protein
572	BnaA03g24160D	380.589	61.5603	-2.62816	AT1G34030.1	3e-166		Ribosomal protein S13/S18 family
573	BnaA09g33730D	104.17	14.9433	-2.80137	AT3G53430.1	1e-120	RPL12B	60S ribosomal Protein L12-like
574	BnaCnng54330D	84.452	8.98262	-3.23292	AT5G47930.1	5e-92		Zinc-binding ribosomal protein family protein
575	BnaC02g00390D	48.1858	3.48177	-3.79072	AT5G10360.1	0	EMB3010, RPS6B	Ribosomal protein S6e
576	BnaA04g04780D	181.366	15.7453	-3.52591	AT5G60670.1	9e-126		Ribosomal protein L11 family protein
577	BnaC06g17410D	23.1805	3.42217	-2.75993	AT3G59540.1	8e-95		Ribosomal L38e protein family
578	BnaC08g27290D	13.2426	1.75342	-2.91694	AT3G56340.1	1e-128		Ribosomal protein S26e family protein
579	BnaA09g48320D	68.4061	2.34063	-4.86916	AT1G09590.1	2e-167		Translation protein SH3-like family protein
580	BnaA01g24800D	5.00265	0.577958	-3.11366	AT3G22230.1	2e-50		Ribosomal L27e protein family
581	BnaC03g77310D	120.023	13.6838	-3.13277	AT4G31700.1	0	RPS6, RPS6A	ribosomal protein S6
582	BnaA07g05210D	111.286	13.6994	-3.02209	AT3G24830.1	0		Ribosomal protein L13 family protein
583	BnaA10g02510D	195.508	28.8634	-2.75991	AT1G04270.1	0	RPS15	cytosolic ribosomal protein S15
584	BnaAnng12180D	22.5317	3.01139	-2.90345	AT1G04480.1	3e-154		Ribosomal protein L14p/L23e family protein
585	BnaAnng13420D	293.259	24.3016	-3.59305	AT4G16720.1	0		Ribosomal protein L23/L15e family protein
586	BnaC06g35200D	33.3999	4.52288	-2.88453	AT1G74270.1	3e-129		Ribosomal protein L35Ae family protein
587	BnaA05g33140D	164.021	20.9981	-2.96555	AT5G18380.1	1e-124	RPS16C	40S ribosomal protein S16-3
588	BnaA02g30400D	85.1479	8.45897	-3.33142	AT5G48760.1	0		Ribosomal protein L13 family protein
589	BnaC08g32090D	193.771	27.7607	-2.80324	AT2G47110.1	4e-164	UBQ6	ubiquitin 6
590	BnaA06g28610D	26.3522	0.735089	-5.16386	AT5G27700.1	5e-82	RPS21C	40S ribosomal protein S21
591	BnaC03g34320D	113.875	10.1789	-3.4838	AT3G05560.1	2e-150		Ribosomal L22e protein family
592	BnaA06g35850D	192.331	19.2568	-3.32015	AT1G43170.1	0	ARP1, emb2207, RPL3A, RP1	ribosomal protein 1
593	BnaC03g69780D	12.2422	1.65935	-2.88317	AT3G56340.1	3e-130		Ribosomal protein S26e family protein
594	BnaC02g30260D	93.8702	6.03634	-3.95892	AT1G33140.1	0	PGY2	Ribosomal protein L6 family
595	BnaA09g50710D	14.5624	1.32553	-3.45761	AT1G04040.1	0		HAD superfamily, subfamily IIIB acid phosphatase
596	BnaA03g58370D	19.9998	1.53212	-3.70638	AT4G18730.1	0	RPL16B	ribosomal protein L16B
597	BnaA05g34620D	154.363	27.4685	-2.49048	AT2G39460.2	1e-158	RPL23AA	60S ribosomal protein L23a-1
598	BnaA02g21980D	284.669	44.484	-2.67793	AT4G10450.1	5e-169		Ribosomal protein L6 family
599	BnaA06g30290D	20.1963	1.60457	-3.65383	AT3G25520.1	1e-104	ATL5	RPL5A
600	BnaC01g40200D	56.5572	1.50757	-5.22941	AT5G18380.1	1e-110	RPS16C	40S ribosomal protein S16-3
601	BnaC07g35100D	94.511	5.85068	-4.01381	AT4G18100.1	7e-151		Ribosomal protein L32e
602	BnaC01g26350D	55.2436	10.0787	-2.4545	AT3G49910.1	4e-94		Translation protein SH3-like family protein
603	BnaA10g25520D	52.8021	3.58507	-3.88052	AT5G04800.1	1e-109	RPS17D	40S ribosomal protein S17-4
604	BnaA08g20570D	7.17151	0.496516	-3.85236	AT1G70600.1	6e-47		Ribosomal protein L18e/L15 superfamily protein
605	BnaA06g28570D	11.2108	0.168023	-6.06009	AT3G05560.1	2e-135		Ribosomal L22e protein family
606	BnaC03g31580D	141.019	12.3839	-3.50935	AT4G00810.1	3e-129		60S acidic ribosomal protein family
607	BnaA07g28180D	99.2205	14.6992	-2.7549	AT1G69620.1	6e-131	RPL34	ribosomal protein L34
608	BnaC03g47030D	44.9073	3.81733	-3.55631	AT2G27710.1	8e-105		60S acidic ribosomal protein family
609	BnaC08g30900D	182.594	20.8887	-3.12784	AT3G60770.1	1e-173		Ribosomal protein S13/S15
610	BnaA05g14980D	21.9749	2.09804	-3.38874	AT1G52300.1	2e-126		Zinc-binding ribosomal protein family protein
611	BnaA07g16820D	161.345	28.3755	-2.50743	AT2G40590.1	3e-100		Ribosomal protein S26e family protein
612	BnaA03g28560D	289.559	59.6258	-2.27985	AT3G04400.1	0	emb2171	Ribosomal protein L14p/L23e family protein
613	BnaC04g27310D	209.661	35.4514	-2.56414	AT5G60670.1	9e-136		Ribosomal protein L11 family protein
614	BnaA03g21620D	123.523	8.03777	-3.94184	AT2G47110.1	1e-168	UBQ6	ubiquitin 6
615	BnaA04g03380D	25.4782	2.87063	-3.14982	AT3G55750.1	2e-126		Ribosomal protein L35Ae family protein
616	BnaC02g05940D	133.95	7.50156	-4.15836	AT5G15200.1	0		Ribosomal protein S4
617	BnaC03g35870D	159.456	25.825	-2.62632	AT3G09680.1	2e-151		Ribosomal protein S12/S23 family protein
618	BnaA02g20180D	20.6679	1.69603	-3.60716	AT1G64880.1	0		Ribosomal protein S5 family protein
619	BnaC03g28760D	357.678	58.4704	-2.61288	AT4G09800.1	7e-173	RPS18C	S18 ribosomal protein
620	BnaC06g42830D	160.952	18.9591	-3.08567	AT3G60245.1	4e-113		Zinc-binding ribosomal protein family protein
621	BnaA01g16130D	374.164	48.569	-2.94556	AT4G27090.1	1e-163		Ribosomal protein L14
622	BnaC06g20620D	26.6807	2.53868	-3.39365	AT1G77940.1	3e-134		Ribosomal protein L7Ae/L30e/S12e/Gadd45 family protein
623	BnaA03g47020D	14.5419	0.709249	-4.35778	AT2G47610.1	2e-180		Ribosomal protein L7Ae/L30e/S12e/Gadd45 family protein
624	BnaC07g00830D	16.4924	2.15844	-2.93374	AT2G20060.1	0		Ribosomal protein L4/L1 family
625	BnaA09g16170D	176.513	20.2327	-3.12501	AT1G43170.1	0	ARP1, emb2207, RPL3A, RP1	ribosomal protein 1
626	BnaA05g03330D	7.04719	0.598885	-3.5567	AT2G43460.1	1e-82		Ribosomal L38e protein family
627	BnaC09g48290D	202.607	22.8583	-3.14789	AT5G07090.1	0		Ribosomal protein S4 (RPS4A) family protein
628	BnaA09g44520D	126.59	10.3099	-3.61806	AT1G18540.1	0		Ribosomal protein L6 family protein
629	BnaA03g51130D	9.22934	1.48716	-2.63367	AT4G30930.1	0	NFD1	Ribosomal protein L21
630	BnaC04g25630D	71.0879	10.7222	-2.729	AT3G55280.1	4e-144	RPL23AB	ribosomal protein L23AB
631	BnaA05g24930D	12.1652	82.873	2.76814	--	--	--	--
632	BnaA09g51640D	119.505	10.3556	-3.52859	AT5G28060.1	4e-143		Ribosomal protein S24e family protein
633	BnaA06g00860D	0.366524	5.7991	3.98385	AT1G53560.1	4e-139		Ribosomal protein L18ae family
634	BnaA04g01870D	37.9208	6.2262	-2.60657	AT3G58700.1	0		Ribosomal L5P family protein
635	BnaC05g28180D	170.346	10.4986	-4.0202	AT1G34030.1	0		Ribosomal protein S13/S18 family
	Plant-type primary cell wall biogenesis
1	BnaA03g55200D	12.4	2.13621	-2.53721	AT5G05170.1	0	CESA3, IXR1, ATCESA3, ATH-B, CEV1	Cellulose synthase family protein
2	BnaC09g06600D	50.5397	5.40242	-3.22574	AT5G64740.1	0	CESA6, IXR2, E112, PRC1	cellulose synthase 6
3	BnaC07g43790D	34.8496	4.94513	-2.81706	AT4G32410.1	0	CESA1, RSW1, AtCESA1	cellulose synthase 1
4	BnaC01g00330D	10.3362	0.918919	-3.49162	AT4G39350.1	0	CESA2, ATH-A, ATCESA2	cellulose synthase A2
5	BnaA09g06990D	61.1974	10.3311	-2.56648	AT5G64740.1	0	CESA6, IXR2, E112, PRC1	cellulose synthase 6
