# Supplementary material for: Comparative Transcriptome Analysis in Oilseed Rape (Brassica napus) Reveals Distinct Gene Expression Details between Nitrate and Ammonium Nutrition
Source: Genes (Basel). 2019 May 22;10(5):391. doi: 10.3390/genes10050391 (PMC6562433; doi:10.3390/genes10050391)
Supplement: Supplementary file 1 [file genes-10-00391-s001.zip › Supplementary files/Table S6.xlsx]

## Sheet: Sheet1
Table S6 Numbers of up- and downregulated genes in each pathway involved in carbohydrate metabolism, lipid metabolism and translation in the six comparison groups
1	Metabolism	CKvsNT(15)		CKvsNT(814)		CKvsAT(15)		CKvsAT(814)		NTvsAT(15)		NTvsAT(814)
1.1	Carbohydrate metabolism	Up	Down	Up	Down	Up	Down	Up	Down	Up	Down	Up	Down
00010	Glycolysis / Gluconeogenesis	58	9	47	5	3	7	2	7	9	56	7	57
00020	Citrate cycle (TCA cycle)	16	4	8	6	3	1	1	2	4	11	6	11
00030	Pentose phosphate pathway	12	2	18	1	1	6	1	7	3	17	1	21
00040	Pentose and glucuronate interconversions	117	10	95	11	11	9	1	6	10	112	9	113
00051	Fructose and mannose metabolism	30	3	32	2	0	1	0	2	4	32	2	30
00052	Galactose metabolism	32	17	26	7	5	4	2	1	18	27	8	28
00053	Ascorbate and aldarate metabolism	38	5	32	5	1	7	1	2	5	36	9	29
00500	Starch and sucrose metabolism	158	20	142	13	18	20	4	8	19	161	16	162
00520	Amino sugar and nucleotide sugar metabolism	69	7	58	4	6	13	1	5	9	64	6	60
00620	Pyruvate metabolism	52	19	38	12	6	2	3	3	19	43	14	42
00630	Glyoxylate and dicarboxylate metabolism	22	12	19	10	2	6	1	3	14	23	10	21
00640	Propanoate metabolism	22	9	18	4	4	1	0	2	6	19	6	15
00650	Butanoate metabolism	14	0	13	0	0	4	2	4	1	15	0	11
00660	C5-Branched dibasic acid metabolism	4	0	2	0	-	-	-	-	0	4	0	3
00562	Inositol phosphate metabolism	14	6	9	4	3	3	2	3	6	17	5	12
	Total numbers	658	123	557	84	63	84	21	55	127	637	99	615
1	Metabolism	CKvsNT(15)		CKvsNT(814)		CKvsAT(15)		CKvsAT(814)		NTvsAT(15)		NTvsAT(814)
1.3	Lipid metabolism	Up	Down	Up	Down	Up	Down	Up	Down	Up	Down	Up	Down
00061	Fatty acid biosynthesis	28	1	21	1	3	1	0	2	0	32	0	22
00062	Fatty acid elongation	3	0	4	0	0	2	1	0	0	8	0	2
00071	Fatty acid degradation	14	6	9	7	4	1	4	1	6	13	10	6
00072	Synthesis and degradation of ketone bodies	4	0	4	0	-	-	0	1	1	5	0	4
00073	Cutin, suberine and wax biosynthesis	9	7	10	9	1	5	0	4	8	8	10	8
00100	Steroid biosynthesis	26	5	20	5	3	1	1	3	5	23	4	20
00120	Primary bile acid biosynthesis	-	-	-	-	-	-	-	-	-	-	-	-
00121	Secondary bile acid biosynthesis	-	-	-	-	-	-	-	-	-	-	-	-
00140	Steroid hormone biosynthesis	-	-	-	-	-	-	-	-	-	-	-	-
00561	Glycerolipid metabolism	16	9	11	7	5	2	-	-	9	10	10	12
00564	Glycerophospholipid metabolism	97	26	84	26	10	11	3	15	22	99	30	111
00565	Ether lipid metabolism	82	15	70	11	8	7	3	14	13	82	15	93
00600	Sphingolipid metabolism	17	7	10	3	3	0	1	1	8	13	3	12
00590	Arachidonic acid metabolism	1	4	2	4	1	1	-	-	4	2	5	2
00591	Linoleic acid metabolism	3	6	6	2	1	0	0	1	4	3	2	3
00592	alpha-Linolenic acid metabolism	6	19	6	12	2	4	3	6	18	10	12	8
01040	Biosynthesis of unsaturated fatty acids	20	2	18	4	2	5	1	3	4	22	4	18
	Total numbers	326	107	275	91	43	40	17	51	102	330	105	321
2	Genetic Information Processing	CKvsNT(15)		CKvsNT(814)		CKvsAT(15)		CKvsAT(814)		NTvsAT(15)		NTvsAT(814)
2.2	Translation	Up	Down	Up	Down	Up	Down	Up	Down	Up	Down	Up	Down
03010	Ribosome	481	1	566	1	6	29	0	9	2	613	4	631
00970	Aminoacyl-tRNA biosynthesis	9	3	7	3	1	2	0	6	2	9	1	7
03013	RNA transport	111	17	133	15	12	18	2	15	19	142	15	159
03015	mRNA surveillance pathway	42	6	47	2	5	7	0	7	9	53	5	60
03008	Ribosome biogenesis in eukaryotes	81	7	98	5	6	10	2	5	8	107	8	114
	Total numbers	724	34	851	26	30	66	4	42	40	924	33	971
