# Supplementary material for: Comparative Transcriptome Analysis in Oilseed Rape (Brassica napus) Reveals Distinct Gene Expression Details between Nitrate and Ammonium Nutrition
Source: Genes (Basel). 2019 May 22;10(5):391. doi: 10.3390/genes10050391 (PMC6562433; doi:10.3390/genes10050391)
Supplement: Supplementary file 1 [file genes-10-00391-s001.zip › Supplementary files/Table S7.xlsx]

## Sheet: Sheet1
Table S7 Genes encoding NO3-/ NH4+ protein transporters and assimilation enzymes differing in expression between genotypes in response to different nitrogen treatments. Blanks in the table indicate no significant difference in gene expression.
Gene name	log2(NT/CK)		log2(AT/CK)		log2(AT/NT)		Gene description
	15	814	15	814	15	814
Nitrate transporter	20	19			2		Up
	1		4		18	16	Down
BnaA02g13640D	7.84	4.79			-5.18		protein NRT1/ PTR FAMILY 2.3-like (NRT1, PTR2.3)
BnaC02g17990D	4.86	2.67			-4.78	-4.74	protein NRT1/ PTR FAMILY 2.3-like (NRT1, PTR2.3)
BnaA01g26960D	3.52						protein NRT1/ PTR FAMILY 2.3-like (NRT1, PTR2.3)
BnaC08g18440D	3.22	2.81			-3.85	-3.11	protein NRT1/ PTR FAMILY 2.9 (NRT1, PTR2.9)
BnaC08g36990D		4.05			-3.46		protein NRT1/ PTR FAMILY 2.9-like (NRT1, PTR2.9)
BnaC09g43150D					-3.36		protein NRT1/ PTR FAMILY 2.9-like (NRT1, PTR2.9)
BnaA09g44430D	3.74	4.68			-3.93	-5.84	protein NRT1/ PTR FAMILY 2.9-like (NRT1, PTR2.9)
BnaA06g34380D			-1.02				protein NRT1/ PTR FAMILY 8.3-like (NRT1, PTR8.3)
BnaC09g20910D	-2.45				2.61		protein NRT1/ PTR FAMILY 8.3-like, transcript variant X1 (NRT1, PTR8.3)
BnaA09g24330D	3.96	4.95			-4.93	-5.25	protein NRT1/ PTR FAMILY 7.3 (NRT1.5, PTR7.3)
BnaC05g24580D	4.42	5.82	-1.37		-5.79	-5.48	protein NRT1/ PTR FAMILY 7.3, transcript variant X1 (NRT1.5, PTR7.3)
BnaC05g28620D	3.59	6.04	-2.57		-6.16	-5.59	protein NRT1/ PTR FAMILY 7.3, transcript variant X2 (NRT1.5, PTR7.3)
BnaA05g35790D	3.79	6.65	-2.69		-6.48	-6.29	protein NRT1/ PTR FAMILY 7.3, transcript variant X2 (NRT1.5, PTR7.3)
BnaA03g44820D	2.81	3.47			-3.27	-4.25	protein NRT1/ PTR FAMILY 7.2 (NRT1.8, PTR7.2)
BnaC07g36810D		3.7				-4.74	protein NRT1/ PTR FAMILY 7.2, transcript variant X3 (NRT1.8, PTR7.2)
BnaA09g49040D	4.76				-3.67		high-affinity nitrate transporter 2.1 (NRT2.1)
BnaC08g43370D	5.22						high-affinity nitrate transporter 2.1-like (NRT2.1)
BnaAnng35750D	5.11	4.18			-4.47	-3.45	high-affinity nitrate transporter 2.1-like (NRT2.1)
BnaC08g43380D	4.38	2.48			-3.78	-2.36	high-affinity nitrate transporter 2.1-like (NRT2.1)
BnaA09g49050D	5.2	4.02			-4.7	-3.16	high-affinity nitrate transporter 2.1-like (NRT2.1)
BnaA06g04560D	2.77	2.45					high-affinity nitrate transporter 2.1-like (NRT2.1)
BnaAnng28170D	4.93	3.14			-4.25	-4.1	high affinity nitrate transporter 2.4 (NRT2.4)
BnaC09g35990D	4.1	2.9			-5.33	-3.4	high affinity nitrate transporter 2.4-like (NRT2.4)
BnaA02g11760D	2.56						high-affinity nitrate transporter 3.1 (NRT3.1)
BnaC02g16150D	5.88	4.71			-4.65	-5.5	high-affinity nitrate transporter 3.1 (NRT3.1)
BnaC09g26540D		5.12				-5.09	high-affinity nitrate transporter 3.1 (NRT3.1)
BnaC02g36720D					3.3		chloride channel protein CLC-b-like (CLC-B)
Ammonium transporter	3	2				1	Up
		2			2	2	Down
BnaA05g35560D		-2.29					ammonium transporter 1 member 1 (AMT1.1)
BnaA09g00320D	3.02	3.44			-3.98	-2.9	ammonium transporter 1 member 2 (AMT1.2)
BnaCnng01740D	2.97						ammonium transporter 1 member 2 (AMT1.2)
BnaA07g05760D	2.8	4.72			-4.9	-4.04	ammonium transporter 1 member 3 (AMT1.3)
BnaA01g23190D		-2.94				3.86	ammonium transporter 1 member 3-like (AMT1.3)
Nitrate reductase	3	2	1				Up
		1	4	4	4	4	Down
BnaC06g20690D	3.15	2.85				-3.33	nitrate reductase [NADH], clone PBNBR1412 (NR1)
BnaCnng60930D		-2.78		-1.62			nitrate reductase [NADH], clone PBNBR1412-like (NR1)
BnaA02g18610D			1.26	-1.22			nitrate reductase [NADH], clone PBNBR1412-like (NR1)
BnaA07g20840D				-1.01			nitrate reductase [NADH], clone PBNBR1412-like (NR1)
BnaC01g28730D	3.95				-4.87	-3.05	cytochrome B5-like protein (CB5)
BnaA01g22540D					-3.69		cytochrome B5-like protein (CB5)
BnaC09g14200D					-3.17		cytochrome B5-like protein (CB5)
BnaAnng16110D				-1.2			cytochrome B5 isoform B (CB5-B)
BnaC04g00770D			-1.53				cytochrome B5 isoform C (CB5-C)
BnaA05g01210D			-1.43				cytochrome B5 isoform C (CB5-C)
BnaC04g50950D			-1.31				cytochrome B5 isoform C (CB5-C)
BnaA04g27110D			-1.34				cytochrome B5 isoform C (CB5-C)
BnaC09g02560D	2.78	3.17			-3.48	-2.96	cytochrome B5 isoform D (CB5-D)
BnaA09g03140D						-2.88	cytochrome B5 isoform D (CB5-D)
Nitrite reductase	2	2					Up
					1		Down
BnaA09g08530D	3.17	2.69			-2.81		ferredoxin--nitrite reductase, chloroplastic (NIR1)
BnaCnng63770D	2.83	3.07					ferredoxin--nitrite reductase, chloroplastic-like (NIR1)
Glutamine synthase	3				1	1	Up
	1		1		1		Down
BnaCnng57900D	-3.42				4.11	2.55	glutamine synthetase cytosolic isozyme 1-3 (GS 1.3)
BnaA02g03140D			-1.23				glutamine synthetase cytosolic isozyme 1-4-like (GS 1.4)
BnaC04g29670D	2.69						glutamine synthetase, chloroplastic-like (GS2)
BnaA08g29950D	2.49						glutamine synthetase, chloroplastic-like (GS2)
BnaA04g07450D	2.44				-2.43		glutamine synthetase, chloroplastic (GS2)
Glutamate dehydrogenase					4	4	Up
	3	3					Down
BnaA03g02040D	-5.18	-4.91			5.5	4.51	glutamate dehydrogenase 2-like (GDH2)
BnaC09g03800D	-2.57	-2.87			3.1	2.86	glutamate dehydrogenase 2-like (GDH2)
BnaC02g01610D					3.24		glutamate dehydrogenase 2-like (GDH2)
BnaC03g03050D	-6.75	-7.02			6.62	6.99	glutamate dehydrogenase 2-like, transcript variant X2(GDH2)
BnaA01g33880D						3.36	probable glutamate dehydrogenase 3 (GDH3)
