# Supplementary material for: Comparative Transcriptome Analysis in Oilseed Rape (Brassica napus) Reveals Distinct Gene Expression Details between Nitrate and Ammonium Nutrition
Source: Genes (Basel). 2019 May 22;10(5):391. doi: 10.3390/genes10050391 (PMC6562433; doi:10.3390/genes10050391)
Supplement: Supplementary file 1 [file genes-10-00391-s001.zip › Supplementary files/Table S8.xlsx]

## Sheet: Sheet1
Table S8 Numbers of up- and downregulated DEGs related to cell wall in 15vs814 (NT)
GO ID	GO term (Biological process)	Upregulated	Downregulated	q-value
GO:0044036	cell wall macromolecule metabolic process	5	44	6.8e-08
GO:0010383	cell wall polysaccharide metabolic process	2	36	3.8e-06
GO:0042546	cell wall biogenesis	4	47	2.5e-05
GO:0071554	cell wall organization or biogenesis	20	99	2.8e-05
GO:0071555	cell wall organization	15	73	0.00178
GO:0016998	cell wall macromolecule catabolic process	3	10	0.00184
GO:0044038	cell wall macromolecule biosynthetic process	1	21	0.01025
