# Supplementary material for: Comparative Transcriptome Analysis in Oilseed Rape (Brassica napus) Reveals Distinct Gene Expression Details between Nitrate and Ammonium Nutrition
Source: Genes (Basel). 2019 May 22;10(5):391. doi: 10.3390/genes10050391 (PMC6562433; doi:10.3390/genes10050391)
Supplement: Supplementary file 1 [file genes-10-00391-s001.zip › Supplementary files/Table S9.xlsx]

## Sheet: Sheet1
Table S9 Important DEGs related to N uptake, transport and assimilation in 15vs814 (NT)
Gene name	FPKM (15)	FPKM (814)	log2(814/15)	Gene annotation	P-value
BnaA02g13640D	9.11	1.19	-2.94	nitrate transporter (NRT1, NPF2.3)	1.22634e-06
BnaA01g26960D	1.61	0.04	-5.27	nitrate transporter (NRT1, NPF2.3)	0.000510404
BnaA06g34380D	9.48	25.77	1.44	nitrate transporter (NRT1, NPF8.3)	0.000152284
BnaA03g44820D	21.77	8.89	-1.29	nitrate transporter (NRT1.8, NPF7.2)	0.00105821
BnaC09g26540D	2.31	11.13	2.27	high-affinity nitrate transporter (NRT3.1)	0.000505614
BnaC02g36720D	0.22	3.13	3.8	chloride channel protein CLC-b-like	4.48927e-07
BnaCnng60930D	17.79	4.87	-1.87	nitrate reductase (NIA1)	7.97276e-06
BnaA10g06850D	127.47	43.04	-1.57	cytochrome b5(CB5)	4.43329e-05
BnaCnng63770D	13.83	4.31	-1.68	nitrite reductase (NIR1)	0.000433777
BnaCnng57900D	1.29	7.97	2.63	glutamine synthetase cytosolic isozyme 1-3 (GS1.3)	4.48599e-05
